# Supplementary material for: TriPepSVM: de novo prediction of RNA-binding proteins based on short amino acid motifs
Source: Nucleic Acids Res. 2019 Mar 29;47(9):4406–17. doi: 10.1093/nar/gkz203 (PMC6511874; doi:10.1093/nar/gkz203)
Supplement: Supplementary Data [file gkz203_supplemental_files.zip]

Archive with 7 entries (7 files):
- Supplementary_Data.pdf
- Supplementary_Table_S10.tab
- Supplementary_Table_S11.tab
- Supplementary_Table_S12.tab
- Supplementary_Table_S13.tab
- Supplementary_Table_S14.tab
- Supplementary_Table_S15.tab
