# Supplementary material for: TriPepSVM: de novo prediction of RNA-binding proteins based on short amino acid motifs
Source: Nucleic Acids Res. 2019 Mar 29;47(9):4406–17. doi: 10.1093/nar/gkz203 (PMC6511874; doi:10.1093/nar/gkz203)
Supplement: Supplementary Data [file gkz203_supplemental_files.zip › Supplementary_Table_S10.tab]

# This table lists k-mers used for classifying human RBPs ranked by their absolute value of their weight, i.e. importance in the SVM model. The first column indicate the k-mer, the second column indicates the number of occurrences of that k-mer in structurally ordered regions of human RBPs, the third column indicates the number of occurrences of that k-mer in structurally disordered regions of hu…
# 1. Tripeptide
# 2. Occurence in structurally ordered regions of RBPs
# 3. Occurence in structurally disordered regions of RBPs
# 4. Tripeptide frequency in disordered regions of RBPs
# 5. Feature weight ("Importance Score")
LLL	599	49	0.0756172839506173	-2.83438169985101
GKT	244	76	0.2375	2.6346303090704
LLK	575	87	0.131419939577039	2.33063512802531
KNL	269	54	0.1671826625387	2.10624835634461
CGK	125	9	0.0671641791044776	2.08842951708179
MAA	204	69	0.252747252747253	1.84434166106402
LLF	204	15	0.0684931506849315	-1.79603565194431
RAG	222	78	0.26	1.78738998599145
KAV	257	80	0.237388724035608	1.76796950697606
GRG	171	474	0.734883720930233	1.74448337177974
SAF	107	29	0.213235294117647	-1.70658101069274
KKK	276	444	0.616666666666667	1.69331809983548
KRK	193	314	0.619329388560158	1.68065197500363
SKL	212	72	0.253521126760563	-1.67554708737911
IKL	191	47	0.197478991596639	1.67116781220253
EEE	437	921	0.67820324005891	1.66648557806466
KGG	153	103	0.40234375	1.64615230165264
RGG	150	449	0.749582637729549	1.63456491964449
ELE	332	254	0.433447098976109	-1.62354913478326
LKR	258	112	0.302702702702703	1.5827832859127
TGS	180	129	0.41747572815534	1.57340729792926
PYG	66	53	0.445378151260504	1.56081285469327
KNK	153	128	0.455516014234875	1.55326150482127
AIK	165	37	0.183168316831683	1.54717340348463
FQE	87	23	0.209090909090909	-1.54407052807321
RRI	142	37	0.206703910614525	1.5393748108733
VLF	130	5	0.037037037037037	-1.53452507223082
RSR	133	524	0.797564687975647	1.52143005219606
KKL	396	156	0.282608695652174	1.51538278427927
GAK	148	81	0.353711790393013	1.50970710607769
KLQ	224	86	0.27741935483871	-1.50466069711524
KKG	211	146	0.408963585434174	1.50193539755649
KVG	151	46	0.233502538071066	1.48752712660477
YGR	95	34	0.263565891472868	1.48552542171534
EIL	336	53	0.136246786632391	1.47869248896031
DIV	157	17	0.0977011494252874	1.46971255737002
KEG	227	85	0.272435897435897	1.46081327279427
RTV	155	45	0.225	1.45665906826179
LAG	249	75	0.231481481481481	-1.43950724753934
DAK	126	63	0.333333333333333	1.43682956410895
EAE	240	294	0.550561797752809	-1.42807860839747
VKL	257	44	0.146179401993355	1.4136974519615
IGK	176	32	0.153846153846154	1.39975591819919
FIL	87	12	0.121212121212121	-1.39867031232955
SKK	209	246	0.540659340659341	1.39448661118827
FET	94	24	0.203389830508475	1.39444587447199
EAA	381	209	0.354237288135593	1.39039340128396
VYK	89	10	0.101010101010101	1.38682586757655
DFL	173	24	0.121827411167513	-1.37800945824393
KKR	208	275	0.56935817805383	1.37648480391303
NPK	109	41	0.273333333333333	1.37396192887463
GGA	143	201	0.584302325581395	-1.37126937094022
LQL	329	70	0.175438596491228	-1.37012347698883
SRD	140	159	0.531772575250836	1.36881808513525
ATG	208	94	0.311258278145695	1.36746730343654
RNV	105	24	0.186046511627907	1.36564149033388
PDF	58	34	0.369565217391304	-1.36188771710947
PRA	91	121	0.570754716981132	-1.35899811234527
SSK	157	207	0.568681318681319	-1.35266669817246
LGA	251	77	0.234756097560976	-1.34979872603664
GTG	179	129	0.418831168831169	1.34573459270103
LFF	64	1	0.0153846153846154	-1.34053943790001
SPR	79	186	0.70188679245283	-1.33641687186379
AGK	171	108	0.387096774193548	1.33218458474172
HVL	150	12	0.0740740740740741	1.33009958194072
PAL	203	129	0.38855421686747	-1.32625312959009
GTA	117	78	0.4	-1.32377482197684
EPE	125	183	0.594155844155844	1.32350732207152
IIT	96	14	0.127272727272727	-1.32070027288222
GKY	86	14	0.14	1.31971003724579
ANG	113	63	0.357954545454545	1.31917374722763
KSP	88	141	0.615720524017467	-1.31808328610556
KLS	246	89	0.265671641791045	-1.31523951240137
LNG	174	50	0.223214285714286	1.30988375058943
RVT	159	38	0.192893401015228	1.30652159327824
RVN	90	23	0.20353982300885	1.30160022875123
KRV	158	37	0.18974358974359	1.29907076865386
EGE	196	196	0.5	1.29771331717605
QQP	70	206	0.746376811594203	1.29403561361365
PGP	112	354	0.759656652360515	-1.28295658993165
PRP	96	201	0.676767676767677	-1.27638229734573
IGR	149	22	0.128654970760234	1.27492492840548
KQV	100	26	0.206349206349206	-1.27254466945795
QEY	88	12	0.12	1.26845455981011
ERG	114	119	0.510729613733906	-1.26275154448078
YRD	77	44	0.363636363636364	1.26210466496158
GAG	200	194	0.49238578680203	-1.26105515589462
SLK	277	125	0.310945273631841	-1.25944111070073
GEA	131	94	0.417777777777778	-1.259298827511
ERV	190	54	0.221311475409836	1.25902523071431
KLV	244	32	0.115942028985507	1.25781512360007
PKN	80	36	0.310344827586207	1.25551543368176
GKS	200	121	0.376947040498442	1.2498256346401
IRN	127	21	0.141891891891892	1.24838007353023
KET	140	75	0.348837209302326	-1.2481553993981
TGE	183	62	0.253061224489796	1.24335162771361
RGR	157	375	0.704887218045113	1.24106593257384
HAL	119	24	0.167832167832168	1.23905010509401
YPA	77	27	0.259615384615385	1.2389959358504
IRK	178	42	0.190909090909091	1.23155966580337
FGE	79	26	0.247619047619048	-1.22981026419761
KRL	293	105	0.263819095477387	1.22973984533969
YSQ	71	55	0.436507936507937	1.22908010593573
NFP	78	26	0.25	1.22524624395047
FLL	236	18	0.0708661417322835	-1.22500806938443
RKV	190	49	0.205020920502092	1.22259121716131
PQT	86	86	0.5	1.2181477255432
CGV	58	9	0.134328358208955	1.21647839794416
RGN	89	50	0.359712230215827	1.21322610789315
PTP	87	204	0.701030927835051	-1.21282768372375
RRS	147	315	0.681818181818182	1.2090191672117
LND	109	35	0.243055555555556	-1.20901823607757
RQG	98	51	0.342281879194631	1.20875257410134
QSA	130	80	0.380952380952381	1.20313798310049
PQQ	69	181	0.724	1.20309445915609
ASD	109	74	0.404371584699454	-1.20198551002991
YER	78	32	0.290909090909091	1.20107428714356
SST	132	243	0.648	-1.20027876509704
TVI	109	19	0.1484375	-1.19938504733331
RDL	250	64	0.203821656050955	1.19231385195402
NRL	163	43	0.20873786407767	1.19182846271885
EFL	181	33	0.154205607476636	-1.18884409078433
RTK	117	42	0.264150943396226	1.18699807208312
DVE	181	76	0.295719844357977	1.18429870984836
ALE	404	128	0.240601503759398	1.18312363551143
VTK	154	49	0.241379310344828	1.18281312360038
VFI	59	1	0.0166666666666667	-1.18017458757969
ATV	156	56	0.264150943396226	-1.17940022438515
QRE	94	105	0.527638190954774	-1.17893886668524
GGG	197	554	0.737683089214381	1.17692287218058
SLY	112	21	0.157894736842105	-1.17362154189854
YRA	93	21	0.184210526315789	1.17293294493452
FVR	113	14	0.110236220472441	1.17149145531165
TIE	125	34	0.213836477987421	1.16977559045073
QDF	59	8	0.119402985074627	-1.16759582125205
GGK	172	116	0.402777777777778	1.16655858543034
LSL	456	116	0.202797202797203	-1.16541857338729
VRA	188	42	0.182608695652174	1.16529138213683
LDA	251	81	0.243975903614458	1.1631055399106
GKN	127	36	0.220858895705521	1.16163217653189
KKF	146	53	0.266331658291457	1.16037656945041
RLV	225	24	0.0963855421686747	-1.15902679272105
KGY	122	19	0.134751773049645	1.15813392230439
EVY	118	13	0.099236641221374	1.15581527431555
KRA	155	98	0.387351778656126	1.15445307633587
DSD	128	205	0.615615615615616	1.15410924702161
DLN	110	56	0.337349397590361	-1.15315441238088
AAS	304	200	0.396825396825397	1.14947493491273
YEG	55	16	0.225352112676056	-1.14915075648329
AAP	188	260	0.580357142857143	1.14747880571605
DYG	78	36	0.315789473684211	1.1451657339725
KQE	125	128	0.505928853754941	-1.14217422050964
RAS	126	102	0.447368421052632	-1.14092502854278
TLA	238	56	0.19047619047619	-1.14052544439561
LYT	116	11	0.0866141732283465	1.13885330622332
KTA	155	72	0.317180616740088	1.13760412848019
MLD	67	19	0.22093023255814	-1.13681860962866
GPW	11	14	0.56	-1.13676556947472
KMR	74	24	0.244897959183673	1.13295285158106
KKA	243	230	0.486257928118393	1.13244469430879
SDG	137	90	0.39647577092511	1.13120886166786
GFV	184	19	0.0935960591133005	1.1311781183811
FGR	106	37	0.258741258741259	1.12990548074595
SLV	260	58	0.182389937106918	-1.12955568557533
LKG	272	174	0.390134529147982	1.12768095277443
YGF	90	6	0.0625	1.12607357552513
KYG	129	16	0.110344827586207	1.12431256402036
FLG	149	25	0.14367816091954	-1.12368277263364
ATH	33	11	0.25	-1.12134669970442
WLL	76	2	0.0256410256410256	-1.11954881949636
APG	176	245	0.581947743467934	1.11765329606082
EVQ	172	64	0.271186440677966	1.11303977069611
DLI	236	30	0.112781954887218	1.11154688591913
SHP	57	52	0.477064220183486	-1.11012525439828
RIR	142	38	0.211111111111111	1.10602106568987
PDG	163	74	0.312236286919831	1.10502601856524
LAE	403	122	0.232380952380952	1.10309994250677
ELI	276	36	0.115384615384615	1.1027744155182
VTV	198	57	0.223529411764706	-1.09937678453115
MEK	90	37	0.291338582677165	-1.0963255592013
QLG	150	48	0.242424242424242	1.09561874680113
ERT	135	55	0.289473684210526	1.09541235485109
QKR	121	111	0.478448275862069	1.09452819243433
INE	129	24	0.156862745098039	1.09420977183461
VRI	131	30	0.186335403726708	1.09288787166382
HVV	105	15	0.125	1.09210333671116
IAD	122	19	0.134751773049645	1.08961370616514
VNM	44	18	0.290322580645161	1.08960528203349
GAA	216	164	0.431578947368421	-1.08951416614144
QIK	110	35	0.241379310344828	1.08929381956154
RVR	169	47	0.217592592592593	1.08916504800093
SEL	271	122	0.310432569974555	-1.08791647902255
TRE	133	65	0.328282828282828	1.08722482719605
APL	129	106	0.451063829787234	-1.08673423821436
KLL	509	71	0.122413793103448	1.08528841244689
AGG	188	185	0.49597855227882	-1.08462186678645
LAL	458	71	0.13421550094518	-1.08033054034838
VEK	251	88	0.259587020648968	-1.07699686445051
PAD	113	58	0.339181286549708	1.07674582243717
EAR	179	163	0.476608187134503	1.07440558021135
QES	92	93	0.502702702702703	-1.07333351773023
YFI	18	0	0	-1.0714801761636
ASF	106	36	0.253521126760563	-1.07102419963569
GGI	126	39	0.236363636363636	-1.07090675133972
ADK	142	48	0.252631578947368	1.06912420516282
LDL	379	76	0.167032967032967	1.06831622883821
VKV	215	54	0.200743494423792	1.06599831573002
RHV	75	18	0.193548387096774	1.06510779898226
DKP	77	62	0.446043165467626	1.06442362726037
YTS	60	21	0.259259259259259	-1.0642462719025
GQS	110	91	0.45273631840796	1.06404379656791
HRR	60	45	0.428571428571429	1.06391737160617
KVA	159	69	0.302631578947368	1.06240087018884
FLI	94	5	0.0505050505050505	-1.06012746103868
SLE	307	153	0.332608695652174	-1.05992896889364
AKS	139	99	0.415966386554622	1.059590728758
AQP	94	150	0.614754098360656	1.05942244481089
ARS	136	85	0.384615384615385	-1.05745209895749
PVY	91	29	0.241666666666667	1.0556129234463
DIK	151	61	0.287735849056604	1.05527295608725
ESL	300	97	0.244332493702771	-1.05409022044253
GHV	134	12	0.0821917808219178	1.05224512182058
FKN	96	21	0.179487179487179	1.05191042258528
DQL	142	38	0.211111111111111	-1.05079293863196
HTG	84	14	0.142857142857143	1.05074563645026
AMA	88	18	0.169811320754717	-1.05063928936869
HSS	73	110	0.601092896174863	-1.0504946832468
VPG	195	125	0.390625	1.04994836649919
SPN	93	73	0.439759036144578	1.04897033391983
QEM	56	37	0.397849462365591	-1.04856842387389
SQS	141	211	0.599431818181818	1.04780855348542
RVL	361	41	0.101990049751244	1.0451659284281
KAL	399	107	0.211462450592885	1.04487816658453
ILA	207	35	0.144628099173554	-1.04352305771868
FII	52	3	0.0545454545454545	-1.04278140101963
PEV	172	111	0.392226148409894	1.04225575107028
QLD	122	46	0.273809523809524	-1.03977435958556
TIS	123	43	0.259036144578313	-1.03670528860759
PSP	157	347	0.688492063492063	-1.03560400254327
RER	191	364	0.655855855855856	1.03469989206624
LEF	169	13	0.0714285714285714	1.0344495354802
FSL	165	26	0.136125654450262	-1.03300075582954
TGK	199	80	0.28673835125448	1.03266688953719
FGT	111	32	0.223776223776224	1.03254456608508
RPA	94	114	0.548076923076923	-1.03235849173706
MED	77	36	0.31858407079646	1.03196591982388
TVE	223	58	0.206405693950178	1.03095229991034
TET	100	65	0.393939393939394	-1.02853344985774
FVG	152	16	0.0952380952380952	1.02459250537951
GIE	114	33	0.224489795918367	1.02351977622786
PNS	104	94	0.474747474747475	1.02218261218647
YFR	31	5	0.138888888888889	-1.02197286962785
KGT	134	58	0.302083333333333	1.02183262425308
IID	155	14	0.0828402366863905	1.02022522630144
CSK	52	9	0.147540983606557	-1.02006672842634
CLL	137	12	0.0805369127516778	-1.01843387637361
QLE	269	108	0.286472148541114	-1.01785451307817
YKG	84	21	0.2	1.01734959524189
YAT	38	17	0.309090909090909	-1.01654671590145
RPP	110	265	0.706666666666667	1.01545504468578
PAF	99	51	0.34	1.01463938445532
AKK	228	186	0.449275362318841	1.01306976893291
DFK	115	27	0.190140845070423	1.01288689431177
VAY	92	8	0.08	1.01080048773445
PGQ	116	118	0.504273504273504	1.01045703461979
TQD	80	34	0.298245614035088	1.00898013418586
DCS	53	12	0.184615384615385	-1.0088347274595
FIP	101	13	0.114035087719298	1.00815403022594
LLS	600	130	0.178082191780822	1.00799575783755
VVF	94	2	0.0208333333333333	-1.00591596274857
PTV	85	63	0.425675675675676	-1.00535565654785
PSM	51	39	0.433333333333333	1.00446853144266
QDA	108	51	0.320754716981132	1.00287030436152
KYS	103	26	0.201550387596899	1.00052246839993
PWA	10	10	0.5	-0.999329952241153
CSC	19	2	0.0952380952380952	-0.998041427256519
KHA	58	22	0.275	0.99774450234306
FFI	35	1	0.0277777777777778	-0.997013373384939
PSR	126	182	0.590909090909091	0.995507633877001
CAA	79	12	0.131868131868132	0.995293177255017
SKQ	116	79	0.405128205128205	0.993906070290555
LIY	67	0	0	-0.993309032216702
RLH	104	27	0.206106870229008	0.992901026020663
FFS	81	13	0.138297872340426	-0.991929349723714
GLW	33	5	0.131578947368421	-0.991503286072094
GTV	223	52	0.189090909090909	0.990669168793343
FRE	103	25	0.1953125	-0.990608392533183
ILF	103	4	0.0373831775700935	-0.989927348596686
KHK	83	94	0.531073446327684	0.989902757794549
AGV	213	65	0.233812949640288	0.989799613259419
LCK	106	12	0.101694915254237	0.989563489293394
ATQ	94	64	0.40506329113924	0.988737642935141
LDD	193	80	0.293040293040293	0.987715044022536
LFG	156	35	0.183246073298429	0.987072472912821
WSP	48	18	0.272727272727273	0.986610394051189
ETT	92	50	0.352112676056338	-0.986485068577271
KIR	157	38	0.194871794871795	0.986092193534947
KTG	143	56	0.281407035175879	0.985269788233162
QRV	147	45	0.234375	0.982420807681408
TRH	49	21	0.3	0.982251407807339
TAY	59	18	0.233766233766234	-0.980910861934413
DSK	126	104	0.452173913043478	0.980821122236591
KPD	87	72	0.452830188679245	0.979906529633596
SSV	211	169	0.444736842105263	-0.979386344300485
HQV	66	21	0.241379310344828	0.978419331771396
AKR	142	118	0.453846153846154	0.975339278790942
TPS	132	206	0.609467455621302	0.975195274891055
SAI	152	48	0.24	0.974844093730812
QLF	127	12	0.0863309352517986	0.973958189354057
ELG	203	67	0.248148148148148	-0.973410460452365
TKC	54	3	0.0526315789473684	0.971908846930585
CGC	12	1	0.0769230769230769	-0.971879331843964
GPV	147	110	0.428015564202335	0.970875302806547
DLQ	149	56	0.273170731707317	-0.970385314648716
QTV	130	47	0.265536723163842	0.970214097694955
LLV	355	30	0.0779220779220779	-0.9691974691822
FFG	51	7	0.120689655172414	-0.968429750356985
EMK	88	47	0.348148148148148	-0.965748675300185
TTD	90	36	0.285714285714286	0.965689849012857
AAQ	245	108	0.305949008498584	0.964728419946393
SRE	163	181	0.526162790697674	0.964243048898653
SFL	198	54	0.214285714285714	-0.963563371585074
EEF	165	62	0.273127753303965	-0.962557350205011
ARR	201	121	0.375776397515528	0.960818419011814
ARI	108	33	0.234042553191489	0.960418400881017
TVH	57	12	0.173913043478261	-0.958023042257795
YTY	38	9	0.191489361702128	0.955666918061338
KDP	126	52	0.292134831460674	0.952054948161558
GLN	128	44	0.255813953488372	0.950659063534416
STF	70	23	0.247311827956989	-0.949209249323295
FKA	111	24	0.177777777777778	0.948244858643904
DPH	32	11	0.255813953488372	-0.947281505727022
EIA	157	45	0.222772277227723	0.946835773099551
MPG	46	80	0.634920634920635	0.946098330342395
CAG	39	5	0.113636363636364	-0.945637206871041
LNK	190	65	0.254901960784314	0.944674705980529
AIL	190	22	0.10377358490566	-0.944503348543854
EKS	166	143	0.462783171521036	-0.943642751454222
PCP	40	32	0.444444444444444	-0.943357355816569
LAA	436	121	0.217235188509874	-0.943261247474366
KNV	131	36	0.215568862275449	0.94226455726072
KIT	156	41	0.208121827411168	0.942003241748562
AFV	181	15	0.076530612244898	0.941811367707486
FIF	29	3	0.09375	-0.941773338996222
SYI	61	10	0.140845070422535	-0.94108321700027
VCS	51	10	0.163934426229508	-0.939016208123718
EDT	99	74	0.427745664739884	-0.935398681883232
PPP	225	947	0.8080204778157	0.934910586606302
LTM	49	5	0.0925925925925926	-0.934070386002302
ILH	118	11	0.0852713178294574	0.933245322768358
PQY	61	29	0.322222222222222	0.932690106176828
DSE	140	220	0.611111111111111	-0.932545344978493
KLY	136	12	0.0810810810810811	0.932401134676222
QRK	131	85	0.393518518518519	0.931875785537233
GLQ	181	70	0.278884462151394	-0.931745366877849
NLT	122	31	0.202614379084967	-0.93161710438846
QSW	14	5	0.263157894736842	-0.931505164800163
FSP	132	73	0.35609756097561	0.931140267479125
DPV	156	46	0.227722772277228	0.931035427463008
GKV	232	51	0.180212014134276	0.929122018545427
IEA	129	36	0.218181818181818	-0.928535861904827
GRL	270	49	0.153605015673981	0.928488090515215
LDQ	140	48	0.25531914893617	-0.928426541876289
DWE	19	10	0.344827586206897	-0.926570300867501
LTC	49	5	0.0925925925925926	-0.925807240035715
TSR	130	83	0.389671361502347	0.925700464757954
STG	120	103	0.461883408071749	-0.925272208185695
ISW	35	7	0.166666666666667	0.924858475138566
DGR	160	67	0.295154185022026	0.923655550793158
SYR	54	37	0.406593406593407	-0.923587913408704
IEL	167	31	0.156565656565657	0.922440510094879
TSN	56	65	0.537190082644628	-0.921892081952155
EIR	177	32	0.15311004784689	0.921058736114333
PVQ	103	91	0.469072164948454	0.917605678546874
VGP	92	67	0.421383647798742	-0.915402854927721
IKI	104	11	0.0956521739130435	-0.915334220847676
PVL	256	99	0.27887323943662	0.913374755826917
PYP	34	52	0.604651162790698	-0.912964527980707
LLQ	463	114	0.197573656845754	0.912885010002375
VKR	149	62	0.293838862559242	0.91227962123018
FRH	55	17	0.236111111111111	0.912008930708841
FRR	102	61	0.374233128834356	0.911143118605316
GSC	61	9	0.128571428571429	-0.910443921233882
GAT	152	73	0.324444444444444	0.910426178357642
VII	104	7	0.0630630630630631	-0.908002272314848
ATF	86	15	0.148514851485149	-0.907385653953816
IKK	201	77	0.276978417266187	0.906725595943538
PCS	48	24	0.333333333333333	-0.904889444534491
GSK	178	108	0.377622377622378	0.9041264287501
QIS	93	37	0.284615384615385	-0.90411649368336
QDQ	82	38	0.316666666666667	0.903512379698996
VGL	231	44	0.16	0.901560624723469
TLM	44	9	0.169811320754717	-0.900315173241202
SIN	89	26	0.226086956521739	0.89869309212766
DAD	95	64	0.40251572327044	-0.897592301582055
QMK	64	39	0.378640776699029	0.897137135772308
PTF	75	33	0.305555555555556	0.897048943913175
IGM	54	16	0.228571428571429	0.896839482574423
DGH	47	22	0.318840579710145	-0.896820524329423
SAA	278	184	0.398268398268398	0.895313357126298
FNE	49	15	0.234375	-0.893626243295127
EIK	145	63	0.302884615384615	-0.893605416884408
VIQ	151	20	0.116959064327485	0.892840156693921
RSG	160	171	0.516616314199396	0.891963448157661
QQS	77	99	0.5625	0.891682093732915
TPD	73	46	0.38655462184874	-0.891678562494529
LIK	219	34	0.134387351778656	0.891175718075682
GQR	124	55	0.307262569832402	0.890438955302236
RII	112	13	0.104	0.888855899774239
EYM	42	3	0.0666666666666667	0.888536493652116
ETL	256	85	0.249266862170088	-0.887271811256259
FTQ	49	14	0.222222222222222	-0.886771207080962
GPR	102	162	0.613636363636364	-0.886759809516763
LTL	304	42	0.121387283236994	-0.885665015016487
SYT	49	25	0.337837837837838	-0.884689971760699
NLK	201	74	0.269090909090909	0.884621927090026
FMG	14	9	0.391304347826087	-0.884149685421511
ELF	197	38	0.161702127659574	0.883748242262469
DDV	106	41	0.27891156462585	-0.88368320580206
RCW	22	4	0.153846153846154	0.883607040858127
PLL	355	128	0.265010351966874	0.883601925544805
SLS	339	199	0.369888475836431	-0.883030897279789
ARK	160	74	0.316239316239316	0.882917562704587
VLP	197	69	0.259398496240602	-0.882856990042095
AKQ	129	88	0.405529953917051	0.88136293917637
DLR	205	64	0.237918215613383	0.880557428292016
FPY	24	11	0.314285714285714	-0.880231887042221
LEQ	262	112	0.299465240641711	-0.879825296336294
FYG	36	9	0.2	-0.879747128779919
KAT	105	56	0.347826086956522	-0.879677793893462
LRN	155	42	0.213197969543147	-0.878917647117103
QKS	95	69	0.420731707317073	-0.877935224447379
LVA	288	39	0.119266055045872	-0.877912577816135
SQN	72	58	0.446153846153846	0.877344071555434
KII	162	26	0.138297872340426	0.876980786882805
VKK	258	125	0.326370757180157	0.876820195488224
SFD	106	36	0.253521126760563	0.876744918845609
IAG	153	27	0.15	0.876321617187353
SPY	89	60	0.402684563758389	0.875223663477137
VGK	163	41	0.200980392156863	0.874454792236424
DAP	68	57	0.456	-0.874351835768525
SDP	96	97	0.50259067357513	-0.874226625095476
CSP	36	28	0.4375	-0.873337458713393
GFD	82	21	0.203883495145631	0.872272259698223
APY	58	35	0.376344086021505	0.872245323980674
GRV	222	33	0.129411764705882	0.871859242302697
FGL	97	22	0.184873949579832	-0.871457425343343
SLM	79	16	0.168421052631579	-0.871424903337691
PNL	91	54	0.372413793103448	-0.870400104087441
YGQ	57	45	0.441176470588235	0.870219819256051
CPP	40	22	0.354838709677419	-0.869337465661003
YNL	72	8	0.1	-0.869077993329483
YLT	92	12	0.115384615384615	-0.868307808623478
SPL	186	140	0.429447852760736	-0.867362985722786
PLR	139	76	0.353488372093023	-0.866707563594239
SSL	385	240	0.384	-0.8661690213406
YFF	21	3	0.125	-0.864190054654899
WPL	19	1	0.05	-0.863804684560799
MAL	133	22	0.141935483870968	0.862672003334034
SAK	132	83	0.386046511627907	-0.862496757538181
VLW	42	5	0.106382978723404	-0.861174588466847
AVG	161	57	0.261467889908257	-0.86035750083743
FGS	120	79	0.396984924623116	0.860107228320772
AYV	109	5	0.043859649122807	0.860053097418993
GFR	90	61	0.403973509933775	0.859480207911154
TKL	199	54	0.213438735177866	0.858868305500437
GGP	132	250	0.654450261780105	0.858252723803358
PGG	157	283	0.643181818181818	0.857563747043708
NCS	44	6	0.12	-0.857386296139525
IPV	148	38	0.204301075268817	0.8569857557595
DTY	37	21	0.362068965517241	-0.856824559002476
PVH	63	40	0.388349514563107	0.85605486244888
GIK	117	34	0.225165562913907	0.855063859216963
KKY	134	23	0.146496815286624	0.854333199903262
RRE	152	195	0.561959654178674	0.854269316592067
DPC	26	2	0.0714285714285714	-0.852986326956573
PTL	155	99	0.389763779527559	0.852498448931114
KAY	85	21	0.19811320754717	0.852351092642634
SCS	82	45	0.354330708661417	-0.852271546686324
SAG	166	137	0.452145214521452	0.85181791174034
VQK	167	56	0.251121076233184	0.851444997115706
ISI	101	12	0.106194690265487	-0.851210821047337
IFV	115	9	0.0725806451612903	0.850828070741719
NYQ	66	12	0.153846153846154	0.850398673048935
IEQ	98	32	0.246153846153846	0.850188531023863
CPK	55	14	0.202898550724638	0.848030414282277
AKV	213	70	0.247349823321555	0.847926880641026
TAM	37	11	0.229166666666667	-0.847052389159947
RGW	22	12	0.352941176470588	-0.846938009037438
IKR	126	24	0.16	0.846928379799358
ISL	250	58	0.188311688311688	0.846844009227867
QYA	74	10	0.119047619047619	0.845268672925773
QFA	76	15	0.164835164835165	0.845149181131741
QLL	433	95	0.179924242424242	0.845085995676979
VIE	170	30	0.15	0.845047870809048
LMT	53	10	0.158730158730159	-0.844453090440783
GDE	111	99	0.471428571428571	0.843897532833313
SGT	165	120	0.421052631578947	0.843489337980009
QKA	157	82	0.343096234309623	-0.843278053589033
QLC	102	9	0.0810810810810811	0.842858011443981
RYR	82	38	0.316666666666667	0.842460163137864
TEG	128	71	0.35678391959799	0.842352308892584
SYG	78	77	0.496774193548387	0.842153702575726
PNG	72	46	0.389830508474576	-0.841332444795149
VSS	210	185	0.468354430379747	-0.839697711805976
PYF	35	10	0.222222222222222	-0.839548717108779
IYK	78	8	0.0930232558139535	0.838489146995838
TTE	96	52	0.351351351351351	-0.838429276730611
FFL	94	10	0.0961538461538462	-0.838242033173443
SKY	71	27	0.275510204081633	-0.837995181757622
YNG	32	13	0.288888888888889	-0.837064452184416
AGR	183	79	0.301526717557252	-0.836657456702975
TDR	96	28	0.225806451612903	0.836637871643173
KPN	63	31	0.329787234042553	0.836007536504652
ELL	613	115	0.157967032967033	0.835693490382325
SGF	119	67	0.360215053763441	0.834908187819027
IKV	156	33	0.174603174603175	0.834812843352783
EGT	116	85	0.422885572139304	-0.833772827488224
EYA	96	13	0.119266055045872	0.832630239619407
FIN	79	6	0.0705882352941176	0.830792488129561
VYI	58	1	0.0169491525423729	-0.829835754093535
EMS	55	33	0.375	-0.829365272717263
AQS	131	101	0.435344827586207	0.828961541221713
YED	63	26	0.292134831460674	-0.828619926702225
RFY	59	6	0.0923076923076923	0.827746657749556
SMK	47	26	0.356164383561644	-0.827641791083492
SSS	293	777	0.726168224299065	0.827593863265253
EAL	462	108	0.189473684210526	-0.82751338846471
RIC	53	4	0.0701754385964912	0.827387202415385
PFK	77	21	0.214285714285714	0.82721250360618
KRR	153	232	0.602597402597403	0.826866187077385
SLL	557	136	0.196248196248196	0.826253999107928
CPC	7	0	0	-0.825488606487805
RKH	74	41	0.356521739130435	0.824916810709942
FQK	119	14	0.105263157894737	0.824785338999346
MDE	85	33	0.279661016949153	0.824759291562898
VLI	200	16	0.0740740740740741	0.824724436549044
EMY	24	4	0.142857142857143	-0.824588202296245
LPR	161	78	0.326359832635983	-0.824513994535468
IFG	67	10	0.12987012987013	-0.823949378076335
FTV	108	8	0.0689655172413793	-0.82347249980503
SVH	60	25	0.294117647058824	-0.822530290998692
VLG	285	41	0.125766871165644	0.822226061549059
VVV	215	41	0.16015625	0.821862021313702
LQF	87	12	0.121212121212121	-0.821673941183673
RGH	73	48	0.396694214876033	0.821660730142235
GLM	55	22	0.285714285714286	-0.821439500210776
RKS	99	130	0.567685589519651	-0.82120428598526
HKV	48	14	0.225806451612903	-0.821145611385316
NKP	75	55	0.423076923076923	0.821014411476395
RFI	89	9	0.0918367346938776	0.820652041319398
IFM	9	1	0.1	-0.820472907076518
VSA	246	102	0.293103448275862	0.819689976631848
FAL	114	10	0.0806451612903226	-0.818913220950856
KLF	190	26	0.12037037037037	0.818095686935052
AKI	159	39	0.196969696969697	0.817617788113901
LGV	201	40	0.16597510373444	-0.816885223552473
VQA	174	63	0.265822784810127	0.816504584405378
GCL	63	5	0.0735294117647059	-0.815420574761272
KTD	93	46	0.330935251798561	0.815083161553794
NTG	67	40	0.373831775700935	0.814974687324765
NRG	79	76	0.490322580645161	0.814334159365207
QHT	41	18	0.305084745762712	0.813974345727736
DKS	129	78	0.376811594202899	0.813202461282724
PIL	145	33	0.185393258426966	0.812323941382799
FGG	120	96	0.444444444444444	-0.811299847896978
PEY	83	23	0.216981132075472	0.810846966388086
PKI	97	75	0.436046511627907	0.810278568749247
PPR	103	274	0.726790450928382	0.809386302279906
PKR	87	133	0.604545454545454	0.809195937554608
FFF	32	1	0.0303030303030303	-0.80827880119543
ENT	62	47	0.431192660550459	-0.808143137387633
GKR	135	98	0.420600858369099	0.807898131368815
GGV	178	71	0.285140562248996	-0.807465332609393
PER	106	105	0.497630331753554	-0.806255675412895
RKA	185	123	0.399350649350649	0.80601029013209
SRG	166	220	0.569948186528497	0.805772069564549
FRG	90	80	0.470588235294118	0.80563377241388
EDV	236	75	0.241157556270096	0.805616384952383
VYH	28	4	0.125	-0.805364150046342
AEQ	140	79	0.360730593607306	-0.804778711792777
KFG	103	21	0.169354838709677	0.804517967009773
SSM	59	45	0.432692307692308	-0.804398809054908
IKA	160	64	0.285714285714286	0.804283054905524
SCV	59	6	0.0923076923076923	-0.804030149092257
ESF	118	44	0.271604938271605	0.803673445788586
KEC	42	14	0.25	-0.802232863219651
PTQ	53	74	0.582677165354331	0.801714612107644
LHP	111	57	0.339285714285714	0.8016812251085
EQC	21	5	0.192307692307692	-0.801388279539393
QGK	104	94	0.474747474747475	0.801058982723841
ADR	121	47	0.279761904761905	0.800248172392782
FVF	46	3	0.0612244897959184	-0.800237578527284
LYH	55	4	0.0677966101694915	-0.800151526262328
DHR	45	45	0.5	0.799453437425492
VRS	125	57	0.313186813186813	0.798886983532442
NTE	72	47	0.394957983193277	-0.797970560686121
GKP	142	90	0.387931034482759	0.797515150655224
NGA	106	57	0.349693251533742	0.797317968781253
KEV	257	90	0.259365994236311	0.797141411244163
LQG	187	79	0.296992481203008	-0.796971972889888
VAC	75	11	0.127906976744186	0.796873307622314
TNL	112	29	0.205673758865248	-0.79636928700519
QRD	79	48	0.377952755905512	0.796229419914388
IHS	78	18	0.1875	0.796193259301028
ENF	111	23	0.171641791044776	0.795873856580329
DIF	67	8	0.106666666666667	-0.794765147787497
EQL	333	119	0.263274336283186	0.7946829322382
CAT	27	4	0.129032258064516	-0.794364791049202
LKN	259	67	0.205521472392638	0.792951907110642
FIY	30	0	0	-0.792818386904827
GWK	50	10	0.166666666666667	0.79230569322691
VRT	127	30	0.191082802547771	0.792161791434837
LPH	96	34	0.261538461538462	0.792141885298215
CRV	78	6	0.0714285714285714	0.791851427917355
QSG	106	84	0.442105263157895	0.791589165972206
PGV	142	110	0.436507936507937	0.790832159305462
NHL	67	19	0.22093023255814	-0.788507691795164
GFF	69	4	0.0547945205479452	-0.787674308740806
VLL	477	38	0.0737864077669903	0.787219013520834
LLY	174	10	0.0543478260869565	-0.787205743236258
YSS	87	74	0.459627329192547	-0.78688480824375
KIK	200	81	0.288256227758007	0.786355884089473
RKQ	117	87	0.426470588235294	0.786273571837698
LCP	84	17	0.168316831683168	0.784756492906467
KQF	95	21	0.181034482758621	0.784184567088319
KRP	89	97	0.521505376344086	0.783763849460762
LAV	277	50	0.152905198776758	-0.782827688887857
QLQ	231	110	0.32258064516129	-0.782663206442868
ETS	117	127	0.520491803278688	-0.782236900933461
LIF	95	4	0.0404040404040404	-0.781441946466427
GFC	60	5	0.0769230769230769	0.781409999669721
YVP	82	22	0.211538461538462	0.779286436643757
TSD	96	83	0.463687150837989	-0.779075246101938
KEL	430	177	0.29159802306425	0.778293930209771
KVY	73	5	0.0641025641025641	-0.778273593541095
NGS	99	77	0.4375	-0.778051017097555
PCQ	18	5	0.217391304347826	-0.777947930446003
GTC	74	8	0.0975609756097561	0.777839908490833
KMG	42	14	0.25	-0.777492537556949
FFP	40	17	0.298245614035088	-0.777241481760983
ELV	272	53	0.163076923076923	0.777081782996131
LWA	38	6	0.136363636363636	-0.777060043331974
LDN	113	46	0.289308176100629	-0.776367206650797
EVS	167	81	0.326612903225806	-0.77628818053708
EEN	154	147	0.488372093023256	-0.776181889920337
LRV	243	45	0.15625	0.776066477145566
GKG	198	105	0.346534653465347	0.775740521233537
ELT	224	62	0.216783216783217	0.775371608724686
DDA	88	51	0.366906474820144	0.775306187331525
GVG	163	74	0.312236286919831	0.775297357654016
EEW	34	22	0.392857142857143	-0.775017853495743
CEE	60	19	0.240506329113924	-0.774435271943065
FRP	67	42	0.385321100917431	0.774260232969733
DQT	71	25	0.260416666666667	0.773642063880205
IFI	50	2	0.0384615384615385	-0.773453592134253
RGL	255	109	0.299450549450549	0.772876397450928
EHP	63	28	0.307692307692308	0.772809041378126
AFT	83	12	0.126315789473684	-0.772316191383254
AGE	138	94	0.405172413793103	-0.772141275933516
QFL	135	11	0.0753424657534247	-0.771911623069816
HPL	92	28	0.233333333333333	0.77180814392757
KIE	169	58	0.255506607929515	0.771655503776823
KYK	95	36	0.274809160305344	0.771365972688916
SAL	381	130	0.25440313111546	0.771342950804029
FVT	120	11	0.083969465648855	0.771178855906573
KHG	69	20	0.224719101123595	0.770575098936528
IVK	156	23	0.128491620111732	0.770499808087763
ALC	136	8	0.0555555555555556	0.770445577887069
YSI	58	3	0.0491803278688525	-0.770393284617314
QNG	78	67	0.462068965517241	0.770390679437789
ICS	74	10	0.119047619047619	0.769714076494224
AIE	162	38	0.19	0.769421896857445
SGL	264	131	0.331645569620253	-0.769293293117546
TDP	79	37	0.318965517241379	-0.768658626003429
VHV	46	13	0.220338983050847	-0.76830387892789
LFI	98	4	0.0392156862745098	-0.767272962492359
PQH	32	48	0.6	0.767232063028766
GNR	74	69	0.482517482517482	0.767050484967348
TSF	78	36	0.315789473684211	-0.766322768632358
MNG	74	24	0.244897959183673	0.766165448537864
GPA	140	162	0.536423841059603	-0.765855412080725
GDG	116	128	0.524590163934426	-0.764767766021937
VFG	97	20	0.170940170940171	-0.764642475202066
DDY	60	48	0.444444444444444	0.764093000316906
YKN	56	12	0.176470588235294	0.763254100291045
TAA	243	143	0.370466321243523	0.762720461148267
LKP	220	73	0.249146757679181	0.762237489543426
RVK	139	47	0.252688172043011	0.76221503125217
EQK	128	98	0.433628318584071	0.761726537835086
FAV	85	10	0.105263157894737	-0.760215903109098
LTA	248	67	0.212698412698413	0.759330879885391
RGC	44	8	0.153846153846154	-0.759070845651836
GTT	103	63	0.379518072289157	-0.759068740295661
VKG	145	75	0.340909090909091	-0.758392458920109
YAP	56	22	0.282051282051282	0.758341025036121
IFH	33	1	0.0294117647058824	-0.758095907768224
EAF	139	33	0.191860465116279	-0.757618050868217
YSC	50	4	0.0740740740740741	0.757141173918932
VPV	197	97	0.329931972789116	0.756892081352043
RPV	105	56	0.347826086956522	0.75503271265975
LHS	145	45	0.236842105263158	-0.754978996463518
GCV	40	6	0.130434782608696	-0.754608551614763
SIL	220	45	0.169811320754717	-0.754605305477303
DGQ	88	59	0.401360544217687	0.754235566691071
VEV	213	72	0.252631578947368	0.753192490105448
ESI	136	36	0.209302325581395	-0.752842831736178
LDP	227	73	0.243333333333333	0.752623210043333
QVV	145	29	0.166666666666667	0.752515049578493
EKI	276	78	0.220338983050847	0.752338976876412
IYY	17	2	0.105263157894737	-0.752198293715593
AVR	216	44	0.169230769230769	0.752036609048569
VWE	49	11	0.183333333333333	0.751854471913583
LGK	256	75	0.226586102719033	0.751710763122988
SRS	135	598	0.815825375170532	0.750665302282157
EYS	60	20	0.25	-0.749056657736022
EVL	360	67	0.156908665105386	-0.748737891027295
LAS	329	156	0.321649484536082	-0.748578761395839
VFR	101	9	0.0818181818181818	0.747930440601099
PDS	92	109	0.54228855721393	-0.747797359394499
LWV	33	2	0.0571428571428571	-0.74764249053503
IME	63	6	0.0869565217391304	-0.747333603095161
SPE	199	175	0.467914438502674	-0.747315624920954
KSA	111	72	0.39344262295082	-0.747299910044872
EKL	482	165	0.255023183925811	0.747240049940046
YVI	68	1	0.0144927536231884	-0.747027497906897
PNQ	42	72	0.631578947368421	0.746005776607313
MDR	42	21	0.333333333333333	-0.745290200151155
SCQ	43	5	0.104166666666667	-0.745153199591464
YIY	24	1	0.04	-0.74476033223965
GEG	160	159	0.498432601880878	0.744176855611077
GGM	62	60	0.491803278688525	0.743780499054533
GDS	109	133	0.549586776859504	-0.743385397542709
QAF	139	23	0.141975308641975	0.743095000168743
PRH	49	43	0.467391304347826	0.742965049794181
LVC	73	5	0.0641025641025641	-0.742910009426382
DGE	116	124	0.516666666666667	0.742528383920611
NLN	116	46	0.283950617283951	0.742466252331012
GKK	201	242	0.54627539503386	0.742197028196807
VEF	148	17	0.103030303030303	0.741778823711328
QQH	55	54	0.495412844036697	0.740971640652482
ITA	110	26	0.191176470588235	-0.740144229263562
ESH	55	24	0.30379746835443	-0.739847759587634
ITP	104	37	0.26241134751773	0.739159431029174
MMM	14	4	0.222222222222222	0.738392048277406
PPM	28	108	0.794117647058823	0.738308997849114
ANI	97	12	0.110091743119266	0.738159167752073
TQI	61	16	0.207792207792208	-0.738121439746928
FFV	46	1	0.0212765957446809	-0.738043929797378
SES	147	245	0.625	-0.737245799699078
PAR	95	100	0.512820512820513	-0.736841019649472
CEP	21	5	0.192307692307692	-0.736513661074292
GVV	226	44	0.162962962962963	0.736206343319373
SRC	52	17	0.246376811594203	0.73560811156173
PQS	72	123	0.630769230769231	-0.735145054200115
YVL	97	11	0.101851851851852	-0.735055195723247
DIM	38	10	0.208333333333333	-0.734893580360064
IQQ	131	42	0.242774566473988	0.734840058995965
RMG	54	28	0.341463414634146	0.734546510068184
DRS	102	91	0.471502590673575	0.734402154708891
RKM	88	31	0.260504201680672	0.733905521332252
RAW	28	9	0.243243243243243	-0.733699787888597
SDM	35	19	0.351851851851852	-0.733690354771144
IVQ	88	18	0.169811320754717	-0.73317444612349
AVE	234	69	0.227722772277228	0.732962335901771
CPI	43	5	0.104166666666667	0.73240515146467
LQP	177	106	0.374558303886926	0.732363274786533
IYI	37	1	0.0263157894736842	-0.731535734981235
YSD	54	23	0.298701298701299	-0.731455490994162
CCG	18	2	0.1	-0.731414803050999
SVE	199	90	0.311418685121107	0.730519611285337
KHW	33	3	0.0833333333333333	0.729719418430486
ESQ	100	96	0.489795918367347	0.729492305978738
DKE	135	124	0.478764478764479	-0.729295997134513
IAT	141	20	0.124223602484472	0.728827032274526
FCL	42	1	0.0232558139534884	-0.728582267112387
CVC	19	0	0	-0.728461315853164
IGS	106	56	0.345679012345679	0.728332880927079
AMN	64	18	0.219512195121951	0.728293445054234
FSF	65	17	0.207317073170732	-0.72806630831999
DVI	184	22	0.106796116504854	0.727856899964597
GVN	84	20	0.192307692307692	-0.727590549977373
QCR	29	4	0.121212121212121	-0.727223325694375
DLH	73	39	0.348214285714286	-0.726764675989341
MIK	42	8	0.16	-0.72671061761007
LCY	52	2	0.037037037037037	0.726298135339242
QHQ	54	51	0.485714285714286	0.726239631250228
ASQ	162	129	0.443298969072165	0.726070133025684
GQQ	68	95	0.582822085889571	0.725780268630777
ISN	84	28	0.25	-0.725646979498069
HSI	44	9	0.169811320754717	-0.725466333152677
QLP	168	100	0.373134328358209	0.725269685559896
FDR	61	15	0.197368421052632	-0.724775587676832
DFE	107	44	0.291390728476821	0.724645577994268
ESA	123	99	0.445945945945946	-0.724322787722862
RTI	108	9	0.0769230769230769	0.724084324753228
AVA	306	107	0.2590799031477	0.723537841248952
KDT	86	37	0.300813008130081	-0.723288532065876
PAE	149	141	0.486206896551724	0.723211884849574
IGH	43	9	0.173076923076923	-0.723008874480021
KPY	69	17	0.197674418604651	0.722795114632004
VLK	299	52	0.148148148148148	0.722686687412604
EDP	123	70	0.362694300518135	-0.722605039704847
AGY	74	28	0.274509803921569	-0.72252421692494
FGK	126	22	0.148648648648649	0.721442819331874
GVH	60	44	0.423076923076923	0.720992073986514
VTC	63	5	0.0735294117647059	0.720968598981249
WPA	12	4	0.25	-0.71969837766731
PLG	152	106	0.410852713178295	-0.71955624707475
GES	118	70	0.372340425531915	-0.719183609985804
LKY	139	17	0.108974358974359	0.718887802316974
CDS	31	19	0.38	-0.718850246128188
ENL	236	76	0.243589743589744	-0.718489606130386
GLF	126	21	0.142857142857143	-0.718134662788095
TIT	125	24	0.161073825503356	-0.717637406072157
LHI	96	7	0.0679611650485437	0.717527178355355
CEG	34	9	0.209302325581395	-0.716538866574048
SRF	126	42	0.25	0.71639634307435
TLK	255	73	0.222560975609756	0.716082993416786
SQR	104	82	0.440860215053763	-0.715978440638159
IYD	71	10	0.123456790123457	0.71596209028754
AVL	337	69	0.169950738916256	-0.71482919938601
KDG	154	64	0.293577981651376	0.71478000488062
IED	152	43	0.220512820512821	0.714583185505049
AAI	210	50	0.192307692307692	0.714495836689821
NPV	97	35	0.265151515151515	0.71429562372193
KRT	95	69	0.420731707317073	0.713711174419287
TKI	117	31	0.209459459459459	0.713698091642035
GSF	100	38	0.27536231884058	-0.713629840820445
GFA	113	28	0.198581560283688	0.713325464757496
RHD	35	18	0.339622641509434	0.713185218552088
KCM	20	1	0.0476190476190476	0.712759616391572
KDA	153	57	0.271428571428571	0.71236611728533
FQL	97	9	0.0849056603773585	-0.711891252010731
IAS	132	29	0.180124223602484	0.711523553494165
AWA	40	14	0.259259259259259	0.711413764140206
VPY	47	8	0.145454545454545	-0.711373311781282
REA	212	123	0.367164179104478	-0.711159398743163
DYL	115	21	0.154411764705882	0.711055660594417
DKK	127	110	0.464135021097046	0.710986676681331
KSG	162	98	0.376923076923077	0.710554285641385
SHL	174	63	0.265822784810127	0.710420142610887
AVT	211	66	0.23826714801444	0.710313621882489
DPG	82	48	0.369230769230769	-0.710225473995891
DFG	93	34	0.267716535433071	0.71017480458222
LGM	67	24	0.263736263736264	-0.709672192517225
CHR	39	10	0.204081632653061	0.709085990971292
YKS	56	21	0.272727272727273	-0.708625868979669
AST	122	129	0.51394422310757	-0.708556871869275
VPP	149	207	0.581460674157303	0.708519911167028
PGH	71	60	0.458015267175573	0.708467641166339
LVK	297	36	0.108108108108108	0.708277576954349
GGL	247	140	0.361757105943152	0.708268822077074
SWS	52	27	0.341772151898734	0.707993513246498
GNK	100	61	0.37888198757764	0.707713165841421
SNS	114	156	0.577777777777778	-0.707584637390593
IFF	38	3	0.0731707317073171	-0.707464961482787
GAI	98	30	0.234375	-0.705683493122525
VGR	166	46	0.216981132075472	0.705229456313988
HHT	21	13	0.382352941176471	-0.705200068822034
NRA	90	24	0.210526315789474	0.70501969742551
SEM	51	31	0.378048780487805	-0.704766773721002
DAL	268	59	0.180428134556575	0.70439349447122
NFQ	45	9	0.166666666666667	-0.704374923022922
HCS	24	7	0.225806451612903	-0.704355698486149
EHS	46	44	0.488888888888889	-0.703878836016516
CFR	46	5	0.0980392156862745	0.703285054827009
SGD	157	127	0.447183098591549	0.702489266031635
CPN	16	6	0.272727272727273	-0.70208335175906
TLQ	169	47	0.217592592592593	-0.702049251631345
WVT	20	6	0.230769230769231	-0.701973292171393
MAH	24	7	0.225806451612903	-0.701864529179759
CKY	41	1	0.0238095238095238	0.701689648012102
KPL	204	94	0.315436241610738	0.70166197816706
TIP	120	40	0.25	0.701660463795341
FPP	102	96	0.484848484848485	0.700972267088302
IVP	93	29	0.237704918032787	0.700845128600788
MSA	62	33	0.347368421052632	-0.700496381183878
EFS	142	44	0.236559139784946	0.700211156761479
PPK	121	179	0.596666666666667	0.700166565686004
HRK	71	45	0.387931034482759	0.700003193474355
GQT	89	56	0.386206896551724	0.699986505418672
TIN	76	17	0.182795698924731	0.699981653789355
QFI	49	8	0.140350877192982	-0.699828758129052
DPM	35	21	0.375	0.699093560938036
IPP	114	133	0.538461538461538	0.698516747202652
RLD	176	41	0.188940092165899	0.697992171353942
ALG	288	86	0.229946524064171	-0.6977323487109
KPC	25	6	0.193548387096774	-0.697419273356433
TFF	46	6	0.115384615384615	-0.696372211962492
WAA	26	12	0.315789473684211	-0.69637060151332
VKF	121	8	0.062015503875969	0.695845994623232
YEA	95	13	0.12037037037037	-0.695279798380682
LGG	214	126	0.370588235294118	-0.69521581362646
AGD	146	73	0.333333333333333	0.694301768460968
RTY	62	13	0.173333333333333	0.694061716351304
HGL	110	27	0.197080291970803	0.6939485155176
NKQ	79	44	0.357723577235772	0.69391097795896
SFQ	71	33	0.317307692307692	-0.693820796793901
GIL	177	42	0.191780821917808	-0.693265331079561
NQF	38	10	0.208333333333333	-0.692755753153314
ALF	148	16	0.0975609756097561	-0.692593700291221
TLG	171	58	0.253275109170306	-0.691756836151612
YLK	148	15	0.0920245398773006	0.691426752564462
PDL	158	78	0.330508474576271	-0.691109529877703
ALV	274	34	0.11038961038961	-0.691060195882629
HAK	65	21	0.244186046511628	0.69055576008836
AAK	219	135	0.38135593220339	0.690543533822096
ENI	121	35	0.224358974358974	-0.690444675909241
LLA	549	99	0.152777777777778	-0.690045439226496
ADT	78	49	0.385826771653543	-0.689419786308395
TPY	55	18	0.246575342465753	0.689363277799121
ILQ	223	40	0.152091254752852	0.689108777404393
GYF	51	9	0.15	-0.68879253554575
IVL	138	9	0.0612244897959184	-0.688747588616733
AFN	53	14	0.208955223880597	-0.68837034278558
VGF	85	15	0.15	-0.687428742250033
FSY	49	6	0.109090909090909	-0.687007066607802
DRI	89	27	0.232758620689655	-0.686630973053863
QAH	53	24	0.311688311688312	0.686443207414959
IRP	104	22	0.174603174603175	0.686172778498443
CSQ	46	11	0.192982456140351	-0.686076480750087
KGD	143	94	0.39662447257384	0.686065038925802
NQV	71	29	0.29	0.686039968090111
IPG	116	50	0.301204819277108	-0.685314355732494
TTV	114	62	0.352272727272727	-0.684503902548825
GPH	55	41	0.427083333333333	0.684211208767201
AGC	38	9	0.191489361702128	-0.684070156183845
STV	153	74	0.325991189427313	0.683364186136274
VGH	70	18	0.204545454545455	0.682891325307686
RQE	118	81	0.407035175879397	-0.682439206960637
DSS	170	240	0.585365853658537	-0.682325387153785
YSL	110	22	0.166666666666667	-0.682293550094838
GIY	53	7	0.116666666666667	-0.682181769802229
GFW	12	1	0.0769230769230769	-0.681601558192187
NAG	70	27	0.278350515463918	-0.681405945576168
VCV	46	3	0.0612244897959184	-0.681151192492549
KHS	47	41	0.465909090909091	-0.680519910031384
IGC	53	1	0.0185185185185185	0.680473293603825
TWK	28	6	0.176470588235294	-0.680356305356115
PPS	145	369	0.717898832684825	-0.680284383240964
EHE	38	30	0.441176470588235	-0.68005364701773
EKN	121	85	0.412621359223301	-0.679836803698215
DSR	109	101	0.480952380952381	0.679497252682993
PGD	104	84	0.446808510638298	-0.67932955392625
VPK	109	86	0.441025641025641	0.678743928956996
YRT	52	10	0.161290322580645	-0.678509647455743
EQF	92	19	0.171171171171171	0.678169478944934
MTV	41	11	0.211538461538462	-0.677977312033844
GRK	137	112	0.449799196787149	0.677550664484919
LLN	295	54	0.154727793696275	0.677443136902353
YPE	57	21	0.269230769230769	-0.677322534270519
NKT	71	43	0.37719298245614	-0.676978223988158
NTL	126	28	0.181818181818182	-0.676961730249711
LQA	310	111	0.263657957244656	-0.676864527380041
DIG	64	11	0.146666666666667	-0.676645102412902
YYV	33	0	0	-0.676488079945604
SSP	209	354	0.628774422735346	-0.676445742703969
RLT	169	43	0.202830188679245	0.676296984249037
LDM	78	14	0.152173913043478	-0.676113937182256
EML	122	32	0.207792207792208	0.675843209494814
TNT	67	44	0.396396396396396	0.675787967923082
VTS	160	72	0.310344827586207	-0.675581964829895
KLD	210	68	0.244604316546763	0.675431591565643
TAG	144	79	0.354260089686099	0.675011896960994
PEA	142	154	0.52027027027027	0.674538222817062
KGQ	119	48	0.287425149700599	0.674295370372696
GQL	185	41	0.18141592920354	-0.674165252154807
KYH	29	3	0.09375	-0.674051706263257
KFR	82	26	0.240740740740741	0.672532136508379
RFQ	72	17	0.191011235955056	-0.672052703058196
LKH	130	26	0.166666666666667	0.671910100518964
FPD	56	24	0.3	-0.671764295108337
VTT	141	52	0.269430051813472	0.671704993330677
VFY	54	2	0.0357142857142857	0.671704415184762
LGQ	156	58	0.271028037383178	-0.671634470308782
KAP	106	136	0.56198347107438	0.671599997632323
CAE	39	4	0.0930232558139535	-0.670891158028287
RVI	144	22	0.132530120481928	0.670629340645083
SYE	61	24	0.282352941176471	-0.670499035264946
YKC	33	2	0.0571428571428571	0.67045191453292
NVP	92	35	0.275590551181102	0.670299935787528
SVL	348	90	0.205479452054795	0.670197260145674
DIN	76	30	0.283018867924528	-0.66999594922055
LCS	121	15	0.110294117647059	-0.669972225622529
AVK	188	55	0.226337448559671	0.66907893681917
PDA	86	74	0.4625	-0.669030484888799
LPL	304	103	0.253071253071253	-0.668388776101181
DNT	50	18	0.264705882352941	-0.667936921024173
QIV	77	15	0.16304347826087	-0.66783092443521
WAD	21	11	0.34375	-0.667647251769416
NTT	59	42	0.415841584158416	0.667173643236094
SSC	74	45	0.378151260504202	-0.666878439657318
GSL	289	151	0.343181818181818	0.666748985462735
TIF	45	4	0.0816326530612245	-0.666706630570492
QQQ	120	297	0.712230215827338	0.666508113534763
DAI	136	18	0.116883116883117	0.666317058371393
ELY	132	19	0.125827814569536	-0.666173684510452
AYA	68	16	0.19047619047619	-0.666144703436045
KVF	130	7	0.0510948905109489	-0.665906061261109
RRN	82	70	0.460526315789474	0.665557941383472
PWR	8	8	0.5	-0.665479621191581
MHG	34	6	0.15	0.665424752959001
IAE	159	36	0.184615384615385	-0.665228320095942
LHY	50	4	0.0740740740740741	-0.665188620473974
CSY	19	2	0.0952380952380952	-0.664839751341738
QLT	114	47	0.291925465838509	-0.664824527688918
WLQ	31	6	0.162162162162162	-0.664124913921146
ILL	253	16	0.0594795539033457	-0.663891687118786
EPG	99	115	0.537383177570093	-0.663789414350405
CLA	88	7	0.0736842105263158	-0.66345359171665
FER	80	28	0.259259259259259	-0.663448052011012
TLI	118	11	0.0852713178294574	-0.662798377161801
GYK	69	10	0.126582278481013	0.662399644424959
RDR	101	252	0.713881019830028	0.661959450896525
HID	56	7	0.111111111111111	0.66174393573714
EFR	98	22	0.183333333333333	0.661498330432522
ATR	99	31	0.238461538461538	-0.661257771531683
STH	41	34	0.453333333333333	-0.661163670012532
RLN	111	34	0.23448275862069	-0.66054403556128
LGC	63	4	0.0597014925373134	-0.660308402052622
QGF	99	30	0.232558139534884	0.660086792018049
IGF	62	7	0.101449275362319	-0.660044983379133
TWT	20	6	0.230769230769231	-0.659845326011926
NSE	107	96	0.472906403940887	0.659768881138281
GSE	159	187	0.540462427745665	0.65918699622994
CHP	16	4	0.2	-0.658930040343289
DEA	204	68	0.25	0.658875964805802
EKP	149	140	0.484429065743945	0.65866357091615
LVT	219	24	0.0987654320987654	-0.658579044568779
TIG	82	21	0.203883495145631	0.658335346048902
LEP	170	97	0.363295880149813	-0.65800358466373
QSS	127	204	0.61631419939577	0.657711985976022
RPQ	60	71	0.541984732824427	-0.657260949892137
GKA	158	101	0.38996138996139	0.656752425228658
YPQ	35	32	0.477611940298507	0.656439277603323
QQY	77	24	0.237623762376238	0.656400464223552
LEN	208	76	0.267605633802817	-0.656313556573235
ICG	45	4	0.0816326530612245	0.656109158220586
LSY	119	19	0.13768115942029	-0.655641576281537
RVF	108	12	0.1	0.65561812715241
VWF	14	0	0	-0.654696306979122
PCH	25	3	0.107142857142857	0.654681434552081
TQS	75	82	0.522292993630573	0.654524695449836
TVR	150	25	0.142857142857143	0.6545028843701
RCF	42	3	0.0666666666666667	0.654478190015045
ISR	128	60	0.319148936170213	-0.654010545125744
IIG	129	12	0.0851063829787234	0.653810444567784
HSV	64	26	0.288888888888889	-0.653713083065144
LAN	175	39	0.182242990654206	0.653342957609082
PVA	117	117	0.5	0.653153016175324
YKY	54	6	0.1	0.653141270751534
AHL	150	30	0.166666666666667	0.653036443274074
VAD	164	29	0.150259067357513	0.652915030638497
LNT	110	30	0.214285714285714	-0.652649393058628
YQP	56	26	0.317073170731707	0.652438920044797
ING	67	22	0.247191011235955	-0.652294276174217
PNF	58	23	0.283950617283951	0.652275833426688
DQH	41	12	0.226415094339623	0.652196840017721
VFF	58	4	0.0645161290322581	-0.65189151894789
QEV	155	56	0.265402843601896	-0.651767627661969
GQE	121	74	0.379487179487179	0.651700822488656
CKP	25	5	0.166666666666667	-0.651522446597739
GGN	89	90	0.502793296089385	0.651433865134298
ASL	332	127	0.276688453159041	-0.651205655812961
ENH	33	17	0.34	-0.651079475052904
NLP	165	81	0.329268292682927	0.651020145536383
SWL	59	9	0.132352941176471	-0.65087653677378
MEL	87	39	0.30952380952381	-0.64991351971804
FKP	83	28	0.252252252252252	0.649830049560253
LCH	72	2	0.027027027027027	0.649525095268727
SHA	66	41	0.383177570093458	0.6495193273321
ENE	109	102	0.483412322274882	-0.649274643632514
ATL	246	47	0.160409556313993	-0.648996828514447
MTF	21	5	0.192307692307692	-0.648411707663199
TMA	42	18	0.3	-0.64804034235913
WNG	12	6	0.333333333333333	-0.647905404202367
SVT	159	79	0.331932773109244	-0.647863808954673
PCF	27	4	0.129032258064516	0.647723489704134
KIG	121	31	0.203947368421053	0.647707986768422
LHK	96	23	0.19327731092437	0.64765864064639
LVN	157	20	0.112994350282486	-0.647232376638171
TGV	129	38	0.227544910179641	0.647137560872544
RNR	74	87	0.540372670807453	0.646599737409529
GWI	14	2	0.125	-0.645974688107627
PHH	33	31	0.484375	0.645556811563719
TFT	63	12	0.16	-0.645545478629475
GVA	167	52	0.237442922374429	0.645309761131213
PHA	32	27	0.457627118644068	-0.64525031363946
AQT	111	58	0.343195266272189	0.645228484388799
ETQ	107	69	0.392045454545455	0.644846351188678
ESS	159	247	0.608374384236453	-0.644795872090797
QRY	68	11	0.139240506329114	0.644499752306746
QNT	70	36	0.339622641509434	0.644430089084624
TMV	36	6	0.142857142857143	-0.643445866121025
RVC	66	8	0.108108108108108	0.6431080818521
LVP	211	64	0.232727272727273	-0.642388245181056
SIP	131	59	0.310526315789474	0.642328897434144
KQI	127	40	0.239520958083832	0.641635825119669
SNY	54	25	0.316455696202532	0.641397766883641
AEK	225	143	0.388586956521739	0.641105219862598
IVM	49	6	0.109090909090909	0.640914864936918
IEP	74	24	0.244897959183673	0.64090043117428
KEQ	133	136	0.505576208178439	-0.640881887600612
MKS	67	29	0.302083333333333	0.640534485607928
EKT	142	109	0.434262948207171	-0.640494587546065
GQP	105	132	0.556962025316456	0.640447845991984
MKR	65	34	0.343434343434343	-0.640420837213616
DEM	78	22	0.22	0.640343765344201
MTT	35	15	0.3	-0.639992239787709
SQQ	82	85	0.508982035928144	-0.639850021284819
KQA	133	65	0.328282828282828	0.639447187518554
YDQ	28	15	0.348837209302326	-0.639352144075838
FHL	67	2	0.0289855072463768	-0.63872650887606
QII	77	14	0.153846153846154	-0.638456697752684
TII	96	10	0.0943396226415094	-0.638331721869599
AMQ	71	31	0.303921568627451	0.638195968525017
GIF	78	9	0.103448275862069	-0.638131592070936
YFV	39	4	0.0930232558139535	-0.638084075449967
PEP	85	205	0.706896551724138	-0.638013272197879
DRF	70	26	0.270833333333333	-0.637940052784712
GRT	157	44	0.218905472636816	0.637899498353139
SSY	106	72	0.404494382022472	0.637758337039901
KVL	350	61	0.148418491484185	0.637595300085518
PMG	44	54	0.551020408163265	0.637566251645558
FLY	65	1	0.0151515151515152	-0.637241560349762
LII	105	7	0.0625	-0.637221448422934
KVN	91	25	0.21551724137931	-0.63706622100317
RLI	167	22	0.116402116402116	-0.636966534595177
LNS	188	80	0.298507462686567	0.636934026909561
IEV	138	36	0.206896551724138	0.636485431590198
WTP	14	8	0.363636363636364	-0.636276117859537
RLQ	230	105	0.313432835820896	-0.636042304753202
SKR	118	112	0.48695652173913	0.635916523225719
KIV	144	22	0.132530120481928	0.635903232718034
FLT	131	16	0.108843537414966	-0.635699244616972
NHS	23	29	0.557692307692308	-0.635491380400657
PGS	178	271	0.603563474387528	-0.635355838967417
MTA	59	15	0.202702702702703	0.635255479514926
TNH	17	9	0.346153846153846	-0.635023200643791
GGW	21	28	0.571428571428571	-0.634722818307277
TAK	131	57	0.303191489361702	0.634714337670854
SDA	112	73	0.394594594594595	-0.634692186571459
DSP	84	81	0.490909090909091	-0.634671743422256
LWL	64	3	0.0447761194029851	-0.634513701911286
GSD	121	116	0.489451476793249	0.63438176967104
FSQ	137	42	0.23463687150838	0.634319410232484
GEM	55	25	0.3125	-0.633980714164532
QHS	43	37	0.4625	-0.633732062667428
SGC	58	22	0.275	-0.633673728790041
GCT	35	10	0.222222222222222	-0.63351851863571
IQD	123	32	0.206451612903226	0.633314996913091
REL	336	105	0.238095238095238	0.633052005754302
RRG	161	200	0.554016620498615	0.633011977076145
TYQ	56	19	0.253333333333333	0.632917482317453
GWE	28	16	0.363636363636364	-0.632867596948382
AAR	254	112	0.306010928961749	0.63167642595839
DDD	93	191	0.672535211267606	0.631634426899177
QKE	185	123	0.399350649350649	0.631161718617098
DEQ	89	53	0.373239436619718	0.630597833577428
GDP	109	67	0.380681818181818	-0.630377246404919
LQC	53	3	0.0535714285714286	-0.630119792833065
PQK	63	64	0.503937007874016	-0.629287713757041
NNF	45	6	0.117647058823529	-0.6288013394512
QYT	25	8	0.242424242424242	-0.628636495514995
VNN	61	13	0.175675675675676	-0.628182830450702
SVG	125	87	0.410377358490566	-0.628057808962258
PLC	60	10	0.142857142857143	-0.627817626262281
QSD	59	43	0.42156862745098	-0.627760332370626
YHG	22	6	0.214285714285714	-0.62773109322251
VNC	48	3	0.0588235294117647	0.627628543315693
LML	102	11	0.0973451327433628	-0.627233537568725
NPL	93	36	0.27906976744186	-0.626892868221329
PHI	62	16	0.205128205128205	0.626719924688866
ATA	193	116	0.375404530744337	0.626402616264606
RPF	65	22	0.252873563218391	0.626199809109763
GDD	106	90	0.459183673469388	0.626138735673449
EYR	62	43	0.40952380952381	0.626091435262893
HEA	79	37	0.318965517241379	0.625971123373439
CSG	57	17	0.22972972972973	-0.625655598719823
QCN	12	3	0.2	-0.62561374024614
ASK	161	106	0.397003745318352	0.625230782187572
LFC	52	0	0	-0.624907736250767
CLQ	78	5	0.0602409638554217	-0.624833691258978
VSQ	137	77	0.35981308411215	-0.624491943093474
FTY	25	4	0.137931034482759	-0.624285902562743
EFW	16	2	0.111111111111111	-0.623634730287097
TEV	126	65	0.340314136125654	-0.623596157328185
DEF	78	35	0.309734513274336	-0.623212943354071
ALH	125	18	0.125874125874126	-0.623108729982416
AHR	53	22	0.293333333333333	-0.622902997116143
CCK	10	1	0.0909090909090909	-0.622587093165644
APD	83	108	0.565445026178011	0.622478154022924
LAK	348	88	0.201834862385321	0.622448191673684
FKE	134	39	0.225433526011561	-0.622049247713697
KCS	54	9	0.142857142857143	-0.621904480703766
LIP	138	46	0.25	-0.621444683146529
VAR	188	33	0.149321266968326	0.621353633021779
DYR	72	48	0.4	0.62127525259861
KGH	72	23	0.242105263157895	0.620701786313962
SGR	167	133	0.443333333333333	-0.620630208214905
IPK	125	40	0.242424242424242	0.620057164485916
EEK	312	367	0.540500736377025	-0.619877486027687
ETM	30	23	0.433962264150943	-0.619752915646167
ESD	113	143	0.55859375	0.619618197563155
DLS	256	96	0.272727272727273	0.619563047748264
YRH	42	16	0.275862068965517	0.619050654347755
LCC	41	1	0.0238095238095238	-0.618194221683122
IDD	103	39	0.274647887323944	0.617949656697745
ETG	155	74	0.323144104803493	0.617820964055443
TEE	228	199	0.466042154566745	-0.617473416752302
VNR	90	21	0.189189189189189	0.617245164744908
GPQ	53	117	0.688235294117647	-0.616630877751924
PFG	104	33	0.240875912408759	0.616514649140356
QFK	75	16	0.175824175824176	0.616146307927035
EKD	177	139	0.439873417721519	0.616111020375622
TKK	156	111	0.415730337078652	0.616106914784797
RGE	112	77	0.407407407407407	-0.615853016446324
QYY	53	6	0.101694915254237	0.615836579710592
VYF	39	0	0	-0.615821214028943
YVH	49	4	0.0754716981132075	0.615381153380601
MPQ	27	35	0.564516129032258	0.615133856064201
FAH	51	8	0.135593220338983	0.614910373478169
SHD	57	34	0.373626373626374	0.614789971387374
GTR	84	45	0.348837209302326	-0.61454170010247
LWD	56	7	0.111111111111111	0.614304763371616
AVW	33	1	0.0294117647058824	-0.614115969248898
MEA	108	66	0.379310344827586	0.614104680407306
RHN	17	10	0.37037037037037	-0.614070115701175
LYF	54	5	0.0847457627118644	-0.61387765027469
TPK	83	116	0.582914572864322	0.613782530712362
SKP	106	125	0.541125541125541	-0.613768211950894
GER	147	84	0.363636363636364	0.613637543988495
KRW	31	8	0.205128205128205	0.613515339294079
WIP	12	3	0.2	-0.613291301556677
IEG	118	56	0.32183908045977	0.613106651778699
QQL	224	118	0.345029239766082	-0.612984167940195
DGA	118	57	0.325714285714286	0.612698205567511
EHG	56	33	0.370786516853933	-0.612626596763489
HRM	24	11	0.314285714285714	0.612545686741101
QGR	95	67	0.41358024691358	0.612526403762664
PLQ	127	95	0.427927927927928	-0.612520672819137
EGK	189	134	0.414860681114551	0.612184005021113
CQS	30	10	0.25	-0.612097779031404
IDR	84	26	0.236363636363636	-0.611851515443087
HRF	39	12	0.235294117647059	-0.611437194293477
SME	46	39	0.458823529411765	-0.610754946713341
RRP	103	150	0.592885375494071	0.61041095139393
HKF	47	1	0.0208333333333333	0.610403646954409
FNP	73	25	0.255102040816327	0.610299687941137
DPE	179	95	0.346715328467153	0.610124273536965
IYS	63	6	0.0869565217391304	-0.609344879068893
FMF	10	1	0.0909090909090909	-0.608276118831482
QCA	17	3	0.15	-0.607959346115218
FSR	107	50	0.318471337579618	0.607686572891828
SRQ	99	81	0.45	0.607566620992899
GMR	39	30	0.434782608695652	0.60746225652945
NSP	81	91	0.529069767441861	-0.607403867955682
TSM	29	21	0.42	-0.607147218045181
KYA	88	17	0.161904761904762	0.607043892523362
GII	126	15	0.106382978723404	-0.606788081219166
CEC	7	2	0.222222222222222	-0.606775395451334
TFL	135	20	0.129032258064516	-0.606233447195426
NEY	39	7	0.152173913043478	-0.606129205932545
KLT	198	54	0.214285714285714	0.605894324976419
FDS	99	38	0.277372262773723	0.605850108926853
GCS	63	11	0.148648648648649	-0.605774576194278
SCL	96	16	0.142857142857143	-0.605615182013745
AAA	542	360	0.399113082039911	0.605535876498126
KVW	60	0	0	0.605377899388234
PYR	73	26	0.262626262626263	0.605331145846238
NPT	45	30	0.4	-0.605230681827305
PRS	98	123	0.556561085972851	-0.605074418687091
AKY	68	11	0.139240506329114	-0.604939796154301
SMP	44	104	0.702702702702703	0.604859213854483
AER	230	130	0.361111111111111	0.604818153096777
RHI	58	11	0.159420289855072	0.604698821421189
SPQ	98	155	0.612648221343874	0.604594826660175
ARA	213	118	0.356495468277946	0.604476331706119
RQP	50	49	0.494949494949495	-0.604305634959868
YIG	38	6	0.136363636363636	-0.604258577859947
PDC	45	9	0.166666666666667	0.604106456881324
LKM	85	59	0.409722222222222	0.603967598435774
VLQ	274	65	0.191740412979351	0.603866906115172
QRP	69	84	0.549019607843137	-0.603609011164938
VTE	196	62	0.24031007751938	-0.603591971093128
YIT	43	7	0.14	-0.603432036939269
FPA	128	40	0.238095238095238	0.603175022284432
GAC	38	10	0.208333333333333	-0.602968690981015
HCD	11	2	0.153846153846154	-0.602776833357987
WDT	28	11	0.282051282051282	0.602737883944249
ALI	210	17	0.0748898678414097	-0.602320067081601
GFP	117	50	0.29940119760479	0.601605433283995
AVV	215	54	0.200743494423792	-0.601388628072547
FAK	97	20	0.170940170940171	0.60132841891636
HCE	20	3	0.130434782608696	-0.601212067257788
VEQ	138	52	0.273684210526316	0.601133720165136
PDI	91	33	0.266129032258065	0.600254772127258
NCA	24	2	0.0769230769230769	-0.599660884089877
QRN	44	34	0.435897435897436	-0.599342353569142
LHC	47	1	0.0208333333333333	-0.599181909130619
TYF	39	4	0.0930232558139535	-0.598979302741996
RAF	105	20	0.16	-0.598791071356369
DKA	118	48	0.289156626506024	-0.597692135730357
FNT	74	7	0.0864197530864197	0.597630178948267
NLR	141	27	0.160714285714286	-0.596211872135089
VEM	70	26	0.270833333333333	0.596059124304672
SIS	162	89	0.354581673306773	-0.595978621613151
PCE	38	10	0.208333333333333	-0.595936050333411
GYW	10	0	0	-0.595821345344258
NWT	9	1	0.1	-0.595187468533884
QPT	67	64	0.488549618320611	0.594846475054274
WDI	36	3	0.0769230769230769	0.594780205827946
VLD	289	40	0.121580547112462	0.594746472393952
LAQ	283	101	0.263020833333333	0.594727145259827
FDK	79	22	0.217821782178218	0.594704013207695
IKP	101	42	0.293706293706294	0.594379306636205
IYP	44	6	0.12	-0.594236727058201
DTK	114	40	0.25974025974026	0.594147621718683
YKT	57	18	0.24	0.593385181850684
KEA	243	158	0.394014962593516	0.593284760839806
WRE	26	12	0.315789473684211	-0.593188686531791
YVD	80	9	0.101123595505618	0.592826561499586
KQP	64	64	0.5	0.592798519389828
CRG	36	9	0.2	-0.592170421122251
ERS	111	155	0.582706766917293	-0.591755452683941
RCI	71	3	0.0405405405405405	0.591438558634491
KAG	142	89	0.385281385281385	-0.591319712746393
FTL	111	10	0.0826446280991736	-0.591251291275184
NPC	14	4	0.222222222222222	-0.591090356637534
NQL	137	36	0.208092485549133	0.590972414784867
LNI	121	25	0.171232876712329	-0.590848872298183
LDG	199	61	0.234615384615385	-0.590567728704611
CAR	49	4	0.0754716981132075	-0.590317172072468
FWL	20	0	0	-0.590003052545817
KTE	117	111	0.486842105263158	0.589961875908491
SRA	168	106	0.386861313868613	0.58955935055265
FYP	50	20	0.285714285714286	0.589546895812602
KCL	88	3	0.032967032967033	0.589404178507732
NNI	87	13	0.13	0.589273712249334
NAM	33	11	0.25	0.58920333971588
FLW	23	0	0	-0.589163441257695
LPQ	174	101	0.367272727272727	0.589118016436124
CGI	28	3	0.0967741935483871	-0.589040423340764
MRG	44	29	0.397260273972603	0.588836949718367
RTC	34	9	0.209302325581395	-0.588769136601407
KLK	313	199	0.388671875	0.588616663037614
RQL	216	104	0.325	0.588518014027808
SYL	137	27	0.164634146341463	-0.588489880186218
ENP	111	46	0.292993630573248	0.588304395120983
QDL	190	54	0.221311475409836	-0.58819817906599
KEW	29	12	0.292682926829268	-0.588177750955876
LYK	113	14	0.110236220472441	-0.58795794829114
CLR	78	8	0.0930232558139535	-0.587711356127914
PRQ	46	47	0.505376344086022	-0.587645323764398
WVP	13	12	0.48	-0.587500537791825
DKN	87	41	0.3203125	0.587256648776797
ANN	62	23	0.270588235294118	0.586983565296924
MKQ	41	25	0.378787878787879	-0.586766019426045
CSS	88	39	0.307086614173228	-0.586700852114958
KHR	57	54	0.486486486486487	0.586700586193556
DKT	104	44	0.297297297297297	0.586489148104292
SIG	91	39	0.3	-0.586363081806948
QNR	80	36	0.310344827586207	0.586144521388335
HRL	99	33	0.25	-0.586114354475188
YAY	43	6	0.122448979591837	0.585944576500496
WAQ	28	6	0.176470588235294	0.585735131975225
GNL	162	36	0.181818181818182	0.585653108625544
DGG	89	92	0.50828729281768	-0.585599634469773
QTS	97	86	0.469945355191257	0.585302788662001
GAN	76	20	0.208333333333333	-0.584811315674094
SGA	214	135	0.386819484240688	0.584799283552922
QRW	17	3	0.15	-0.584344976952986
PDH	44	26	0.371428571428571	-0.583935249737662
MRN	38	11	0.224489795918367	0.583848710473905
DNP	49	19	0.279411764705882	-0.583467528220385
RSS	147	235	0.615183246073298	-0.583451014424879
RVH	80	13	0.139784946236559	0.583420375220912
FVL	119	4	0.032520325203252	-0.58330025889826
NSV	133	54	0.288770053475936	0.582954649442723
IQA	114	36	0.24	-0.582904558535049
AGA	237	145	0.379581151832461	0.582858539021696
LME	137	33	0.194117647058824	-0.582623671613963
VVL	292	31	0.0959752321981424	0.582617657471442
RKG	147	93	0.3875	0.582447554315172
FPK	61	18	0.227848101265823	-0.58220191224749
HES	38	24	0.387096774193548	-0.581763039698698
ITQ	79	18	0.185567010309278	-0.581684750407537
RGK	104	69	0.398843930635838	-0.581515643639819
ICL	63	3	0.0454545454545455	-0.581403562741539
EDC	53	21	0.283783783783784	-0.581298938774306
FCG	47	2	0.0408163265306122	0.581130349078441
YCL	36	3	0.0769230769230769	-0.580968185794984
KFM	40	6	0.130434782608696	0.580796911819447
CFS	59	1	0.0166666666666667	0.580778698491564
CLM	40	3	0.0697674418604651	0.580729614396971
CPY	28	2	0.0666666666666667	0.580599721525116
ICA	43	2	0.0444444444444444	-0.580596520514678
ETA	139	80	0.365296803652968	-0.580507115066931
CDP	31	7	0.184210526315789	-0.58022400353737
VQV	141	37	0.207865168539326	0.579743743006698
IYL	65	2	0.0298507462686567	-0.579616550558551
LIH	106	5	0.045045045045045	0.578849180720586
AVY	89	9	0.0918367346938776	-0.578065834030664
HGV	53	16	0.231884057971014	-0.57800438887058
RYS	56	34	0.377777777777778	-0.577771020057531
FHG	34	9	0.209302325581395	-0.577751308802655
VKH	66	10	0.131578947368421	0.577572623383567
ALD	252	71	0.219814241486068	0.577561084562902
CST	40	11	0.215686274509804	-0.577029790581305
QTY	50	16	0.242424242424242	0.576996279201885
QTT	68	50	0.423728813559322	0.576320868301023
EQP	68	73	0.517730496453901	-0.5760235913972
FLF	71	7	0.0897435897435897	-0.575698426846155
SFW	17	2	0.105263157894737	-0.575571801949798
VIY	53	2	0.0363636363636364	-0.575490180615943
FGY	35	7	0.166666666666667	-0.57545567314789
SEH	46	37	0.44578313253012	-0.575436617119719
TEK	183	85	0.317164179104478	0.575407126550961
WGS	27	23	0.46	-0.57532761859275
FQP	62	28	0.311111111111111	-0.575032211073091
GQA	119	73	0.380208333333333	-0.575021432457704
IIK	118	23	0.163120567375887	-0.574425873073831
SAC	47	16	0.253968253968254	-0.57386484713756
LIG	203	20	0.0896860986547085	0.573833716858645
VVG	198	43	0.178423236514523	0.57365691681338
GMG	83	51	0.380597014925373	0.573533429726563
SIF	83	17	0.17	-0.573054427020109
RPS	102	139	0.576763485477178	-0.57297495500891
YSG	91	63	0.409090909090909	0.572876779284041
GYR	74	52	0.412698412698413	0.572520292014056
IHR	86	12	0.122448979591837	0.572431135653579
YPI	25	5	0.166666666666667	-0.572420486379636
INY	55	7	0.112903225806452	0.57177698614525
QYP	44	32	0.421052631578947	0.571000206779992
SGY	94	54	0.364864864864865	0.570941292763403
ATD	93	33	0.261904761904762	-0.570548920895368
DIL	214	24	0.100840336134454	-0.570527690222059
WTQ	12	2	0.142857142857143	-0.570487031326366
KCC	17	0	0	-0.570339167133359
DNE	56	35	0.384615384615385	-0.570334060159944
DGC	41	3	0.0681818181818182	0.570021867623475
KEE	344	395	0.534506089309878	0.569782482601226
REE	216	218	0.502304147465438	-0.56954188709793
KDE	136	104	0.433333333333333	-0.569464229541924
NDR	52	32	0.380952380952381	0.568474592880396
NRI	79	18	0.185567010309278	0.56838347231589
YKD	83	18	0.178217821782178	0.568150125224034
VFN	65	10	0.133333333333333	-0.568036582385393
EFP	54	26	0.325	-0.567879954278516
TNV	62	21	0.253012048192771	-0.567301433707978
HNM	16	9	0.36	0.567172224997491
LED	318	139	0.304157549234136	-0.56714527054724
NER	61	32	0.344086021505376	-0.567013660318381
DFA	67	16	0.192771084337349	-0.566937291291593
PLY	93	17	0.154545454545455	0.566908465800578
EGQ	86	66	0.434210526315789	-0.566703948566034
RHK	65	40	0.380952380952381	0.566619632869486
FIT	71	7	0.0897435897435897	-0.565965410171831
RIA	122	28	0.186666666666667	0.565903628741361
CSF	54	5	0.0847457627118644	0.565652430783129
VEP	116	64	0.355555555555556	0.565327473650745
SND	38	36	0.486486486486487	-0.565191639182499
LDT	155	53	0.254807692307692	-0.564616629606364
KPF	80	22	0.215686274509804	0.564496865083885
LNR	170	38	0.182692307692308	0.564399493507537
NQT	49	22	0.309859154929577	-0.563623940746102
DDE	140	225	0.616438356164384	0.563561526135726
PHV	61	31	0.33695652173913	0.563366358366653
HIS	65	29	0.308510638297872	0.563344283661209
PVF	90	30	0.25	0.562681353140109
GFG	148	127	0.461818181818182	0.562534787021626
FSD	116	43	0.270440251572327	-0.562299998110469
TSS	186	235	0.558194774346793	-0.562100416297951
TRR	90	61	0.403973509933775	-0.561783504322691
AEY	86	16	0.156862745098039	0.561770186241023
SAP	122	234	0.657303370786517	-0.561647830842666
GSV	193	99	0.339041095890411	0.561563583175255
DQY	57	8	0.123076923076923	0.561464409514542
WIL	28	3	0.0967741935483871	-0.561233515857239
AKH	58	27	0.317647058823529	0.561153163285816
LST	226	87	0.277955271565495	-0.561132853042271
LET	234	72	0.235294117647059	-0.560760995120633
NTQ	43	23	0.348484848484849	-0.560694143437413
GCC	21	1	0.0454545454545455	-0.560519065822309
NHY	15	2	0.117647058823529	-0.560451141721357
RKI	157	42	0.21105527638191	0.56027598020266
QGS	117	87	0.426470588235294	-0.560266995120409
PSK	101	151	0.599206349206349	-0.560114546319418
MDK	58	19	0.246753246753247	0.55965482259674
TRF	58	9	0.134328358208955	-0.55946473903343
WFL	22	2	0.0833333333333333	-0.559046763587286
EGI	166	30	0.153061224489796	0.558921454673492
LGI	190	20	0.0952380952380952	-0.558864396080128
PIP	87	99	0.532258064516129	0.558743380959064
YRC	45	2	0.0425531914893617	0.558383800964839
HDT	18	8	0.307692307692308	-0.558292462281767
VMM	27	3	0.1	0.55782130186667
FTK	116	16	0.121212121212121	0.557686599467055
EHT	35	11	0.239130434782609	-0.557534446421335
FKS	86	25	0.225225225225225	0.55733791126227
TLV	175	36	0.170616113744076	-0.556869444461385
DMG	46	13	0.220338983050847	0.556490303442988
CRE	53	10	0.158730158730159	-0.556427616985745
QVS	142	51	0.264248704663212	0.556426789234533
YPP	54	67	0.553719008264463	0.556360351353085
API	51	33	0.392857142857143	-0.556236248690801
IFA	78	7	0.0823529411764706	-0.555973473057299
CQL	67	9	0.118421052631579	0.555832731022813
VMR	43	6	0.122448979591837	-0.555581806816459
IGW	12	3	0.2	-0.555380592981837
PNR	66	32	0.326530612244898	0.555313924970581
NPI	60	26	0.302325581395349	0.555284733537301
SPG	143	189	0.569277108433735	-0.555270021360274
KKC	60	17	0.220779220779221	-0.555241013437792
RLE	273	107	0.281578947368421	-0.555082146472965
KAN	84	36	0.3	-0.555040814055839
GGE	148	108	0.421875	0.554954230733905
HLG	94	29	0.235772357723577	-0.554829501301523
ISF	94	12	0.113207547169811	-0.55475575187262
RIF	77	8	0.0941176470588235	-0.554696355775035
NDH	17	7	0.291666666666667	-0.554680242034265
GFY	48	9	0.157894736842105	-0.554316252841766
TPP	90	221	0.710610932475884	-0.554217345344376
LYE	116	15	0.114503816793893	-0.554165786208226
HEQ	43	16	0.271186440677966	0.553859760690686
KAE	202	191	0.486005089058524	0.553826788435288
SPS	155	438	0.738617200674536	-0.553582506675875
MTK	58	12	0.171428571428571	0.553578021030619
QYG	70	16	0.186046511627907	0.553518862099188
CRQ	29	3	0.09375	-0.553367616728341
TEN	68	49	0.418803418803419	-0.553307885340833
SIK	112	35	0.238095238095238	-0.55325743910566
LDI	165	31	0.158163265306122	-0.553135961225249
HLK	144	74	0.339449541284404	0.553132254784893
AEL	317	117	0.269585253456221	-0.553125123230619
QTD	56	23	0.291139240506329	-0.55309685631086
YWI	5	0	0	-0.553068040567351
VDK	157	31	0.164893617021277	0.553007681172382
SDV	147	56	0.275862068965517	0.552841881390364
VEL	263	54	0.170347003154574	0.552822700592377
LYD	128	17	0.117241379310345	0.552069784912341
GTQ	76	64	0.457142857142857	0.552052767510956
NEV	106	36	0.253521126760563	0.551685075986483
RQT	83	45	0.3515625	0.551435978292606
THG	51	18	0.260869565217391	-0.551131732499387
MPT	46	28	0.378378378378378	0.551121436261195
QSV	151	48	0.241206030150754	0.551117971660597
ATC	34	6	0.15	-0.550981702053414
NIQ	73	26	0.262626262626263	-0.550841433620132
LAD	255	50	0.163934426229508	0.550826680356098
VRY	72	2	0.027027027027027	0.55077697960802
FSI	86	18	0.173076923076923	-0.550615746684382
GIG	107	40	0.272108843537415	-0.550218051496659
CLG	69	8	0.103896103896104	-0.549935622470577
SKH	42	38	0.475	-0.549589342373356
NNS	71	62	0.466165413533835	0.549552720525093
AYN	35	9	0.204545454545455	-0.549542374194147
LMR	82	20	0.196078431372549	0.549100647577552
PGA	178	228	0.561576354679803	0.54904112595745
WGN	26	16	0.380952380952381	0.549007508118069
RVM	68	10	0.128205128205128	0.548968941176857
LYN	89	7	0.0729166666666667	-0.548460851103702
TWR	16	2	0.111111111111111	-0.548430454104317
FLQ	169	23	0.119791666666667	0.548019488227145
IDA	120	36	0.230769230769231	0.547666386569131
VYL	122	4	0.0317460317460317	0.547238158662662
RWR	20	14	0.411764705882353	-0.546659126817685
HTE	48	37	0.435294117647059	0.546578035680305
FEI	78	8	0.0930232558139535	-0.546570461272634
IPD	80	31	0.279279279279279	-0.546369521652753
TFN	63	10	0.136986301369863	0.546222307416059
FNI	54	9	0.142857142857143	-0.546079820184204
IQR	104	31	0.22962962962963	-0.545963743520693
IFP	51	8	0.135593220338983	-0.5459535013232
RTA	109	56	0.339393939393939	-0.545617050639217
FHP	69	22	0.241758241758242	0.545399625178776
SID	94	24	0.203389830508475	-0.545157137076542
PVE	123	72	0.369230769230769	-0.544925460769876
SKM	60	26	0.302325581395349	-0.544835015739346
VCD	53	2	0.0363636363636364	-0.544730191743299
EEI	301	143	0.322072072072072	0.544676788028502
IPI	71	20	0.21978021978022	-0.544515105383015
MVI	39	5	0.113636363636364	-0.544402850869501
MTM	9	4	0.307692307692308	-0.544222883538332
LTY	91	9	0.09	-0.544165925617263
RSP	94	272	0.743169398907104	0.544038060783559
DTT	43	45	0.511363636363636	-0.544031628117442
PHL	98	44	0.309859154929577	-0.543965527002807
RSN	77	43	0.358333333333333	0.543204907591249
HLM	54	11	0.169230769230769	0.542886785661074
FRQ	66	17	0.204819277108434	0.54212371177308
MVT	51	11	0.17741935483871	-0.541819505323064
IND	69	19	0.215909090909091	0.541813775485995
IIF	71	7	0.0897435897435897	-0.541675987035125
RDK	91	78	0.461538461538462	0.541596400122547
KDL	286	67	0.189801699716714	-0.541436160957611
YTA	64	16	0.2	-0.54134291271726
PWL	34	4	0.105263157894737	-0.541303850738918
TAV	166	55	0.248868778280543	-0.540336292589783
ISM	45	44	0.49438202247191	-0.539932672200694
IRW	7	1	0.125	-0.53919096891101
IRI	102	14	0.120689655172414	0.539185682812198
IQG	104	34	0.246376811594203	0.539005249742506
GVT	118	40	0.253164556962025	-0.53900247623154
RNN	47	25	0.347222222222222	0.538648767469976
CTT	26	7	0.212121212121212	-0.538488898207225
FWG	10	2	0.166666666666667	-0.53823486738812
CNG	20	6	0.230769230769231	-0.538216969262183
QFF	38	5	0.116279069767442	-0.538157390374511
IQS	107	22	0.170542635658915	-0.538130335455405
PRW	15	12	0.444444444444444	-0.537711420563614
EFD	76	19	0.2	-0.537404468201751
HNR	36	12	0.25	0.537349867995795
MGI	44	8	0.153846153846154	-0.537298121157987
RGM	57	48	0.457142857142857	0.537258801670566
VSC	68	11	0.139240506329114	-0.53708304674357
DPR	115	89	0.436274509803922	0.53688673593728
ENQ	69	46	0.4	-0.536530384676918
ANS	103	69	0.401162790697674	-0.536499108594503
DQG	70	29	0.292929292929293	-0.536411303022879
RLW	65	1	0.0151515151515152	0.536348054480308
ILI	125	16	0.113475177304965	-0.536296699711255
RTS	95	63	0.39873417721519	-0.536033429229497
VCG	54	10	0.15625	-0.535899370316165
DEK	150	124	0.452554744525547	0.535775032692138
ASS	232	308	0.57037037037037	-0.535701647439982
RSY	57	53	0.481818181818182	-0.535632160936499
EPL	163	89	0.353174603174603	-0.535511631959714
SWV	22	6	0.214285714285714	-0.535189655640065
CKH	30	2	0.0625	0.535064501698932
WIG	14	2	0.125	-0.534915895701519
GDW	21	7	0.25	-0.534876896595147
PCN	13	6	0.315789473684211	-0.534491387422997
RAE	139	89	0.390350877192982	-0.534219923908639
NED	97	38	0.281481481481481	-0.534101001247278
MFA	40	9	0.183673469387755	0.533854671237759
GSN	74	74	0.5	-0.533731453149211
QMD	19	9	0.321428571428571	-0.533599373264598
GRP	123	119	0.491735537190083	-0.532873130467393
AQA	246	138	0.359375	0.532822363448154
PKG	139	84	0.376681614349776	0.532721716501623
DQA	96	31	0.244094488188976	0.532707015686277
NFK	62	23	0.270588235294118	0.532474090432299
NVN	66	26	0.282608695652174	0.532450053882567
QEC	30	2	0.0625	-0.532363614886215
ETF	92	19	0.171171171171171	-0.532334138692674
PWD	25	3	0.107142857142857	0.532232199367644
DIP	118	31	0.208053691275168	0.532194912593452
PTI	70	31	0.306930693069307	-0.532136675407839
IDY	62	12	0.162162162162162	0.531601789780071
CRC	20	0	0	-0.531298910392682
CCI	10	0	0	-0.531242300482899
AQM	54	24	0.307692307692308	0.531239297874402
MEE	111	99	0.471428571428571	-0.530966268786877
RID	83	21	0.201923076923077	0.530963253271563
IMG	33	9	0.214285714285714	-0.530709723069315
TVQ	92	38	0.292307692307692	-0.530444146747912
TMD	48	23	0.323943661971831	0.5303569775484
LGS	259	117	0.311170212765957	-0.53011635984002
NIH	33	10	0.232558139534884	-0.529957725196419
ADA	141	48	0.253968253968254	-0.529207570739322
FFK	82	4	0.0465116279069767	0.529096485983167
NVF	58	11	0.159420289855072	-0.529038827409166
YDL	94	20	0.175438596491228	0.529015510227315
LPK	177	119	0.402027027027027	-0.528688765592373
NKA	118	30	0.202702702702703	0.528505515041169
QLN	98	35	0.263157894736842	-0.528317237262514
LPS	269	209	0.437238493723849	0.528300374475307
KWG	26	4	0.133333333333333	0.52779651924467
AEP	94	131	0.582222222222222	0.52770055347687
EEG	177	241	0.576555023923445	-0.52750538708565
WEG	21	7	0.25	-0.527362425418244
QSL	215	85	0.283333333333333	-0.527292561361923
RTR	92	82	0.471264367816092	-0.527257358589595
AAW	30	13	0.302325581395349	-0.526773156055229
RSE	97	112	0.535885167464115	-0.526705443355682
DNR	53	36	0.404494382022472	0.526514322257099
ADM	42	12	0.222222222222222	-0.526091959419607
GRA	162	92	0.362204724409449	-0.525958815159573
STI	100	37	0.27007299270073	-0.525906579205946
EVN	85	34	0.285714285714286	-0.525749278205447
MLV	73	8	0.0987654320987654	-0.525693588973864
SQT	85	87	0.505813953488372	-0.525506320446795
SQI	130	42	0.244186046511628	0.525470955220325
LEY	124	6	0.0461538461538462	0.524955718998007
QFE	65	27	0.293478260869565	0.524862256118141
EWE	36	17	0.320754716981132	-0.524844748090667
VAS	171	84	0.329411764705882	-0.524578390810284
CNT	20	3	0.130434782608696	-0.52447072060009
GRI	159	20	0.111731843575419	0.524200044239384
VVY	90	6	0.0625	0.524191582688191
NRK	81	44	0.352	0.524078443262753
PRR	117	174	0.597938144329897	0.524003690308446
VVK	192	42	0.179487179487179	0.523952196094152
PKT	112	77	0.407407407407407	0.523816630762187
WDV	41	6	0.127659574468085	0.523787332424869
AKD	144	58	0.287128712871287	0.523514869027085
END	82	69	0.456953642384106	0.523495370193347
RDA	128	47	0.268571428571429	-0.523259726163897
EVP	108	89	0.451776649746193	-0.523190195676333
LCE	90	10	0.1	-0.522879567319103
LAF	162	11	0.0635838150289017	-0.522850037338911
GQF	69	17	0.197674418604651	0.522741723352895
KLG	192	58	0.232	0.52264648124578
TFV	68	7	0.0933333333333333	-0.522541826279759
CCV	18	0	0	-0.522362286246809
FLK	196	29	0.128888888888889	-0.522160857584302
CNV	45	3	0.0625	0.522017154363406
AGN	91	44	0.325925925925926	-0.521576882982414
CYE	37	4	0.0975609756097561	0.521228674327265
NLH	61	18	0.227848101265823	-0.521106704723043
WFQ	23	0	0	-0.520783252008486
VEE	300	186	0.382716049382716	0.520626663618701
PAC	39	15	0.277777777777778	-0.520581784967442
ELS	268	140	0.343137254901961	-0.519757143260552
ASG	222	153	0.408	-0.51969464186835
KER	202	184	0.476683937823834	0.519576673411066
TAH	37	22	0.372881355932203	-0.519290481289395
MGR	56	35	0.384615384615385	0.519264926362103
KTS	119	87	0.422330097087379	-0.51893451453719
YNA	58	13	0.183098591549296	-0.518827099666892
RAI	136	21	0.133757961783439	0.518745289270382
NEF	62	5	0.0746268656716418	-0.518586832685021
PNA	70	56	0.444444444444444	0.518529867957435
DEY	65	25	0.277777777777778	0.518509333375014
SFF	78	20	0.204081632653061	-0.518356824362476
RIT	96	22	0.186440677966102	0.51827220248458
GYD	47	26	0.356164383561644	-0.518219167065964
RTQ	66	36	0.352941176470588	-0.518187504491951
EAD	150	72	0.324324324324324	-0.518103995378547
HHH	10	40	0.8	-0.517672056977569
MTD	46	10	0.178571428571429	-0.517539256736587
NGP	53	58	0.522522522522523	0.517406170799693
EMG	67	14	0.172839506172839	0.517268297196116
QDV	105	29	0.216417910447761	0.517237998752363
CDI	38	3	0.0731707317073171	-0.516231852318567
IVT	121	20	0.141843971631206	0.516176106111657
LFK	141	16	0.101910828025478	0.515875975461888
PIM	16	13	0.448275862068966	-0.515428783226005
ARC	46	3	0.0612244897959184	-0.515202138014688
SFK	103	26	0.201550387596899	-0.515008049273228
GDF	94	38	0.287878787878788	0.514679638776049
FKK	128	32	0.2	0.514452777270435
AMG	59	18	0.233766233766234	-0.51439386050334
AMK	85	32	0.273504273504274	-0.514367946939188
TYC	39	6	0.133333333333333	0.514261370556177
KQH	45	22	0.328358208955224	0.513946233318601
YQA	92	20	0.178571428571429	0.513750522502714
RDF	103	26	0.201550387596899	0.513637075716049
ALT	226	57	0.201413427561837	0.513534462483377
FYD	55	8	0.126984126984127	0.513240564131286
FAR	93	15	0.138888888888889	0.513199773569206
VTG	200	64	0.242424242424242	0.512646592147684
SNG	81	59	0.421428571428571	-0.512629770180323
AYK	80	11	0.120879120879121	0.512563483421898
HTC	16	0	0	-0.51244053736238
DMS	40	23	0.365079365079365	-0.512325309479031
VLV	303	24	0.073394495412844	0.512280291843239
PVC	42	8	0.16	-0.51221085683506
IKS	116	35	0.231788079470199	-0.512035974003582
QSN	57	57	0.5	0.512030963520577
EKA	259	171	0.397674418604651	-0.511833984994473
KYE	72	15	0.172413793103448	-0.511298540907536
YAA	100	22	0.180327868852459	0.511130784362206
QVK	117	50	0.29940119760479	-0.511014428160703
AML	107	30	0.218978102189781	0.51080960235545
DMP	21	15	0.416666666666667	-0.510697702296948
LIR	180	22	0.108910891089109	0.510432083511396
GET	112	73	0.394594594594595	0.510374413234189
FVS	125	15	0.107142857142857	-0.510220288947281
GRR	134	171	0.560655737704918	0.510039722142988
GID	119	27	0.184931506849315	0.510014913934162
DMR	28	16	0.363636363636364	-0.509832047040827
IPN	72	18	0.2	0.509710392728417
CRY	35	3	0.0789473684210526	0.509556531542177
FRT	54	12	0.181818181818182	-0.509485666229604
SIR	116	39	0.251612903225806	-0.509476279310402
ACL	87	5	0.0543478260869565	-0.509442022943842
GIA	99	22	0.181818181818182	-0.509399075336419
NSR	82	66	0.445945945945946	0.50903254959344
SWQ	20	5	0.2	-0.508877747207726
MSE	57	37	0.393617021276596	-0.508808218400502
GDT	102	57	0.358490566037736	0.508615865316196
PGR	142	122	0.462121212121212	-0.508488042764892
MEG	44	38	0.463414634146341	-0.508391471411519
MPR	28	22	0.44	-0.50831999579204
ADV	159	52	0.246445497630332	0.508221032548792
NSM	29	29	0.5	0.508175847900004
PVV	161	83	0.340163934426229	0.508173663262149
PPE	137	180	0.56782334384858	-0.507777522382832
GIC	32	4	0.111111111111111	-0.507743947137494
HDV	41	11	0.211538461538462	-0.507555148192331
KDI	167	37	0.181372549019608	0.507104288826858
CDL	61	6	0.0895522388059701	-0.507091352713556
LQQ	274	127	0.316708229426434	0.506568552149287
WKR	16	7	0.304347826086957	-0.50647886862619
AFP	94	42	0.308823529411765	-0.506467085790607
EDF	160	64	0.285714285714286	0.506396552907325
GRN	92	45	0.328467153284672	0.506298534361763
SEQ	113	92	0.448780487804878	0.506097071785505
ANE	75	34	0.311926605504587	-0.506014381552606
PTR	105	59	0.359756097560976	0.505859520339059
TSC	41	18	0.305084745762712	-0.505841378227201
TNN	33	19	0.365384615384615	-0.505812943841669
EWA	24	4	0.142857142857143	-0.505791646531463
YYQ	38	15	0.283018867924528	0.505676398060379
EIS	159	58	0.267281105990783	-0.505480993242941
AEG	179	135	0.429936305732484	0.505452461485645
DGT	149	53	0.262376237623762	0.505436868968748
PFR	65	43	0.398148148148148	0.505338488859511
CSH	42	3	0.0666666666666667	-0.505301878469461
YMG	33	7	0.175	0.50493945237314
VPA	164	146	0.470967741935484	0.50463698615199
AVC	70	4	0.0540540540540541	-0.504537168741368
LHT	87	15	0.147058823529412	-0.504248486352014
EFY	52	10	0.161290322580645	-0.503924915270643
TGT	127	57	0.309782608695652	-0.50391670630366
SWG	26	30	0.535714285714286	-0.503877318563031
CRA	54	3	0.0526315789473684	-0.503786765903161
VGT	138	51	0.26984126984127	0.503293775092739
RST	89	71	0.44375	-0.503262918981156
LFY	66	3	0.0434782608695652	-0.503028800294551
GCD	35	8	0.186046511627907	0.502911193742901
PAG	152	196	0.563218390804598	-0.502767672254718
PGE	121	100	0.452488687782805	-0.502765967198513
QAS	137	99	0.419491525423729	-0.502762448715382
EFQ	94	23	0.196581196581197	0.502639987194776
RLK	247	96	0.279883381924198	0.502638716709176
RNK	71	42	0.371681415929204	-0.502626643898343
LMV	61	9	0.128571428571429	-0.502304516099396
FYS	53	10	0.158730158730159	-0.502241113962663
PVP	166	235	0.586034912718205	0.502228168044153
FKD	114	22	0.161764705882353	0.502116744598263
EVG	147	49	0.25	0.501997354534167
DVQ	120	35	0.225806451612903	0.50194988492593
PSH	59	51	0.463636363636364	-0.501817670504286
HHV	42	10	0.192307692307692	0.501316009536342
PVM	45	29	0.391891891891892	0.501049352071774
QYQ	59	26	0.305882352941176	0.500913887710034
RHA	48	17	0.261538461538462	0.500759149362616
VES	170	76	0.308943089430894	0.500498606881344
VRE	185	49	0.209401709401709	-0.500292378956279
HSM	21	9	0.3	-0.500228360062414
CEK	80	4	0.0476190476190476	0.500204813217175
TAD	102	43	0.296551724137931	0.499708659309567
AYT	55	11	0.166666666666667	-0.499461073243659
RPG	146	131	0.472924187725632	-0.499449101095099
GYN	42	32	0.432432432432432	-0.499222048314953
INP	60	28	0.318181818181818	-0.499211249832579
CKL	74	6	0.075	0.499086578837407
PKC	25	5	0.166666666666667	-0.499005609250651
KDY	88	18	0.169811320754717	0.4988362927153
QWS	20	5	0.2	-0.498608166633332
LLD	410	77	0.158110882956879	0.498352428656077
PQV	96	73	0.431952662721893	0.498215532035603
SDW	38	16	0.296296296296296	0.49808375224869
SPI	68	66	0.492537313432836	-0.497960114012011
VTD	126	29	0.187096774193548	-0.497700355898716
HHS	25	25	0.5	-0.497689771687434
ARD	129	56	0.302702702702703	0.497621297386818
PCD	29	7	0.194444444444444	-0.497521473057313
YRE	89	36	0.288	0.497496879801748
NWE	30	3	0.0909090909090909	0.497254974914917
IGL	121	26	0.17687074829932	-0.497036124351259
NAK	84	34	0.288135593220339	0.496965802338292
LMQ	74	20	0.212765957446809	0.496814971434681
HLL	210	24	0.102564102564103	-0.496646149690903
QSI	99	37	0.272058823529412	0.496383622631495
AIV	150	18	0.107142857142857	0.496371541071801
QWN	5	3	0.375	-0.496351817049469
MWL	6	1	0.142857142857143	-0.49614401447878
WLG	44	5	0.102040816326531	-0.496096221246295
EVK	221	86	0.280130293159609	0.49568105902529
MWE	21	2	0.0869565217391304	0.495498989882297
SKW	33	7	0.175	0.495294492337629
LSN	182	59	0.244813278008299	-0.49523572244998
DFF	73	11	0.130952380952381	-0.495152706374442
SQK	130	82	0.386792452830189	-0.495116564085672
GDQ	63	43	0.405660377358491	-0.494810276767923
QAT	108	60	0.357142857142857	0.494552012710637
KED	155	131	0.458041958041958	-0.494543518565173
KTR	96	54	0.36	0.493853512530765
QSC	30	7	0.189189189189189	-0.493540709427659
DLL	420	84	0.166666666666667	0.493532238938902
KVK	229	152	0.398950131233596	0.493439109086195
KEI	233	54	0.18815331010453	0.493350234465314
SRI	108	35	0.244755244755245	-0.493240094239355
HHC	5	2	0.285714285714286	-0.493012521693149
ANL	141	51	0.265625	0.492510640309507
ECK	44	6	0.12	-0.492410738378677
WHR	18	2	0.1	0.491981290786287
EIM	58	18	0.236842105263158	-0.491848313565291
DTH	26	10	0.277777777777778	-0.491747324347828
LIA	165	20	0.108108108108108	-0.491736347157222
QQG	65	80	0.551724137931034	-0.4916791928958
PTA	109	114	0.511210762331839	-0.491378380821532
VAQ	128	53	0.292817679558011	-0.491175202055504
SCP	79	17	0.177083333333333	0.490769611469601
DRK	109	82	0.429319371727749	0.490674099877416
GHH	19	17	0.472222222222222	-0.490613336389744
KCN	28	3	0.0967741935483871	-0.490202221374078
EGA	123	123	0.5	-0.490171225795919
AFG	122	50	0.290697674418605	0.490071704569387
VEN	128	39	0.233532934131737	0.489924552590493
GWR	41	13	0.240740740740741	0.489730862292306
TLN	125	35	0.21875	0.489354220246954
VER	157	56	0.262910798122066	-0.489068640652269
IVA	134	14	0.0945945945945946	-0.488995846526018
VDR	104	33	0.240875912408759	0.488862572569449
IEI	122	19	0.134751773049645	0.488779241481681
NKK	145	109	0.429133858267717	0.488530990881164
AET	122	78	0.39	-0.48847412073185
VAT	150	64	0.299065420560748	-0.488329391597804
YCW	11	0	0	0.488242986915136
NSD	67	61	0.4765625	-0.487846070184415
VML	80	10	0.111111111111111	-0.487585851081195
LNL	261	61	0.18944099378882	0.487551642349431
FFQ	46	9	0.163636363636364	-0.487533673526808
LLE	634	134	0.174479166666667	0.487491757668441
DMA	77	13	0.144444444444444	0.487466424246253
ISV	127	36	0.220858895705521	-0.487425687561203
WFN	12	2	0.142857142857143	0.487381491536771
GWM	6	2	0.25	-0.487328955905381
DFW	16	0	0	-0.487232045893873
MNE	35	9	0.204545454545455	-0.486947897305311
VGS	168	74	0.305785123966942	0.486922731571436
EFV	101	17	0.144067796610169	-0.48626816381082
EII	178	31	0.148325358851675	0.486086604259992
MQV	28	19	0.404255319148936	-0.486036032987769
DHA	33	20	0.377358490566038	0.486034254313014
HFF	25	1	0.0384615384615385	-0.48594886266561
FAP	74	30	0.288461538461538	0.485818584386743
AEA	240	174	0.420289855072464	-0.485473603217366
VAM	52	15	0.223880597014925	-0.485234047949614
KLP	189	82	0.302583025830258	0.485170978481257
RLG	200	66	0.24812030075188	0.485120653694065
CSN	32	9	0.219512195121951	-0.484836950708663
HDF	27	9	0.25	-0.484518307460591
EVD	146	116	0.442748091603053	0.48427407175806
RTG	152	56	0.269230769230769	0.484110046880333
PCC	21	2	0.0869565217391304	-0.483894087611965
YYL	52	3	0.0545454545454545	-0.483753354909822
QEE	234	223	0.487964989059081	-0.483690034520819
HTH	23	10	0.303030303030303	-0.483672248702995
FQV	80	9	0.101123595505618	-0.483648597049975
TLE	265	90	0.253521126760563	0.483609563734801
YGY	54	30	0.357142857142857	-0.483514030601007
QQD	39	45	0.535714285714286	-0.48348581028028
RYN	44	13	0.228070175438596	0.483362448820696
TTP	77	126	0.620689655172414	0.483274349567592
PMM	13	20	0.606060606060606	0.482959901730509
SPP	139	288	0.674473067915691	0.48288410883528
TLL	340	53	0.134860050890585	-0.482863768273845
HLP	119	47	0.283132530120482	0.482765911960622
SKS	130	259	0.665809768637532	-0.482642196672097
VAG	177	61	0.256302521008403	0.482557074777976
LYR	135	15	0.1	0.482458774904475
FQS	69	24	0.258064516129032	-0.482421070021027
YLA	123	17	0.121428571428571	0.482177099536734
QGM	46	34	0.425	0.482147887576421
TRL	164	42	0.203883495145631	-0.482101853517526
AYP	67	21	0.238636363636364	0.481861673557618
TYK	62	10	0.138888888888889	0.481717577242033
RMR	62	24	0.27906976744186	0.481663447780421
GNN	47	36	0.433734939759036	0.481525655534192
NSI	83	22	0.20952380952381	-0.481490070102879
NNR	61	34	0.357894736842105	0.481469777187779
DQK	96	39	0.288888888888889	0.4811743589817
CIT	40	1	0.024390243902439	0.481120031350989
QRF	81	20	0.198019801980198	0.481062231456631
CQQ	31	7	0.184210526315789	-0.480792906357258
NVS	113	43	0.275641025641026	-0.480565364422183
CCD	9	0	0	-0.480531607853708
DMF	31	6	0.162162162162162	-0.480465698078239
IVN	100	12	0.107142857142857	0.480196046364545
HMK	23	14	0.378378378378378	0.480135278627459
EAW	43	11	0.203703703703704	0.480001714640777
FIG	88	5	0.0537634408602151	0.479958496361879
GYL	95	16	0.144144144144144	-0.479839578711196
RQS	72	51	0.414634146341463	-0.479760961759191
LRG	250	95	0.27536231884058	0.479494776423322
TMK	40	13	0.245283018867925	-0.479231255326439
YRP	54	31	0.364705882352941	-0.4791846099364
SYD	53	30	0.36144578313253	-0.479179487000983
QQT	73	56	0.434108527131783	0.478977623226365
GTE	111	75	0.403225806451613	-0.478956825586058
TRQ	68	32	0.32	-0.478913018110609
PGM	50	94	0.652777777777778	0.478845870114051
ISE	186	55	0.228215767634855	-0.478720250804034
RME	56	31	0.35632183908046	-0.478372412030025
HLV	145	11	0.0705128205128205	0.478218940602156
TWI	12	3	0.2	-0.478188287427428
MLQ	98	17	0.147826086956522	0.478169791544576
[truncated: 6,001 more rows]
