# Supplementary material for: TriPepSVM: de novo prediction of RNA-binding proteins based on short amino acid motifs
Source: Nucleic Acids Res. 2019 Mar 29;47(9):4406–17. doi: 10.1093/nar/gkz203 (PMC6511874; doi:10.1093/nar/gkz203)
Supplement: Supplementary Data [file gkz203_supplemental_files.zip › Supplementary_Table_S11.tab]

# This table lists k-mers used for classifying Salmonella RBPs ranked by their absolute value of their weight, i.e. importance in the SVM model. The first column indicate the k-mer, the second column indicates the number of occurrences of that k-mer in structurally ordered regions of Salmonella RBPs, the third column indicates the number of occurrences of that k-mer in structurally disordered reg…
# 1. Tripeptide
# 2. Occurence in structurally ordered regions of RBPs
# 3. Occurence in structurally disordered regions of RBPs
# 4. Tripeptide frequency in disordered regions of RBPs
# 5. Feature weight ("Importance Score")
RRL	59	2	0.0327868852459016	1.49859962787399
KVK	37	7	0.159090909090909	1.22827138885499
RAR	47	3	0.06	1.17518004720452
LRR	65	0	0	1.10401365025071
SRR	32	5	0.135135135135135	1.09233424236169
RKR	23	6	0.206896551724138	1.05728104765112
VTV	49	2	0.0392156862745098	1.05241041534191
VKI	39	0	0	1.04426921439625
KRK	23	5	0.178571428571429	1.03035921142936
LTA	36	2	0.0526315789473684	-1.02732891767509
LGQ	40	0	0	0.979036928922306
EVR	43	2	0.0444444444444444	0.971575224156406
GRL	52	3	0.0545454545454545	0.934401380941357
QLR	45	0	0	0.912656490591391
KKG	25	7	0.21875	0.904818392383478
KTR	23	4	0.148148148148148	0.892870219511544
KAK	28	13	0.317073170731707	0.892406048988201
AGL	40	0	0	-0.885567703560286
RKT	21	5	0.192307692307692	0.88341522179167
KVE	32	2	0.0588235294117647	0.880126525521215
ELE	46	6	0.115384615384615	0.876865109827696
RLL	79	1	0.0125	0.876049796633121
KRT	24	5	0.172413793103448	0.867322791706643
RFV	29	0	0	0.858448480914866
GLA	30	1	0.032258064516129	-0.855603597508956
GKV	40	8	0.166666666666667	0.842346249739622
VEL	47	2	0.0408163265306122	0.842274074330463
PVL	11	1	0.0833333333333333	-0.827386459293561
SAL	67	3	0.0428571428571429	0.825716595195589
PGA	31	4	0.114285714285714	0.824095954266674
VVE	44	12	0.214285714285714	0.821310774635353
KLQ	22	0	0	0.817983566378972
LLL	45	1	0.0217391304347826	-0.817273737378166
ERG	44	0	0	0.804791300360119
LKG	48	2	0.04	0.804091649539793
DDA	14	1	0.0666666666666667	-0.801356716018049
SGK	34	8	0.19047619047619	0.800668244018791
PFL	19	0	0	0.799436304610614
ASL	29	0	0	-0.796813660986281
IGA	19	0	0	-0.794536438436745
LKR	39	2	0.0487804878048781	0.793688412324768
NKL	27	2	0.0689655172413793	0.785866466715635
VFG	24	0	0	0.775344596108204
GRG	38	4	0.0952380952380952	0.775098592695076
RGL	41	1	0.0238095238095238	0.770900487689638
KIS	38	0	0	0.768708367865518
IKK	23	5	0.178571428571429	0.765062142211729
RER	37	7	0.159090909090909	0.764602658929392
RDG	14	1	0.0666666666666667	-0.757538830278332
GVL	65	0	0	0.751139388503535
LND	34	0	0	0.750276589592155
TLL	51	2	0.0377358490566038	-0.737555530848051
LLA	80	2	0.024390243902439	-0.731430645378896
ILS	15	0	0	-0.731382243472022
HRI	20	1	0.0476190476190476	0.731225535762915
AAA	92	14	0.132075471698113	0.731045834630615
TAK	27	2	0.0689655172413793	0.728512731393951
LKE	55	1	0.0178571428571429	0.723295939657087
LTN	23	0	0	0.721701549550747
LGA	38	2	0.05	-0.720449337907685
ARG	44	2	0.0434782608695652	0.718353111878042
AKK	32	11	0.255813953488372	0.716988198028669
ASA	25	6	0.193548387096774	-0.709732762598357
TLF	7	0	0	-0.707528077960498
GSG	37	6	0.13953488372093	0.707079073050984
SGL	42	2	0.0454545454545455	0.706924573324333
CIV	29	0	0	0.706870047066857
KIR	23	0	0	0.706605899054086
LED	16	0	0	-0.702470950135751
PKK	11	3	0.214285714285714	0.702271261761072
RRD	24	12	0.333333333333333	0.699242104748861
ARA	64	4	0.0588235294117647	0.696350748306292
ARK	30	2	0.0625	0.687084253697472
ITK	16	1	0.0588235294117647	0.686654950062425
KQK	20	1	0.0476190476190476	0.685477745073186
TAL	33	0	0	-0.6851494327541
LQA	53	0	0	0.68416506469006
TLG	17	1	0.0555555555555556	-0.683853442769916
ALA	99	6	0.0571428571428571	-0.683779088454124
RIV	34	0	0	0.681288821617179
TGR	40	2	0.0476190476190476	0.679376039878223
VHR	18	0	0	0.679321314940791
KKA	28	4	0.125	0.677951563061713
LDE	29	1	0.0333333333333333	-0.672039023853334
GIA	26	0	0	-0.672026929233084
RRR	27	14	0.341463414634146	0.670183493575277
GKT	43	1	0.0227272727272727	0.670129246340867
RVM	25	0	0	0.669311798466936
NLP	31	0	0	0.669055236182248
KDV	30	2	0.0625	0.668851238310058
TSS	9	1	0.1	-0.668671027013149
HPV	16	2	0.111111111111111	0.663775487197038
RKS	20	2	0.0909090909090909	0.663139383080782
GGL	24	0	0	-0.66232770911374
RIR	28	1	0.0344827586206897	0.658852662917185
LGG	35	0	0	-0.658400326931023
IAL	36	0	0	-0.657020193643073
KKK	15	4	0.210526315789474	0.65632718528988
LNE	12	4	0.25	-0.653518214490378
DTV	11	0	0	-0.652505743055624
ITL	22	1	0.0434782608695652	-0.650461042276432
AAR	80	4	0.0476190476190476	0.650381164358275
EIR	30	1	0.032258064516129	0.647767360499724
ITI	21	0	0	0.646050266007836
RRV	27	2	0.0689655172413793	0.645742249578739
QRK	17	2	0.105263157894737	0.645410641228388
KLR	36	0	0	0.645320679391426
VKV	33	4	0.108108108108108	0.644141071662909
EID	29	0	0	0.644097368062096
GVS	20	1	0.0476190476190476	-0.641820852898246
VGA	20	1	0.0476190476190476	-0.639245258404631
HLE	25	0	0	0.637929296040308
IDS	24	1	0.04	0.636006249227103
SLE	24	1	0.04	-0.634964344910949
LRK	34	1	0.0285714285714286	0.634913525664974
SRT	20	2	0.0909090909090909	0.634875065202869
GDW	23	0	0	0.633946362806183
LAL	66	2	0.0294117647058824	-0.631250881740458
VDV	44	0	0	0.630688647040772
HAA	34	2	0.0555555555555556	0.629012267350793
LNV	20	0	0	-0.6279501863135
LLN	27	1	0.0357142857142857	-0.626042997670835
KGK	29	5	0.147058823529412	0.624142886623939
AVA	51	8	0.135593220338983	-0.623764429346459
LSS	22	2	0.0833333333333333	-0.623057276983957
ATG	41	1	0.0238095238095238	0.622206165964151
KDI	21	1	0.0454545454545455	0.621503456690769
RKQ	15	9	0.375	0.615714482473655
RTK	17	1	0.0555555555555556	0.614971729424778
LPV	21	3	0.125	-0.613714529898086
SRI	27	1	0.0357142857142857	0.61298983302598
INK	24	0	0	0.610788497886632
VNK	26	0	0	0.609926160507688
LTQ	15	1	0.0625	-0.609796741673066
KVL	42	0	0	0.604025345691474
KKV	28	2	0.0666666666666667	0.603423176406021
KQV	33	1	0.0294117647058824	0.602880522524503
LVR	50	0	0	0.602663503833896
KEK	21	2	0.0869565217391304	0.600550277991901
LKN	33	5	0.131578947368421	0.597656801724373
REA	55	10	0.153846153846154	0.595700209279979
PAF	5	2	0.285714285714286	-0.594531465154228
LLV	37	2	0.0512820512820513	-0.592424357772869
NAA	17	2	0.105263157894737	-0.591232958357466
SAG	20	1	0.0476190476190476	-0.590089917401825
NVE	26	2	0.0714285714285714	0.589264007488935
IAS	18	2	0.1	-0.585385620452365
GVQ	28	3	0.0967741935483871	0.582672643381927
DAP	33	4	0.108108108108108	0.581713729441783
ELK	40	5	0.111111111111111	0.581047668126183
RGR	24	2	0.0769230769230769	0.580907263516896
ALM	8	1	0.111111111111111	-0.580560032638218
QQA	22	4	0.153846153846154	-0.579722212645189
ALI	27	0	0	-0.578442257892045
DGT	12	0	0	-0.577519532301258
TLH	4	0	0	-0.575157616037268
SQH	17	6	0.260869565217391	0.574917794096116
AKL	44	1	0.0222222222222222	0.573957288636829
RPL	13	4	0.235294117647059	-0.573909258840623
GKK	26	4	0.133333333333333	0.571904882803312
PTR	17	3	0.15	0.571700442661694
LEN	34	1	0.0285714285714286	0.570803799569967
LKK	31	0	0	0.570374965226854
VPG	11	3	0.214285714285714	-0.568705538199831
VEK	41	6	0.127659574468085	0.565646386420782
PAR	30	3	0.0909090909090909	0.564751503943902
KIK	25	0	0	0.564560026246124
LQL	39	0	0	0.559384752494262
EAQ	12	2	0.142857142857143	-0.55918167918839
YPT	17	1	0.0555555555555556	0.558186771638059
MQG	9	0	0	0.557311614536956
VNI	6	0	0	-0.552860183899177
GFR	25	2	0.0740740740740741	0.552653153915992
GQH	17	3	0.15	0.552453696051563
QVV	39	3	0.0714285714285714	0.552222206775805
VQV	18	0	0	0.551955897973237
VDE	41	4	0.0888888888888889	0.551682626968554
VLR	48	0	0	0.550784370252637
IRQ	12	1	0.0769230769230769	-0.549830441288842
TQL	11	0	0	-0.549795827918085
KLA	46	1	0.0212765957446809	0.545759238447018
GRV	36	3	0.0769230769230769	0.54467340338916
VLM	26	0	0	0.54401877862522
TLS	31	5	0.138888888888889	-0.543136159648679
VAS	22	0	0	-0.542047585353104
KAT	6	2	0.25	-0.541876321321911
QKI	16	0	0	0.541595624481493
YGL	5	0	0	-0.541127768302149
GYG	4	0	0	-0.540497960816432
LKV	33	1	0.0294117647058824	0.540228296421952
RVV	34	0	0	0.539688840514341
GRI	22	1	0.0434782608695652	0.539183389011281
RHH	15	0	0	0.537240040770709
LLK	54	2	0.0357142857142857	0.536732888674323
STR	3	2	0.4	-0.535905873122824
VAT	41	7	0.145833333333333	0.534645205396518
PEY	13	4	0.235294117647059	0.534602161436074
VLG	41	2	0.0465116279069767	0.534226795981572
DTA	10	1	0.0909090909090909	-0.534225368543684
MLP	23	3	0.115384615384615	0.533439307590664
VRK	21	5	0.192307692307692	0.533422019226328
ADK	30	5	0.142857142857143	0.533207016620476
LGN	11	0	0	-0.532723519853744
SLT	14	0	0	-0.532394985490713
KIV	22	1	0.0434782608695652	0.532324400940161
LEV	35	0	0	0.532161978882447
AGR	39	2	0.0487804878048781	0.531846617530021
PFA	2	1	0.333333333333333	-0.531436522564557
ATS	9	2	0.181818181818182	-0.530471096581714
KGM	17	4	0.19047619047619	0.530383919392192
DWL	26	0	0	0.530263642635873
LTL	36	3	0.0769230769230769	-0.529609239958683
HLK	22	0	0	0.529432981651367
FVG	7	0	0	-0.52878845065858
LVE	46	1	0.0212765957446809	0.528628829550309
KGR	21	4	0.16	0.527596831892283
SSS	10	2	0.166666666666667	-0.526926918701022
QTI	4	0	0	-0.52585564660171
DGI	14	0	0	-0.525444159426414
ALQ	50	0	0	0.524571832269714
GVA	21	0	0	-0.524487771083507
ERK	20	7	0.259259259259259	0.523637782676475
EIS	20	0	0	0.522902752503349
EFA	26	0	0	0.52072138675749
AMG	5	0	0	-0.520130934094766
ILK	27	0	0	0.51905739368314
GRE	37	0	0	0.518534075853105
QKQ	16	0	0	0.517972860493286
GSR	20	0	0	0.517709599060733
ING	32	2	0.0588235294117647	0.516060415710502
AVE	34	13	0.276595744680851	-0.516047166206588
FYR	2	0	0	-0.515785687550681
RTG	24	5	0.172413793103448	0.51450117720761
LVI	16	1	0.0588235294117647	-0.51408579109618
NKK	14	1	0.0666666666666667	0.513966448416658
AYA	9	0	0	-0.51321678037298
ARP	19	5	0.208333333333333	0.51291456804095
VNS	5	0	0	-0.512222767187523
VKT	25	1	0.0384615384615385	0.511129652576302
MSA	3	0	0	-0.510871939418682
MAK	14	2	0.125	0.510358694568452
FPV	15	0	0	0.509977308363094
INL	23	2	0.08	0.509830074238391
QLI	17	1	0.0555555555555556	-0.509628565266514
FLA	36	0	0	0.508473692583325
RGK	26	2	0.0714285714285714	0.507992755578345
LTF	19	0	0	0.50737290916631
LLY	8	0	0	-0.507329076357484
LKD	38	0	0	0.507016560056755
RLD	36	1	0.027027027027027	0.506993070675662
NKR	15	1	0.0625	0.506394129993521
ILP	11	1	0.0833333333333333	-0.505610156218628
TQA	10	0	0	-0.504870767876081
SLL	37	0	0	-0.50469242066969
RKF	15	0	0	0.504217960072816
LFA	18	1	0.0526315789473684	-0.502931046470541
FGG	10	2	0.166666666666667	-0.502794791008056
ARI	38	1	0.0256410256410256	0.500894430814676
AEE	19	14	0.424242424242424	-0.499505021698652
RRY	24	3	0.111111111111111	0.499291502862779
GTS	10	2	0.166666666666667	-0.498778885686536
VPT	8	0	0	-0.498771252659757
TDG	10	2	0.166666666666667	-0.497390377158323
IGK	28	0	0	0.496797015284311
VKR	23	4	0.148148148148148	0.496757975041158
GFT	28	2	0.0666666666666667	0.494845680444993
RKG	17	12	0.413793103448276	0.494273177111368
QRI	15	0	0	-0.494153426637346
GLR	23	0	0	-0.493648041034879
TPD	13	0	0	-0.493573140691255
VDH	15	1	0.0625	0.493286377434466
NLI	9	0	0	-0.493217348010816
NQL	5	1	0.166666666666667	-0.493151251320558
ETL	30	0	0	-0.493092907523558
VKG	41	3	0.0681818181818182	0.49308632509484
PGR	23	4	0.148148148148148	0.492942613722114
KQR	17	6	0.260869565217391	0.491640425625988
KKE	15	4	0.210526315789474	0.49159099776692
TSK	17	0	0	0.491127347171282
DPR	2	0	0	-0.489364873209376
KRN	19	2	0.0952380952380952	0.488114952640056
LTV	35	3	0.0789473684210526	0.486708819908289
VFI	3	0	0	-0.486599550060835
REI	32	2	0.0588235294117647	0.486428468929772
VRV	38	2	0.05	0.484273178241933
SIK	16	2	0.111111111111111	0.484085895075484
DDG	29	1	0.0333333333333333	0.483789199645864
KVN	21	1	0.0454545454545455	0.483663969545673
VST	12	0	0	-0.483328016147854
KMR	13	0	0	0.482306354831753
LFI	8	0	0	-0.481137085515194
TLK	31	2	0.0606060606060606	0.481011579596562
LPF	4	0	0	-0.480667939700609
PKR	14	3	0.176470588235294	0.480579316812246
RLN	32	1	0.0303030303030303	0.480334298576386
IRS	18	0	0	0.479916773096767
RKD	16	0	0	0.47977201366008
DQL	11	0	0	-0.47940095446855
DVA	45	3	0.0625	0.478520820778595
VMQ	17	0	0	0.477699557545558
YLV	20	0	0	0.47763343369495
EGN	4	0	0	-0.476672571898602
LNK	23	1	0.0416666666666667	0.475094318100545
FHA	17	0	0	0.474575596048445
QPA	24	13	0.351351351351351	0.474371019104428
FFS	2	1	0.333333333333333	-0.474234636147476
TLA	49	0	0	-0.474204955019554
GGR	26	15	0.365853658536585	0.474147038400512
IIK	24	1	0.04	0.473942280298091
IKV	16	1	0.0588235294117647	0.472808922450245
AMV	4	0	0	-0.472041667955781
SLD	14	1	0.0666666666666667	-0.471816170416513
VYL	3	0	0	-0.47095103875855
AVQ	22	3	0.12	0.470868136051687
PPK	10	2	0.166666666666667	0.470642785373659
VSI	21	0	0	0.470422012274069
KRH	11	2	0.153846153846154	0.470287723060254
SQR	18	1	0.0526315789473684	0.470212337465164
IFL	5	0	0	-0.469901904783501
NRK	12	3	0.2	0.469589042101272
TGI	22	4	0.153846153846154	0.469523388854488
FAG	15	2	0.117647058823529	-0.469458117013638
VGV	26	0	0	-0.468109658822107
TRP	12	8	0.4	0.467696256352696
LYR	4	2	0.333333333333333	-0.467064300698341
LKF	19	0	0	0.466898160348071
ANS	7	0	0	-0.466613458376666
TAS	10	3	0.230769230769231	-0.466235776969573
SFE	12	0	0	0.465326737294619
PAP	26	20	0.434782608695652	0.46516800311461
KGA	39	4	0.0930232558139535	0.46514061400186
KRA	19	3	0.136363636363636	0.464326211171959
GVH	11	0	0	0.464007116218495
SSF	3	0	0	-0.463592648494193
PKE	17	1	0.0555555555555556	0.46338345698479
RRG	22	2	0.0833333333333333	0.462973251010569
RTM	12	0	0	0.462630151064904
VSR	33	0	0	0.4621371098518
VGI	15	0	0	-0.460700492232498
TAF	12	0	0	-0.460394097776028
KRR	19	3	0.136363636363636	0.460366737846621
RDA	34	4	0.105263157894737	0.45981270795696
TKK	18	1	0.0526315789473684	0.459658746040104
KTK	16	2	0.111111111111111	0.459403514521134
GSQ	2	0	0	-0.458895268108851
EEA	32	10	0.238095238095238	-0.458219638916823
MGG	3	0	0	-0.457439177446248
IRE	28	0	0	0.457203403029725
DES	6	1	0.142857142857143	-0.457115031947332
TPR	18	6	0.25	0.456492123410035
ILR	26	0	0	-0.456264092312059
LRF	30	1	0.032258064516129	0.456030800507124
ANQ	5	1	0.166666666666667	-0.455809734123946
EIF	19	0	0	0.454496180669896
EGI	34	0	0	0.453848541714197
IGF	6	0	0	-0.453717547826773
LLS	49	0	0	-0.453180443643763
QRE	25	3	0.107142857142857	0.453141876891827
IEF	12	0	0	0.452932946913442
GKS	28	3	0.0967741935483871	0.451676477203422
VIK	28	1	0.0344827586206897	0.451629815911551
NID	7	0	0	-0.451578483476702
GRT	30	1	0.032258064516129	0.451221615518382
RRH	20	1	0.0476190476190476	0.451046557804712
KPQ	13	1	0.0714285714285714	0.450745000344557
KEA	31	3	0.0882352941176471	0.450543608244111
DPD	19	0	0	0.450459564475158
NAP	21	0	0	0.450136731811859
ECL	13	0	0	0.448584818800878
YTR	14	0	0	0.447710949623691
DGV	42	2	0.0454545454545455	0.447104510532634
QTL	28	2	0.0666666666666667	-0.446939677434368
EIK	26	1	0.037037037037037	0.445656520466232
TVK	43	2	0.0444444444444444	0.445615630670199
IRD	10	1	0.0909090909090909	-0.445367603470651
QLV	12	0	0	-0.444347765892989
SKP	11	3	0.214285714285714	0.44426644087881
YAL	12	0	0	-0.444171764920211
PTP	8	3	0.272727272727273	-0.444054084235806
IND	5	0	0	-0.443822950801599
GEG	16	2	0.111111111111111	-0.443604758115635
TLT	24	1	0.04	-0.442994123601105
ISR	26	1	0.037037037037037	0.442745266650016
GGA	28	2	0.0666666666666667	-0.442613298687993
MQL	0	2	1	-0.442137966164889
ITG	32	0	0	0.442084053665271
SAA	48	1	0.0204081632653061	0.441510063922953
IVI	32	1	0.0303030303030303	0.440861671865554
DIT	8	0	0	-0.439888732844371
GRD	22	2	0.0833333333333333	0.439757049606922
NDG	18	0	0	0.439608674764273
IVA	27	0	0	-0.439447393994648
LDV	21	1	0.0454545454545455	-0.439190893414061
GFI	27	0	0	0.439170649994142
RIG	28	0	0	0.439069909011852
FIN	27	0	0	0.438040873426816
EDA	17	2	0.105263157894737	-0.437405852904657
DAS	17	1	0.0555555555555556	-0.437340725761997
DKR	20	5	0.2	0.437156638112001
QLT	15	1	0.0625	-0.437050958618073
LFN	8	0	0	-0.43629712593456
PIA	27	0	0	0.43501954945237
ADR	30	1	0.032258064516129	0.434999515477106
IRV	27	0	0	0.4348116734414
IRR	37	1	0.0263157894736842	0.434007135415845
DPA	14	1	0.0666666666666667	-0.433123307562946
HLD	3	0	0	-0.432966088477797
HGG	17	5	0.227272727272727	0.432759528218668
RRA	28	5	0.151515151515152	0.43253032214381
AHI	10	0	0	0.431930741725073
AIN	20	0	0	0.431816772319598
GIY	2	0	0	-0.431374200504317
NGA	11	0	0	-0.4310494071632
PHP	11	1	0.0833333333333333	0.429668509086483
ALD	24	2	0.0769230769230769	-0.429437097506376
FIA	12	0	0	-0.429328550303993
KEI	31	1	0.03125	0.429212356375428
DAY	1	0	0	-0.429129563127763
ATA	37	8	0.177777777777778	0.428969980860928
KDD	6	1	0.142857142857143	-0.428904291644239
SQL	19	0	0	-0.428868850353765
PLA	57	1	0.0172413793103448	0.428750625952044
IIQ	11	0	0	0.428695374025493
ASR	33	2	0.0571428571428571	0.428613098526761
KML	4	0	0	-0.42827342204762
FKI	13	0	0	0.427995282814425
AEH	22	3	0.12	0.427863273143085
GKI	34	0	0	0.427567733993184
EII	25	2	0.0740740740740741	0.427540663758238
LRN	16	0	0	-0.427153670763918
NKE	12	1	0.0769230769230769	0.426874383813199
YLF	1	0	0	-0.426803450576505
KVT	25	1	0.0384615384615385	0.42665320176305
ALF	34	0	0	-0.425919187219067
VTE	12	2	0.142857142857143	-0.425769728393931
PAA	31	6	0.162162162162162	-0.425636644218715
EDE	10	3	0.230769230769231	-0.425378729518439
IKS	22	2	0.0833333333333333	0.42515297053256
PAD	16	2	0.111111111111111	-0.424202273185495
EAS	28	2	0.0666666666666667	0.423987128965162
ADI	31	1	0.03125	-0.423683232028238
KTL	19	1	0.05	-0.423472704349509
NLE	23	0	0	0.423288077142644
VQI	20	1	0.0476190476190476	0.423283620097897
IER	32	0	0	0.423082739799252
ARR	36	7	0.162790697674419	0.423073196151846
VFV	4	0	0	-0.422814132761537
HVN	11	2	0.153846153846154	0.422204036861752
QAL	69	1	0.0142857142857143	0.422099672864739
LQR	14	2	0.125	-0.421848631359946
LYA	14	0	0	-0.421038333398859
VDP	4	0	0	-0.420838839486371
GHE	15	1	0.0625	0.420254637743234
TSP	19	5	0.208333333333333	0.42021333688979
TLP	30	0	0	-0.420015308166625
RSI	17	0	0	0.419795281298722
LME	7	0	0	-0.419793377246241
NKG	18	0	0	0.419709011083116
EVN	17	1	0.0555555555555556	0.419254035618349
QQT	4	6	0.6	-0.419240170259378
SGV	39	1	0.025	0.418990858891781
WVA	18	0	0	0.418461227302209
YQL	23	0	0	0.418421742448977
SVH	9	0	0	0.418367024813541
RVK	25	0	0	0.418232515623399
LIP	9	0	0	-0.418181361950803
RFS	23	1	0.0416666666666667	0.417881263737425
LQS	13	1	0.0714285714285714	-0.417780088154301
PDA	48	2	0.04	0.417603168501971
DEP	22	3	0.12	0.417560259703372
DVT	28	5	0.151515151515152	0.41728868686976
QFT	3	0	0	-0.417206520873157
WLK	23	0	0	0.416376522332229
RIE	33	1	0.0294117647058824	0.415789979693055
WRR	9	0	0	0.415763124749792
FGF	16	0	0	0.414963307256132
LVM	10	0	0	-0.41445256704335
DSE	15	3	0.166666666666667	0.414246342446963
LFV	19	1	0.05	-0.41422693391136
ITP	13	0	0	-0.413936505877718
RSR	22	5	0.185185185185185	0.41383422347365
FPH	15	0	0	0.413514518577905
RGH	9	2	0.181818181818182	0.41235197517876
QNG	19	2	0.0952380952380952	0.411696081053329
PVK	21	1	0.0454545454545455	0.411578329604405
RAT	23	1	0.0416666666666667	0.411344725604313
INP	1	2	0.666666666666667	-0.410525585322177
EAD	33	2	0.0571428571428571	0.410033809991533
LQK	26	0	0	0.409186845779005
DFP	15	0	0	0.408544531240237
SDT	6	3	0.333333333333333	-0.407762720789896
IIS	10	0	0	-0.407447108063286
AIF	7	0	0	-0.407125963334053
IPQ	1	0	0	-0.407013018451667
RRS	20	10	0.333333333333333	0.406953720408139
QAN	3	1	0.25	-0.406616503973992
STC	12	0	0	0.406362398170822
QEK	18	5	0.217391304347826	0.40565907960047
DGK	17	0	0	-0.405575088930791
GYP	12	0	0	0.405556983148894
LRS	32	0	0	0.404878522388529
FAS	4	1	0.2	-0.404775738386188
IGS	10	0	0	-0.404456419574559
RSA	29	1	0.0333333333333333	0.404419120261356
GML	12	1	0.0769230769230769	-0.404001684254849
FSS	14	0	0	-0.403957487854464
DYR	4	0	0	-0.403916866164876
EEI	24	5	0.172413793103448	0.403346821196281
SAR	24	0	0	-0.40320487539891
GLL	49	1	0.02	-0.403122287416706
STG	5	1	0.166666666666667	-0.403007478077676
TRR	17	2	0.105263157894737	0.402859880198617
SDL	16	0	0	-0.402371535999256
AMA	17	3	0.15	-0.401862907071232
TSL	16	1	0.0588235294117647	-0.401208583060492
FLR	11	0	0	-0.400766463706798
RTH	13	2	0.133333333333333	0.400564472601531
QHV	12	3	0.2	0.400002747242261
TVD	25	2	0.0740740740740741	0.399792229293936
GAK	19	0	0	-0.399292773821798
VRL	45	1	0.0217391304347826	0.398809307315703
LGH	21	2	0.0869565217391304	0.398582045193159
EKH	2	1	0.333333333333333	-0.398489663405941
LCA	17	0	0	0.398305209986899
NIS	19	1	0.05	0.39786925937526
IAK	23	1	0.0416666666666667	0.397647886841496
EPI	13	1	0.0714285714285714	0.397598241096412
SAF	24	1	0.04	0.397562200477274
AEK	17	8	0.32	-0.397416212311035
TRL	30	1	0.032258064516129	0.396967362420315
MTL	7	1	0.125	-0.396514026772588
ASK	17	2	0.105263157894737	0.396470241165497
SFA	11	1	0.0833333333333333	-0.39639627225502
YQV	14	0	0	0.395752319760492
PVE	8	15	0.652173913043478	-0.39575075146119
SGR	27	1	0.0357142857142857	0.395177459300552
QLD	14	0	0	-0.395044262122783
AED	11	2	0.153846153846154	-0.394845129304651
QKV	23	4	0.148148148148148	0.394834469674544
IGI	16	0	0	-0.39455628721543
TAG	15	3	0.166666666666667	-0.394498935714096
KQT	1	1	0.5	-0.394464650656513
PEG	16	0	0	-0.393028420876711
TGT	26	0	0	0.392960173786814
AFS	16	0	0	-0.392834638925454
KEN	18	1	0.0526315789473684	0.392417113830762
VEY	19	1	0.05	0.392168309941869
IAR	43	0	0	0.391745845939558
GHA	8	1	0.111111111111111	-0.391670657528285
SLS	31	2	0.0606060606060606	-0.391184419206697
TSV	10	1	0.0909090909090909	-0.390897569521236
FTP	17	1	0.0555555555555556	0.390691244874625
NKD	9	2	0.181818181818182	0.390586520410949
FKS	12	0	0	0.390571405661598
RHK	10	0	0	0.390264525543682
LVN	13	0	0	-0.390251758200175
VVT	20	1	0.0476190476190476	-0.390060000816141
RLV	29	2	0.0645161290322581	0.389821305184607
DVP	20	3	0.130434782608696	0.389665282110682
YGE	7	0	0	-0.389594105353766
SSI	7	0	0	-0.389350242867107
VSH	2	1	0.333333333333333	-0.388836473449281
KAG	42	2	0.0454545454545455	0.388478814037904
SKV	15	2	0.117647058823529	0.388324200420259
DEE	28	2	0.0666666666666667	0.387962912866409
AHQ	2	0	0	-0.387488883507879
KGV	30	1	0.032258064516129	0.387395098723709
HQQ	2	0	0	-0.387289867701412
ATR	23	9	0.28125	0.38702042792466
KTF	13	0	0	0.386856051855055
SSP	4	0	0	-0.386246831662149
RPA	23	12	0.342857142857143	0.385579676795452
SEG	25	0	0	0.385441435231103
SHG	7	1	0.125	-0.384962795650985
AKR	27	5	0.15625	0.384900395571315
LLI	23	0	0	-0.384788899604957
SGM	4	1	0.2	-0.384200806128232
RVH	9	0	0	0.383900644405417
EDI	10	1	0.0909090909090909	-0.383237034088236
IYG	14	0	0	0.383185767635554
SLG	40	1	0.024390243902439	0.382589463049475
GVG	32	0	0	-0.382421457188777
YFS	2	0	0	-0.382340438260621
PLT	14	3	0.176470588235294	-0.382063449059094
TDL	10	2	0.166666666666667	-0.380743313299306
DPS	3	0	0	-0.379986939202281
QRR	19	5	0.208333333333333	0.37995589736599
FSQ	4	0	0	-0.379866502777908
PVI	17	0	0	-0.379749931736727
RAF	10	0	0	-0.379740332432999
VLP	23	1	0.0416666666666667	-0.379321932762141
GRK	23	3	0.115384615384615	0.379286928074571
SID	10	0	0	-0.378795511789767
ISV	26	2	0.0714285714285714	0.378555733521359
ETF	20	0	0	0.37850521653635
RRW	11	0	0	0.378470830344074
LFQ	16	0	0	0.378312436022041
SGY	5	0	0	-0.377745851469999
LAW	6	0	0	-0.377683670646527
KRL	37	0	0	0.377632775766682
AQV	25	3	0.107142857142857	0.377483510490437
IAG	30	1	0.032258064516129	-0.377154081637503
RDS	17	3	0.15	0.376899654046074
QLP	10	0	0	-0.376365146041668
KGD	31	3	0.0882352941176471	0.375724314457447
PPE	4	2	0.333333333333333	-0.375020188295357
SEI	27	1	0.0357142857142857	0.37480211788414
REY	19	2	0.0952380952380952	0.374622120213721
QRY	3	0	0	-0.373807364902714
LMP	7	0	0	-0.373656121806767
GTI	12	1	0.0769230769230769	-0.373536254142185
SLC	13	0	0	0.373506251332074
HGD	14	1	0.0666666666666667	-0.37327758808315
FND	3	0	0	-0.373189547507782
VAV	31	6	0.162162162162162	-0.373004302158213
TGF	21	1	0.0454545454545455	0.372945797299218
LAN	24	0	0	-0.37268920184208
RPP	14	2	0.125	0.372332430599485
SLR	32	1	0.0303030303030303	0.372121795285274
YAV	5	0	0	-0.372075858394148
AYP	16	0	0	0.371988760023754
FLQ	6	0	0	-0.371966818289481
IKE	19	1	0.05	0.371850315448468
ELR	32	0	0	-0.371831541558992
AHT	1	0	0	-0.371579427175784
YDA	7	0	0	-0.371232940101661
DAE	33	8	0.195121951219512	0.371182706479042
NLV	11	0	0	-0.370729131852757
SQS	7	2	0.222222222222222	-0.370264915156107
QQV	11	1	0.0833333333333333	-0.369959510526517
TFL	6	0	0	-0.369934727209899
LSD	28	1	0.0344827586206897	-0.369836449219997
GQQ	14	0	0	0.369689869218808
PDL	12	0	0	-0.369372230450646
EEK	20	8	0.285714285714286	0.368934964836842
CKV	8	0	0	0.368661814564345
TRS	14	2	0.125	0.368470911856081
YHT	6	0	0	0.368333205758871
TVE	32	4	0.111111111111111	0.368326997646568
FGA	29	1	0.0333333333333333	0.368153409518315
SLF	14	1	0.0666666666666667	-0.368143217813432
ELY	8	0	0	-0.368002896610216
IIL	13	0	0	-0.367891717099317
EDG	16	0	0	-0.367808012669347
DNG	8	0	0	-0.367103956724288
SRC	6	0	0	0.367034589396862
LPP	17	2	0.105263157894737	-0.366945950693221
GAL	44	3	0.0638297872340425	-0.366777058736748
DVN	7	1	0.125	-0.366612392983612
QGL	18	0	0	-0.366586444018475
INV	20	0	0	0.366510828977258
NYA	2	0	0	-0.366312576339724
HVL	5	0	0	-0.36626663877604
VND	12	0	0	-0.366005552932269
DRI	27	0	0	0.365731717341031
MEL	4	1	0.2	-0.365294378875991
VRF	20	2	0.0909090909090909	0.365200441642959
SPL	19	0	0	-0.364841350772187
QGE	11	2	0.153846153846154	-0.364677986130833
IEV	29	2	0.0645161290322581	0.364633711671448
FAL	15	0	0	-0.364462832711695
LDC	8	1	0.111111111111111	0.364327025805004
ELG	27	0	0	-0.36416784341632
RLP	16	1	0.0588235294117647	-0.364038427644586
DNP	11	0	0	-0.363810434670667
IIG	16	0	0	-0.363799742169906
EQN	2	0	0	-0.363689401323919
EHL	19	4	0.173913043478261	0.363510675966944
LAH	13	1	0.0714285714285714	-0.362615707413022
TIR	7	0	0	-0.362428262700181
GSK	16	2	0.111111111111111	0.362287556425608
HEV	14	0	0	0.36221839336695
IKG	24	2	0.0769230769230769	0.362110218041705
AKA	39	6	0.133333333333333	-0.361959279747862
QVI	18	1	0.0526315789473684	0.36137212304251
NQR	14	0	0	0.361311346010398
KPL	17	1	0.0555555555555556	-0.36128813442275
IYK	11	0	0	0.361226695112745
TSM	2	0	0	-0.361211484389561
FET	17	0	0	0.360960927839045
MRV	14	0	0	0.360955517481328
VTQ	3	3	0.5	-0.360851367086685
FVA	20	0	0	0.360755905651767
FGI	9	0	0	-0.360352722195935
EAE	22	9	0.290322580645161	-0.360153189765894
DEY	3	0	0	-0.360149591432148
VFP	14	0	0	0.35969206377927
RVR	21	8	0.275862068965517	0.359593248522756
MEA	2	0	0	-0.359397918960553
LRA	39	1	0.025	-0.359184394895751
PHA	8	1	0.111111111111111	0.358979285815807
AGW	2	0	0	-0.358093134030006
KAN	20	1	0.0476190476190476	0.35796563472911
ISG	28	1	0.0344827586206897	0.357768411023698
VAY	5	0	0	-0.357569939160646
PRR	9	16	0.64	0.357315352185041
DKQ	12	0	0	0.356711819583226
DSF	3	0	0	-0.356204885708034
DDV	19	0	0	-0.355256999477239
HPG	21	0	0	0.354922275214957
ADE	24	1	0.04	-0.354474603947789
TAN	5	0	0	-0.354156342907208
RKN	14	1	0.0666666666666667	0.354004398187129
DLH	4	0	0	-0.354002710846567
SST	6	1	0.142857142857143	-0.353522161159324
VFQ	11	0	0	0.353218490335271
IAD	39	2	0.0487804878048781	0.352860580471613
NRE	15	4	0.210526315789474	0.352802877238594
EYA	23	3	0.115384615384615	0.352650964926889
SFR	17	0	0	0.352629930472567
LVF	24	1	0.04	0.352588673019491
EVD	20	1	0.0476190476190476	0.352330528017351
VKD	23	1	0.0416666666666667	0.352156366000669
TPS	6	1	0.142857142857143	-0.352053174269122
IIA	33	3	0.0833333333333333	0.350957332474607
QNA	5	4	0.444444444444444	-0.35077343015691
SVM	13	0	0	0.350440162395268
PLM	2	0	0	-0.350121168904919
PKT	11	8	0.421052631578947	0.350062993728277
IGY	3	0	0	-0.349757269896144
AGF	37	3	0.075	0.349613897407225
IPV	25	0	0	-0.349580267692246
NTS	7	0	0	-0.349274448942366
GLN	11	1	0.0833333333333333	-0.349230648655418
ASM	3	0	0	-0.349204409198497
LKA	37	2	0.0512820512820513	-0.349146301647331
QDI	11	0	0	-0.348890131478458
RVY	15	1	0.0625	0.348813938540546
INH	10	1	0.0909090909090909	0.348747308790367
MDE	5	0	0	-0.348645477789666
DDE	31	0	0	0.348505980243092
LRI	26	2	0.0714285714285714	0.348189765370214
DYA	9	0	0	-0.348149803529954
IKI	15	0	0	0.347730178012695
AVK	33	2	0.0571428571428571	0.347493557562845
GIM	1	0	0	-0.347190008766048
GDD	17	0	0	-0.346837322633854
LIA	43	1	0.0227272727272727	-0.346288390616378
VFD	9	0	0	-0.345738251247756
FAQ	7	0	0	-0.345517629458812
EVK	20	7	0.259259259259259	0.344767736233472
IIP	3	0	0	-0.344212975747192
TVS	28	1	0.0344827586206897	0.344044649443883
AGV	52	0	0	0.343842964751844
VRI	18	2	0.1	0.34371756794463
QRA	25	2	0.0740740740740741	0.343607956460061
PGH	21	0	0	0.343574421047554
NLT	24	3	0.111111111111111	0.343378786453761
DEF	3	0	0	-0.343340629517025
RAM	20	0	0	0.342969514164213
FKV	17	0	0	0.342587106857405
IDK	22	0	0	0.34213528465499
KHA	6	1	0.142857142857143	0.342070384248232
GGN	6	3	0.333333333333333	-0.342064839036229
RKI	17	3	0.15	0.342049474604093
IIV	13	0	0	-0.341988491850962
AQN	4	0	0	-0.341771019131515
YAE	11	3	0.214285714285714	-0.341374346357156
QKK	16	0	0	0.34115401618097
NPT	1	0	0	-0.340882285230964
AKI	25	1	0.0384615384615385	0.340247309791764
RVI	21	0	0	-0.339891581692349
KGL	31	2	0.0606060606060606	0.339808500399952
QSI	7	0	0	-0.33971626268018
IRI	17	2	0.105263157894737	0.339647627042866
VHA	18	0	0	0.33946774827542
FTA	16	3	0.157894736842105	-0.339442268263431
GAC	13	0	0	0.339416737992893
KGG	16	8	0.333333333333333	0.339343225762754
QKY	10	0	0	0.339342000480013
RPF	13	0	0	0.339286225995348
AFA	35	1	0.0277777777777778	0.339184292027899
PVT	28	3	0.0967741935483871	0.339100369994048
KSD	9	0	0	0.338918643591321
KID	19	1	0.05	0.33887511022855
WLP	4	0	0	-0.338869260433515
TVV	28	2	0.0666666666666667	0.338859828524893
VLV	44	0	0	-0.338851295231748
LPD	28	1	0.0344827586206897	0.338273412770829
GPA	7	0	0	-0.337922851289468
VID	33	1	0.0294117647058824	0.337857038978405
KDR	12	5	0.294117647058824	0.337807295130786
LRG	20	2	0.0909090909090909	-0.337413183038906
AER	42	10	0.192307692307692	-0.337361756606976
GAQ	13	0	0	-0.337048401512698
API	22	0	0	0.3365741820627
RGN	20	0	0	0.336336312700945
KRM	11	0	0	0.336235114440081
ASV	26	5	0.161290322580645	-0.336210635647093
VIA	42	10	0.192307692307692	-0.336150870488946
EPE	20	7	0.259259259259259	0.335982250904178
PIG	17	0	0	0.335876501647407
TNT	4	0	0	-0.335867694381663
IQA	26	0	0	0.335865968267381
WAR	10	0	0	0.335863496243933
VNV	22	0	0	0.335569676680619
KFG	13	0	0	0.335550160691736
LFD	14	0	0	-0.335535928829891
LPK	22	6	0.214285714285714	0.335125854645353
GQR	25	5	0.166666666666667	0.334618365810215
GVD	28	0	0	0.334201765646097
LIV	27	1	0.0357142857142857	-0.33402701575729
PEI	15	0	0	0.333925575819896
SNR	1	0	0	-0.333075848331529
VVF	11	1	0.0833333333333333	-0.333070085623676
SLI	19	3	0.136363636363636	-0.332802711356733
KHL	4	0	0	-0.332422552316797
RHS	11	2	0.153846153846154	0.332364514291538
QVR	14	1	0.0666666666666667	0.332263464711335
PWR	10	1	0.0909090909090909	0.332162304005101
DYP	19	0	0	0.33208873947899
GGI	32	0	0	-0.332054922867267
RYY	11	0	0	0.331938394747181
PGM	5	0	0	-0.331898677620198
NSK	8	3	0.272727272727273	0.331805104600052
FEL	19	0	0	0.33174329438951
EFT	10	1	0.0909090909090909	0.331704810508745
EGE	34	0	0	0.331538880963195
VIG	20	0	0	-0.331531277345839
RNR	14	10	0.416666666666667	0.331475183841454
LMT	13	2	0.133333333333333	0.33125244889928
TKE	18	0	0	0.330809551343675
AID	27	0	0	-0.330808809384666
IPS	8	0	0	-0.330777775399919
VVI	24	1	0.04	-0.330676188703753
TRY	14	1	0.0666666666666667	0.330646658577845
FAF	11	0	0	0.330065145095219
ETG	34	1	0.0285714285714286	0.329835778776108
YAN	4	0	0	-0.329666226940291
VDR	22	2	0.0833333333333333	0.329657487408465
TIN	15	2	0.117647058823529	0.32955609375631
RTR	16	4	0.2	0.329441172233696
NLL	22	3	0.12	-0.329190889741933
QWL	17	0	0	0.328998345824547
LHN	17	0	0	0.32887632172613
VAK	32	2	0.0588235294117647	0.328638374404408
LDA	52	1	0.0188679245283019	-0.328635205174859
TGY	7	0	0	-0.328629138207425
MRE	18	0	0	0.328446853233808
REH	13	1	0.0714285714285714	0.328323242324738
SAE	27	1	0.0357142857142857	-0.328257138222845
LVS	25	0	0	-0.327982949882934
STS	16	2	0.111111111111111	0.327318150604909
QIR	17	1	0.0555555555555556	0.327315335960723
REE	24	5	0.172413793103448	0.327152701500358
HGI	1	0	0	-0.325969010447686
SRD	9	4	0.307692307692308	-0.325949977655704
KYI	2	0	0	-0.325661538900292
DPN	3	1	0.25	-0.325258240744208
GVN	23	0	0	0.325137311845908
KFI	14	1	0.0666666666666667	0.325050970852606
QPI	16	0	0	0.324923223280457
LTS	21	0	0	-0.324294908829511
YPD	13	0	0	0.32424715393827
LLQ	53	0	0	0.324192571246051
MTP	9	1	0.1	-0.324150835934552
LSR	44	1	0.0222222222222222	0.324028765583783
VVV	44	6	0.12	0.323786542195922
LQQ	28	1	0.0344827586206897	-0.323715032362872
RSM	8	1	0.111111111111111	0.323694971266609
MNK	13	0	0	0.323628086696171
RPH	6	0	0	0.323575771785624
MAT	13	0	0	0.323551476930556
LCN	7	0	0	0.323521769461434
ADF	32	0	0	0.323422004609494
TEL	35	3	0.0789473684210526	0.323410679589807
TPL	19	0	0	-0.323137148498037
ENK	5	4	0.444444444444444	0.323040344198755
VTK	16	3	0.157894736842105	0.322531002590818
GER	34	5	0.128205128205128	0.322485027803422
PVQ	9	6	0.4	-0.322410050354374
SKL	24	0	0	0.322023790108085
AQG	20	2	0.0909090909090909	-0.321787548076412
LYG	13	0	0	-0.321641794623076
NDI	10	0	0	-0.32140378972255
KKQ	17	2	0.105263157894737	0.321308712204766
SGH	3	1	0.25	-0.321230799220246
QDV	4	3	0.428571428571429	-0.321164673104411
FRR	15	0	0	0.32102252873049
GSP	7	0	0	-0.32100267034559
NSI	3	0	0	-0.320878242276282
FKR	2	0	0	-0.320655864851731
RPY	1	0	0	-0.32064563033168
EDR	9	0	0	0.320471188344838
KSQ	11	1	0.0833333333333333	0.320358877900577
YKE	7	0	0	0.320248082455196
KKN	9	1	0.1	0.32015345768166
IEP	16	1	0.0588235294117647	0.320080559922605
WPG	9	0	0	0.320067740988891
DHL	11	0	0	-0.31991142626315
PAN	14	0	0	-0.31946584901535
ARM	6	0	0	-0.319313746698249
TFG	6	0	0	-0.319290239418556
SKY	8	1	0.111111111111111	0.31923753063967
RVE	35	2	0.0540540540540541	0.318954854711217
MPR	5	3	0.375	0.318615238321627
AEG	38	5	0.116279069767442	0.318062391734281
HAS	12	5	0.294117647058824	0.3179467295113
GFD	24	0	0	-0.317746287249307
LWV	15	0	0	0.317270954267513
TLR	36	1	0.027027027027027	0.31716291616582
RGG	20	2	0.0909090909090909	-0.31700623758305
LML	12	0	0	-0.316966171057214
SPD	14	1	0.0666666666666667	-0.31683196560568
DAR	23	1	0.0416666666666667	-0.31672211527999
GMD	1	0	0	-0.316654309145682
KKT	11	2	0.153846153846154	0.31627218557447
RRK	7	10	0.588235294117647	0.316176130105649
VIF	8	0	0	-0.31615130518042
LVT	24	0	0	-0.3161487295518
NDP	6	0	0	-0.316108964047923
VEM	20	0	0	0.316100257313696
PLI	25	1	0.0384615384615385	0.315980569597678
HML	10	1	0.0909090909090909	0.315381137599672
HLN	2	1	0.333333333333333	-0.315343066192861
YDT	5	0	0	-0.315210730131924
QPV	14	11	0.44	-0.315092876320985
VHG	16	0	0	0.314904318938427
EES	23	1	0.0416666666666667	0.314869966352485
DPK	10	6	0.375	0.314769395500566
VDS	14	0	0	-0.314474205324668
IFS	7	0	0	-0.314435537824647
GDT	28	0	0	0.31400945757407
VEI	29	0	0	0.313972251948257
SVL	32	3	0.0857142857142857	0.313972058261466
FVE	11	0	0	-0.313673442440754
PHN	9	2	0.181818181818182	0.31358292754516
LNS	15	4	0.210526315789474	-0.31336904141995
VIP	8	1	0.111111111111111	-0.313294916536169
MAD	12	0	0	-0.313192766614767
SAP	8	8	0.5	-0.313030675927012
EQR	17	3	0.15	-0.312333138280454
GIG	27	0	0	-0.312097518040554
ETM	1	1	0.5	-0.311888636333038
DEC	7	0	0	0.311829833453676
LSH	8	1	0.111111111111111	-0.311635553696269
DIR	12	0	0	-0.311395403122031
KGT	17	3	0.15	0.311317014222379
GGP	5	2	0.285714285714286	-0.311190848212308
GGY	8	0	0	-0.310999624423156
KPE	23	3	0.115384615384615	0.310472226952366
MVT	5	0	0	-0.31044097173062
KIH	9	1	0.1	0.310306185485423
GYR	19	2	0.0952380952380952	0.310249538030833
TLN	31	3	0.0882352941176471	0.31024182091348
QDE	11	4	0.266666666666667	0.310231075824499
SRA	24	2	0.0769230769230769	0.310189512751311
KIE	17	1	0.0555555555555556	0.310079491050912
FVF	9	0	0	0.309856397719055
LSP	25	2	0.0740740740740741	-0.309490274395775
RFT	10	3	0.230769230769231	-0.309129839258256
TSN	3	0	0	-0.309117331396331
FAE	11	0	0	-0.309081720529256
KKD	12	2	0.142857142857143	0.308892710389658
PEV	17	9	0.346153846153846	0.308756998890795
VTS	9	0	0	-0.308624796283246
PDF	19	0	0	0.308549208979614
LHA	25	0	0	0.308317824543837
FDP	13	2	0.133333333333333	0.308280820357351
MAE	15	1	0.0625	-0.308244083836907
KKR	23	5	0.178571428571429	0.308235719053332
ESM	13	0	0	0.308057161138622
SVF	6	0	0	-0.307998746326999
ENA	24	2	0.0769230769230769	0.307985634447375
QPL	16	0	0	-0.307772081239858
NVN	4	1	0.2	-0.307702887909734
PLF	17	0	0	-0.307639020138107
RIL	25	1	0.0384615384615385	-0.307624686454209
AQL	45	0	0	0.307199954394274
MNN	9	0	0	0.307051854068184
STA	22	0	0	0.307048756675292
YIG	3	1	0.25	-0.306903918416364
GND	7	1	0.125	-0.306795344132666
DAL	74	2	0.0263157894736842	0.306593074352982
PRP	4	3	0.428571428571429	-0.306455518590222
LKT	16	0	0	-0.306412176183052
MLV	7	0	0	-0.306198042136018
LLF	36	0	0	0.306137933872254
GYV	18	0	0	0.305946495562165
GTQ	6	0	0	-0.305892869024655
IYA	4	0	0	-0.305742937739197
RQN	17	5	0.227272727272727	0.30551721431382
VET	22	7	0.241379310344828	0.305328885771112
DRD	20	2	0.0909090909090909	0.305067626394247
YYL	1	0	0	-0.304565760373673
MYL	7	0	0	0.304564606745739
NVS	20	0	0	0.304498924521257
IVD	28	1	0.0344827586206897	0.304457336356449
SSA	14	0	0	-0.304218694146952
DNI	18	0	0	0.304150406617852
RMR	9	0	0	0.303932593312715
LDT	15	0	0	-0.303888673944621
CKI	6	0	0	0.303652358932384
SEE	18	4	0.181818181818182	0.303497210185766
KRS	15	1	0.0625	0.302707334373291
QAK	22	3	0.12	0.302615433003251
LQE	30	0	0	0.302522754019983
LHE	3	4	0.571428571428571	-0.302443201224591
KVR	24	5	0.172413793103448	0.302359588630766
AWI	2	0	0	-0.302338654752349
NQT	2	2	0.5	-0.302314835544479
ALN	48	4	0.0769230769230769	0.302140337726276
DEK	12	2	0.142857142857143	-0.302126719628067
PSK	11	1	0.0833333333333333	0.301996932936414
MSR	16	0	0	0.301891173476807
PLP	20	2	0.0909090909090909	-0.301757637726845
RNP	4	0	0	-0.301657969378632
QEH	7	1	0.125	0.301575374189286
DKI	12	0	0	-0.301343601694869
PML	12	0	0	0.301241050030838
AKP	18	3	0.142857142857143	0.301117173685162
IHV	1	0	0	-0.300965768242621
PVR	19	2	0.0952380952380952	0.300550464528887
EAA	59	7	0.106060606060606	0.300344448532649
GDR	25	4	0.137931034482759	0.30020251999082
DFS	26	1	0.037037037037037	0.300192156489913
KEV	18	1	0.0526315789473684	0.300163990478154
TSD	4	1	0.2	-0.29982136658123
FAM	1	4	0.8	-0.299465569582852
RHE	6	0	0	0.299399344423147
REL	54	0	0	0.299352897259397
SDA	31	2	0.0606060606060606	0.299195273877645
SRP	21	2	0.0869565217391304	0.299057363325579
EPV	9	5	0.357142857142857	-0.298972331244259
KNL	10	0	0	-0.298874202175647
KHR	7	0	0	0.298738476735796
DTQ	4	1	0.2	-0.298485422845896
CSA	13	0	0	0.298420902275315
ANA	18	0	0	-0.29829065317923
RII	13	0	0	-0.298066680272624
YKG	10	0	0	0.297798653645327
YQG	6	0	0	-0.297699205350804
TND	11	0	0	0.297506504507113
GAN	10	0	0	-0.297274914390873
TYI	10	0	0	0.297211882964008
GYL	25	0	0	0.297164313279475
SLV	27	0	0	-0.297114390228104
SRV	30	0	0	0.29688252141606
GAV	41	0	0	0.296848389056569
GID	24	0	0	-0.296514161467456
TTQ	8	0	0	-0.296493850106767
IAT	17	3	0.15	-0.296466371134374
REC	8	0	0	0.296393249989295
TFP	8	0	0	0.296303687840515
LGP	6	1	0.142857142857143	-0.296206843838749
IAH	8	0	0	-0.296012361635017
KVS	11	1	0.0833333333333333	-0.295851954349667
QAS	11	2	0.153846153846154	-0.295741383216514
NPG	6	0	0	-0.295458640060054
TSR	7	1	0.125	-0.295457013367266
PRG	13	1	0.0714285714285714	0.295381601914222
ALT	59	3	0.0483870967741935	0.29531504179507
KQH	7	0	0	0.295221763262181
ESI	18	1	0.0526315789473684	0.294681167148036
QGT	6	1	0.142857142857143	-0.294555968907008
PAT	26	6	0.1875	0.29433654340794
EML	27	0	0	0.29429372686551
AYD	6	0	0	-0.293911314340053
FEK	5	0	0	-0.293746274918452
TLC	13	0	0	0.293631992185756
LMD	5	0	0	-0.293530500254216
WLA	17	0	0	-0.293421676490587
VDF	18	0	0	0.293261061840675
VPM	13	0	0	0.293216364864388
HSL	8	1	0.111111111111111	-0.293190878133515
GRY	18	0	0	0.293173270725499
LDS	27	0	0	0.293023580845568
ITV	16	1	0.0588235294117647	-0.293011505449442
GTP	14	0	0	-0.29289283704583
SQQ	5	0	0	-0.292771494485359
EVA	22	9	0.290322580645161	-0.292590578225979
LVG	30	0	0	-0.29258686462473
GMG	28	1	0.0344827586206897	0.292545094378546
LTG	49	1	0.02	-0.292519709995522
QSL	31	3	0.0882352941176471	0.292518546326313
PKA	3	7	0.7	-0.292383307878075
PPD	2	1	0.333333333333333	-0.292377929580851
VTG	45	1	0.0217391304347826	0.292346850478234
MGT	2	0	0	-0.292299343688415
FIR	10	0	0	-0.29204791148458
RLK	28	0	0	0.291871023356665
KYN	8	0	0	0.291756286384458
NLQ	17	0	0	0.291550363966756
NVG	23	0	0	0.291525017907566
APR	14	10	0.416666666666667	0.291426341309041
AGI	30	2	0.0625	-0.291245275981488
IEI	28	0	0	0.291199086796824
DFM	1	0	0	-0.291176924665537
SGN	8	3	0.272727272727273	-0.290768987721034
FRH	9	0	0	0.290519615120095
TLW	4	0	0	-0.290463979907891
DAK	9	0	0	-0.290228268157837
EIG	12	0	0	-0.290222946906848
NTP	16	0	0	0.289800844009012
ISY	3	1	0.25	-0.289496184019177
IGG	17	1	0.0555555555555556	-0.289472687490153
NSL	12	1	0.0769230769230769	-0.289173930490145
QIE	17	1	0.0555555555555556	0.28916183607265
AAT	41	3	0.0681818181818182	-0.289155973246948
KDQ	8	1	0.111111111111111	0.28907075797206
PLG	20	0	0	-0.288892347144694
IMG	2	0	0	-0.288623686419366
AGQ	24	2	0.0769230769230769	-0.288604305618788
TLD	29	0	0	-0.288558939311433
GEK	28	3	0.0967741935483871	0.288516042617392
DLN	15	0	0	-0.288476976794357
SAV	17	4	0.19047619047619	-0.288425274912485
KGQ	5	0	0	0.288231581926844
TTF	9	0	0	-0.28793856533292
SQI	19	1	0.05	0.287881622547814
NSG	7	3	0.3	-0.287838120573079
ELN	21	3	0.125	0.287798590700146
STT	8	0	0	-0.287775638390149
KTG	10	6	0.375	-0.28777252440164
VLK	30	1	0.032258064516129	0.287715755543324
IGP	4	1	0.2	-0.287390730652867
DFT	22	0	0	0.287317481573498
KTN	12	1	0.0769230769230769	0.287294730566405
ENP	6	0	0	-0.287291018685438
SLA	46	0	0	-0.286999876417188
VDM	4	0	0	-0.286953214148725
HGR	16	0	0	0.286880030608396
KRD	5	1	0.166666666666667	-0.286769728861098
GDP	7	0	0	-0.286642310657862
LGY	24	0	0	0.286603858142287
GYH	3	0	0	-0.286075369810382
DVF	8	0	0	-0.2857570787734
CTS	4	0	0	0.28559873988474
SQT	6	0	0	-0.285240823922032
SVI	10	0	0	-0.285192124169606
VGN	9	1	0.1	-0.285179021780873
TML	12	1	0.0769230769230769	0.28496784091336
GIS	22	0	0	-0.284916295091476
EYR	11	1	0.0833333333333333	0.28490838418389
WLV	20	0	0	0.284833700342867
QKD	9	2	0.181818181818182	0.284761428843886
LFR	20	0	0	0.284704491789187
YTV	7	0	0	-0.284651525292303
LLP	47	1	0.0208333333333333	0.284613020133774
QAR	20	4	0.166666666666667	0.284279978138011
FFF	1	0	0	-0.28421224406106
KQA	14	2	0.125	0.28412776697477
VWV	1	0	0	-0.283731313711042
AVN	21	0	0	-0.28348979551542
IPA	17	0	0	-0.283479072733609
LAM	14	0	0	-0.283305829152691
TKV	19	0	0	0.283258656671098
ERR	20	13	0.393939393939394	0.283152931809291
QIQ	6	0	0	-0.283088934708374
GEI	42	0	0	0.282979830407327
YPA	6	0	0	-0.282942480696499
HQI	5	0	0	0.282794685980009
VVD	48	3	0.0588235294117647	0.282653206789374
DFG	8	0	0	-0.282627005483003
SAK	15	2	0.117647058823529	-0.282565990243087
AII	17	0	0	-0.282508255713906
HHL	2	0	0	-0.282379512541552
RQR	27	0	0	0.282361252618879
VLI	18	0	0	-0.282291274694018
EKR	18	6	0.25	0.28217602477714
DSN	10	1	0.0909090909090909	0.282125437378496
ETE	6	4	0.4	-0.281953200369227
YIR	12	0	0	0.281888521913208
NED	3	0	0	-0.281799460525359
ALL	107	1	0.00925925925925926	-0.281563687094042
FIT	3	0	0	-0.281469727674485
TNY	7	0	0	0.281087940572155
CGL	5	0	0	-0.280994820534699
VVK	28	4	0.125	0.280739478141562
MDG	6	0	0	-0.280651439794048
FAT	13	0	0	-0.280551051533846
LHQ	9	0	0	-0.280483578116752
GEL	45	4	0.0816326530612245	0.280478155338432
IYQ	7	0	0	0.280462043582411
NDA	12	0	0	-0.280236134917793
KFL	16	0	0	0.280214270085075
PNA	8	0	0	-0.280131747679252
SGA	30	3	0.0909090909090909	-0.280002925764347
INQ	10	0	0	-0.279987831102114
VHN	7	0	0	0.279946106275454
VHL	4	0	0	-0.279898024238711
PTK	12	0	0	0.279849870952132
IPP	17	0	0	0.27974752525396
KYK	7	0	0	0.279678190418255
DFR	15	0	0	0.279636086690776
FYA	14	0	0	0.279480492780803
IEE	29	0	0	0.27943178535458
DAM	6	0	0	-0.279380878509724
VVG	22	0	0	-0.279363075063393
NPF	2	0	0	-0.279362845888498
AIQ	22	0	0	0.279362718080622
TYD	1	0	0	-0.279263594952256
PTA	6	1	0.142857142857143	-0.278989918943443
RVP	13	1	0.0714285714285714	0.27885220441889
KLS	37	0	0	0.278689485807134
TQF	4	0	0	-0.278603428349203
RGF	8	0	0	-0.278195752806686
YLY	4	0	0	-0.277961328005694
IVF	13	0	0	0.277757060397698
VES	24	0	0	0.27740737229445
PVS	20	4	0.166666666666667	0.277114593393029
QLK	31	1	0.03125	0.277098469601842
FII	14	0	0	0.277058520764932
GMV	16	0	0	0.276732266322459
QQQ	16	6	0.272727272727273	-0.276727898598215
LEM	10	1	0.0909090909090909	-0.276690813563736
QEA	16	2	0.111111111111111	-0.276578633960856
VLT	36	2	0.0526315789473684	0.276266644697404
GSY	6	0	0	-0.276230426949679
VNM	3	0	0	-0.276132540552979
HNV	9	0	0	0.276121753139191
VIM	1	0	0	-0.275982436376155
NGF	12	0	0	0.275759506056553
TGE	42	2	0.0454545454545455	0.275719352836801
NTK	14	0	0	0.2756962443626
PVM	3	0	0	-0.275655196865762
FIH	1	0	0	-0.274993489050127
FRK	13	0	0	0.274986464500164
LVD	28	0	0	-0.274955428332695
RFL	29	2	0.0645161290322581	0.274925040881686
DEL	35	3	0.0789473684210526	-0.27491312393346
HEE	6	5	0.454545454545455	0.274855243578471
LHG	15	0	0	-0.274848519155546
APF	10	0	0	-0.274675844396318
NAL	25	3	0.107142857142857	-0.274639827621445
GKH	9	3	0.25	0.27454659555038
VAP	17	4	0.19047619047619	-0.274467956376703
PVV	26	8	0.235294117647059	0.274319159297468
SDS	7	0	0	-0.273851367013767
VSN	10	1	0.0909090909090909	-0.273817621870131
QTP	3	5	0.625	-0.273438560976769
VSE	27	2	0.0689655172413793	0.273412755642228
HHS	5	3	0.375	0.273186351433505
KVY	11	0	0	0.272976599171539
YKR	7	0	0	0.272941423709108
AMK	15	1	0.0625	0.272871163403994
KSP	10	1	0.0909090909090909	0.272819037712381
YIE	5	0	0	-0.272799129248576
ESF	15	0	0	0.272773751614065
RVA	31	1	0.03125	0.272681887360976
SGG	33	7	0.175	0.272615649400162
RWN	3	1	0.25	0.27238760422789
VVR	35	2	0.0540540540540541	0.272304954934143
EQS	1	2	0.666666666666667	-0.272291583127765
QSQ	10	1	0.0909090909090909	0.272202870083651
PLH	7	0	0	-0.271630810713688
ARY	9	0	0	-0.27161633268578
VQE	15	7	0.318181818181818	0.271587178804481
VRM	13	0	0	0.271576628486056
YSE	8	0	0	0.271541817329226
NMT	1	0	0	-0.271383265951559
RDK	8	2	0.2	-0.271222974036167
ESK	6	1	0.142857142857143	-0.271207416438437
RKL	26	2	0.0714285714285714	0.271125556103566
YER	2	0	0	-0.270924570070795
VVP	13	0	0	-0.270745723714769
YYS	8	0	0	0.270648123219273
NMD	2	0	0	-0.270530931545535
EFI	11	0	0	-0.270361289364157
GFS	15	0	0	-0.270086120905649
DFK	14	0	0	0.269981582101658
VGR	23	1	0.0416666666666667	0.26987216335604
IEN	8	1	0.111111111111111	-0.269765770492824
MMG	2	0	0	-0.269694108169484
SQP	6	2	0.25	-0.269629036405351
GRR	21	7	0.25	0.269607909546186
DRV	31	1	0.03125	0.269605529366504
PRH	5	4	0.444444444444444	0.26960329127604
TQS	3	2	0.4	-0.26955083079155
TEN	5	3	0.375	-0.26935717618152
SPV	11	0	0	-0.269349391682733
PGT	12	2	0.142857142857143	-0.269346253710292
VHP	16	0	0	0.269224926342775
SSK	19	3	0.136363636363636	0.269134144818216
AKS	11	2	0.153846153846154	-0.26908379887854
YAD	16	0	0	0.268938474388624
GNI	7	2	0.222222222222222	-0.268884914060292
CGF	11	0	0	0.268870908797425
KTI	14	2	0.125	0.268862330466029
KQS	10	1	0.0909090909090909	0.268846114700395
KNQ	9	0	0	0.268775625990085
MMA	1	0	0	-0.268618432742941
TVI	14	3	0.176470588235294	-0.268540489919666
NRA	10	2	0.166666666666667	-0.268538336490262
FVR	8	0	0	-0.26843650114587
WLL	11	0	0	-0.26837780648599
GHI	6	0	0	-0.268271531656986
VAL	62	1	0.0158730158730159	0.268259777033501
FVS	5	0	0	-0.268208198126801
VNQ	12	0	0	0.268034605581193
HQN	5	0	0	0.267984459160399
NEV	19	0	0	0.267759073385973
CPS	9	0	0	0.267610396075431
YAM	1	0	0	-0.267515666836074
ATT	14	1	0.0666666666666667	-0.267485287754523
ERV	27	8	0.228571428571429	0.267038383766994
AMT	6	0	0	-0.267035729404501
MMP	3	1	0.25	0.266998931460713
PLE	14	0	0	-0.266923979129966
SPI	14	0	0	0.266890397723256
HKA	11	0	0	0.266821247334218
KES	11	2	0.153846153846154	0.266515503290854
FQG	11	0	0	0.266405334000395
KVD	18	5	0.217391304347826	0.266309291800539
APG	35	0	0	0.266249216235112
VGC	11	0	0	0.266149771422824
KVG	21	0	0	0.266143555852924
SAH	4	0	0	-0.265945636125373
GWR	3	0	0	-0.265912206383435
GIQ	12	0	0	-0.265866023446845
PAV	17	4	0.19047619047619	-0.265747434946338
EIA	37	5	0.119047619047619	-0.265657075968104
RHA	11	2	0.153846153846154	0.265472321715239
LQD	11	0	0	-0.265402510729389
KHP	7	1	0.125	0.265301638424487
SMI	6	0	0	-0.265267341046206
NPN	1	0	0	-0.265216746160401
KKL	21	1	0.0454545454545455	-0.264973373175851
GLP	31	1	0.03125	-0.26494943444515
KEQ	12	0	0	0.264818291579855
GHN	4	3	0.428571428571429	0.264802520119994
SEP	3	1	0.25	-0.264753714930636
SKS	21	2	0.0869565217391304	0.264713869916865
DTE	4	1	0.2	-0.264668454239438
QLM	6	0	0	-0.26462741116567
TLM	15	0	0	0.264583495122206
QTF	4	0	0	-0.264561611944457
NSE	15	1	0.0625	0.264555698426114
YVA	9	0	0	-0.26452863931181
TVG	13	1	0.0714285714285714	-0.264323673249008
ASQ	15	1	0.0625	-0.264262625534372
KNN	9	0	0	0.264135010541982
HSP	1	0	0	-0.264102162761142
ILF	8	0	0	-0.263979694903851
NLS	25	1	0.0384615384615385	0.263725254746391
HAQ	13	1	0.0714285714285714	0.263660589560938
AHF	8	0	0	-0.26359008919295
VKA	34	11	0.244444444444444	0.263488303226287
WLW	9	0	0	0.263158132942575
NEL	21	1	0.0454545454545455	-0.263157526004129
QRS	5	1	0.166666666666667	-0.263063686128692
QDY	2	0	0	-0.263049943117121
TQP	3	0	0	-0.262810274552834
LFP	24	0	0	0.2626378003382
ASY	7	0	0	-0.262636045012322
PCS	8	0	0	0.262550761037263
FTF	10	1	0.0909090909090909	0.262335919752582
ENN	10	2	0.166666666666667	0.262116751202654
AAH	11	1	0.0833333333333333	-0.261871318791864
ELQ	24	0	0	0.261779771740027
IEG	23	0	0	-0.261757166668631
RLF	20	0	0	0.261664709032283
IID	28	0	0	0.2612947119001
RIK	18	0	0	0.261288467629714
GTD	10	1	0.0909090909090909	-0.261282933115153
PFG	6	0	0	-0.261199994953473
AQD	8	2	0.2	-0.260991143458338
YKD	7	0	0	0.26089900513466
MQS	9	0	0	0.260805303941234
VPF	4	0	0	-0.260774765373694
LEW	16	0	0	0.260750473043757
VFL	12	0	0	-0.260728130169154
DTF	13	1	0.0714285714285714	0.260633902475063
NVI	14	1	0.0666666666666667	0.26041076982375
HPK	7	0	0	0.260250167793395
DSP	17	0	0	0.260194890234408
QQP	18	2	0.1	0.260090838944964
ATF	7	4	0.363636363636364	-0.260076460810663
LYH	9	0	0	0.259940491226391
AIG	24	1	0.04	-0.259694936864949
DIL	30	0	0	-0.259595034389244
QQI	12	0	0	-0.259541757216381
VFA	9	0	0	-0.259490177758444
YLG	16	0	0	0.259476274310847
GNN	1	1	0.5	-0.259070680351632
NGQ	15	1	0.0625	0.258974970733001
LAP	36	0	0	0.258784051259734
IAI	19	0	0	-0.25871858923
TVP	10	0	0	-0.258665946845142
APK	5	6	0.545454545454545	-0.258661651978792
TVR	17	2	0.105263157894737	-0.258473406389446
LRW	13	0	0	0.258367589470679
AHP	8	1	0.111111111111111	-0.258284817317038
SSV	13	1	0.0714285714285714	-0.25822465800141
MGK	9	1	0.1	0.258213399620604
AVS	28	2	0.0666666666666667	-0.258156978692104
QHE	12	1	0.0769230769230769	0.257825393275041
WRQ	15	1	0.0625	0.257590556707122
EFK	12	0	0	0.257393505382714
PDK	4	3	0.428571428571429	-0.25704763476094
SDR	16	1	0.0588235294117647	0.257045417658558
ATE	16	1	0.0588235294117647	-0.256917602579208
WYR	6	0	0	0.256759976416948
QVT	6	1	0.142857142857143	-0.256749886678793
VPK	12	0	0	0.256716400037012
PGK	11	2	0.153846153846154	-0.256691658055173
AVY	8	1	0.111111111111111	-0.256645126582001
ALG	49	0	0	-0.256376276188568
ETA	23	10	0.303030303030303	0.255910072009586
GAS	17	1	0.0555555555555556	-0.255764729870364
IAF	12	0	0	-0.255750897156611
KIA	26	2	0.0714285714285714	0.255594478626367
VVS	32	1	0.0303030303030303	0.25559238863771
TQQ	10	1	0.0909090909090909	-0.255253362928031
PEQ	11	7	0.388888888888889	-0.25519153579569
VKP	18	2	0.1	0.255163197274828
NPR	5	3	0.375	-0.255141133293721
AQC	11	0	0	0.254911656461084
MAA	21	0	0	-0.254742536945098
PGI	10	0	0	-0.254648219277079
DFN	6	0	0	-0.254599112697692
RQA	26	10	0.277777777777778	-0.254518755402731
PFD	2	0	0	-0.254469029321542
SAQ	14	1	0.0666666666666667	-0.254457173126162
CKK	5	0	0	0.254446955457784
EPT	8	0	0	-0.254391591824276
VSG	24	5	0.172413793103448	-0.254242327341798
DYS	2	0	0	-0.254142671582305
PSV	7	0	0	-0.254036942942251
SVV	25	0	0	-0.254029042210004
VIY	7	0	0	-0.253716456218278
MAI	3	0	0	-0.253414707217795
KSG	22	4	0.153846153846154	0.253294044193956
LWF	2	0	0	-0.253281653227136
LRQ	39	1	0.025	-0.253233144202481
DWQ	12	4	0.25	0.253226974322771
GKD	10	0	0	-0.253176925302293
HPE	5	5	0.5	-0.253161669349293
KET	23	1	0.0416666666666667	0.25289944760686
FLG	19	0	0	0.252793777970446
SFS	7	1	0.125	-0.252706055516065
KST	17	1	0.0555555555555556	0.252670115159704
VAW	2	0	0	-0.252638241596292
VSS	17	1	0.0555555555555556	-0.252298261361334
NSF	3	0	0	-0.252185624987452
DRR	13	8	0.380952380952381	0.251953193635269
SDQ	11	0	0	0.251908034114674
PES	13	0	0	0.251732630969733
SFI	6	0	0	-0.251542791870105
PDE	10	0	0	-0.251490676555839
MKK	11	2	0.153846153846154	-0.251196864299265
SHH	9	0	0	0.251175272393983
QER	16	1	0.0588235294117647	0.250834292385589
SIE	14	0	0	0.250683624902526
TRK	15	2	0.117647058823529	0.250635457334441
ASS	20	1	0.0476190476190476	-0.250591152043982
GQL	15	0	0	-0.25033229559893
AQK	23	3	0.115384615384615	0.250185032320309
KMV	14	0	0	0.250173150684545
KHV	3	0	0	-0.249975830123916
DNT	3	2	0.4	-0.249843815477059
LII	13	0	0	-0.249762879873458
TLE	34	1	0.0285714285714286	-0.249705538228683
SRK	14	1	0.0666666666666667	0.249615394149119
MSS	13	0	0	0.249568408261641
RTE	16	5	0.238095238095238	0.249510650772183
TLQ	11	1	0.0833333333333333	-0.249336015127212
IYP	2	0	0	-0.249297842284241
YQP	2	1	0.333333333333333	-0.249224336570226
DFA	15	1	0.0625	0.249212587863672
SKI	18	1	0.0526315789473684	0.249211137077054
AYY	3	0	0	-0.249169151472162
HGE	3	2	0.4	-0.248959348368829
NIF	3	0	0	-0.248955753199062
FLI	14	0	0	-0.248882748619372
AMM	1	0	0	-0.248767215773295
FRA	17	0	0	0.24870504143771
GKP	23	2	0.08	-0.248517526315262
EPF	10	0	0	0.248486803063932
RIP	11	0	0	0.248438962321742
IGM	13	0	0	0.248436142892515
RSK	12	3	0.2	0.248333415014656
KGI	26	2	0.0714285714285714	0.248332483478668
YDL	11	0	0	-0.248175692943962
NQP	12	0	0	0.248041137068123
SVS	19	3	0.136363636363636	-0.247854856709609
YAI	4	0	0	-0.24783267445865
MGD	15	0	0	0.247801725258745
NVD	7	0	0	-0.247733884049255
DLG	27	0	0	-0.247686482884746
RSQ	8	4	0.333333333333333	0.247524099469427
WAL	1	0	0	-0.247404267611554
EKG	23	1	0.0416666666666667	-0.247338996795125
PDD	19	0	0	0.247251168896351
GLF	27	2	0.0689655172413793	0.247235600600237
IDL	20	0	0	-0.247179375221421
YEV	10	0	0	0.247169434257063
VDL	32	5	0.135135135135135	0.247166746427306
SIP	16	1	0.0588235294117647	0.247100508691493
SFP	5	0	0	-0.247049186362476
KDK	15	2	0.117647058823529	0.246955016812683
YTS	4	1	0.2	-0.246880115386411
ENE	10	1	0.0909090909090909	-0.246836695944919
LDL	36	0	0	-0.246805321609206
RRC	1	0	0	-0.24669227534742
KIP	4	0	0	-0.246687135834443
SHA	3	2	0.4	-0.246665229648172
EDT	7	1	0.125	0.246564854224646
EEN	17	3	0.15	0.24634986519711
SRE	9	2	0.181818181818182	-0.246337470573101
IES	32	1	0.0303030303030303	0.24630823406198
KGF	7	0	0	-0.246164377165222
GHT	3	0	0	-0.245838513399317
IKD	24	0	0	0.245786590892338
TDT	8	0	0	-0.245777867120225
MDY	1	0	0	-0.24570593710192
IRN	16	0	0	0.245654700103785
FVD	17	0	0	0.24565296337267
RET	10	0	0	-0.245586117162752
RQI	11	0	0	-0.245544287079752
VQF	2	0	0	-0.2454774977234
YAA	14	0	0	-0.245470516117929
DTP	21	5	0.192307692307692	0.245335063318103
SMK	7	1	0.125	0.245292665060481
WAS	8	0	0	0.245275674686655
ASP	10	6	0.375	-0.245193287553085
QRM	11	1	0.0833333333333333	0.244997066224921
SMG	14	0	0	0.244797823026127
GYD	12	0	0	-0.24475932962874
FKL	12	0	0	0.244753487798136
QNS	1	0	0	-0.244693729897184
DVH	1	0	0	-0.244663916613546
YNR	8	0	0	0.244648063619197
QVE	18	2	0.1	0.244613557744354
IRL	29	0	0	0.244481013226883
IDI	21	1	0.0454545454545455	0.244334231839505
ICI	1	0	0	-0.244326377112605
VTA	26	1	0.037037037037037	-0.244214981471157
SEV	11	1	0.0833333333333333	-0.244210352747061
NSQ	4	1	0.2	-0.244200903837636
GTF	5	0	0	-0.24402172640132
KYA	4	0	0	-0.243830379482205
MTV	3	0	0	-0.243788451129375
YQA	7	0	0	-0.243751281310877
QLA	36	0	0	-0.243646673675904
KLK	24	1	0.04	0.243578498151414
YYK	8	0	0	0.243451541498286
RYA	17	0	0	0.243338450416261
IPN	14	0	0	0.243170469168145
ELW	11	0	0	0.243169833879628
DIM	1	0	0	-0.243149206394065
NVY	1	0	0	-0.243082025466154
GDF	9	0	0	-0.242748755538719
TEK	9	1	0.1	-0.242499225747704
AEA	53	13	0.196969696969697	0.2423532024985
WAQ	8	0	0	0.242336441887228
PRT	10	7	0.411764705882353	0.242285317740694
NIH	3	0	0	-0.242176980330906
EDN	4	1	0.2	-0.242082984245981
RAG	40	1	0.024390243902439	0.241949683056467
HLQ	13	0	0	0.241636983096954
SQD	5	1	0.166666666666667	-0.241627783612666
NAE	17	5	0.227272727272727	0.241561018941774
TII	18	0	0	0.241462628681091
LIR	17	0	0	-0.241396093232007
KAP	11	2	0.153846153846154	-0.241385349547974
RGA	27	2	0.0689655172413793	0.241242116858465
IPM	7	0	0	0.24107394484863
HGY	2	0	0	-0.240952937905707
STI	5	1	0.166666666666667	-0.24082591261938
MEQ	3	0	0	-0.24080092764465
KHI	3	0	0	-0.240765158350401
IKP	11	0	0	-0.240675762305198
YFT	2	0	0	-0.240613131094185
KFV	8	0	0	0.240594441749028
PIK	9	1	0.1	0.240499766892967
YSM	8	0	0	0.240484942714376
SIQ	3	0	0	-0.240469025291237
RMG	16	0	0	0.240440947614454
NTT	4	1	0.2	-0.240435783013037
VYR	12	2	0.142857142857143	0.240405694629008
MWF	2	0	0	0.240385739398035
IQK	13	0	0	0.240371462077734
GFF	10	0	0	-0.240359536240453
TLV	42	0	0	0.240266379259337
QEP	9	1	0.1	0.240163437422583
FLM	1	0	0	-0.240123669465602
NCL	1	0	0	-0.240088534924087
RQM	1	1	0.5	-0.24001848658176
MIL	5	0	0	-0.239939411912167
DKE	19	2	0.0952380952380952	0.239856394534613
IMR	3	0	0	-0.239780529938044
NKI	16	0	0	0.239772681902533
LAD	55	0	0	0.23974616292607
QVH	6	0	0	0.239504088994152
GPR	8	7	0.466666666666667	0.239423214183124
GDV	31	1	0.03125	-0.239337249095856
QPT	3	0	0	-0.239187400546438
QGH	7	0	0	0.239144067964254
EVG	19	2	0.0952380952380952	0.239085679624278
ATM	10	1	0.0909090909090909	0.238896382484467
HLA	13	0	0	-0.238877309518288
YKA	7	0	0	-0.238843428861069
DNM	1	0	0	-0.238738694510698
LEP	18	2	0.1	0.238676675389517
QGC	14	0	0	0.238652433165182
MMT	2	0	0	-0.238601312303517
DDY	6	0	0	-0.238599893018818
NFG	2	1	0.333333333333333	-0.238532515117951
ANK	14	1	0.0666666666666667	0.238451873933292
IAE	42	8	0.16	0.238401439801685
AWA	7	0	0	-0.238312301651075
FSL	17	1	0.0555555555555556	-0.238242009510506
TVT	23	0	0	0.238221598983077
KTM	8	0	0	0.238195170033874
AND	6	1	0.142857142857143	-0.238185695637875
LDD	24	1	0.04	-0.238046604063939
RWQ	10	1	0.0909090909090909	0.237718312583529
IDC	1	0	0	-0.237680041759037
YTI	5	0	0	-0.23764935313344
RRP	11	7	0.388888888888889	0.237607912384039
HKN	2	2	0.5	0.237587929550325
KYV	4	0	0	-0.237344549743063
TKH	2	0	0	0.237146284552968
DRL	28	1	0.0344827586206897	-0.237051283191294
AGG	36	10	0.217391304347826	-0.236972406808718
TSH	6	0	0	0.236972148169994
EVS	15	0	0	0.236762589264776
PQS	6	0	0	-0.23671254924371
SNG	7	1	0.125	-0.236664331295978
GES	17	1	0.0555555555555556	-0.23656850457571
AFV	17	0	0	-0.236514028457537
FIP	8	0	0	-0.236356363649723
NCT	5	0	0	0.236261027704203
VGL	18	0	0	-0.236224560136869
GGK	26	6	0.1875	0.235969508262122
ADT	11	1	0.0833333333333333	-0.235843953630225
QVD	18	1	0.0526315789473684	0.235543788936511
QPD	4	1	0.2	-0.235400622624851
FEQ	15	0	0	0.235307349832089
NTE	2	1	0.333333333333333	-0.235299770771291
EEL	47	0	0	-0.235248152429538
PDR	13	1	0.0714285714285714	0.235242260213292
GHF	10	0	0	0.235097082376407
ERQ	10	5	0.333333333333333	-0.23495194759562
NIA	18	1	0.0526315789473684	-0.234764487192724
EIQ	16	0	0	0.234700227074141
PPY	10	0	0	0.234546788947074
DTN	2	0	0	-0.234491092891623
YLS	20	0	0	0.234284268526579
GED	11	0	0	-0.2342771530387
AIS	29	0	0	0.23408245792996
QQW	12	0	0	0.234048176500313
GAT	34	1	0.0285714285714286	0.234036353963204
CAI	7	0	0	0.233641753605766
RVG	19	0	0	0.233641679480299
QPG	16	4	0.2	-0.23359310212979
DIK	22	2	0.0833333333333333	0.233581877958891
LVQ	14	1	0.0666666666666667	-0.233389621469335
ESL	32	1	0.0303030303030303	-0.232981076900781
WLF	8	0	0	0.232683898268717
RNQ	0	1	1	-0.232656043014613
VLS	29	1	0.0333333333333333	-0.23223867844301
FDY	3	0	0	-0.231878804480519
VII	11	0	0	-0.231869415105322
TNS	4	1	0.2	-0.23180188626171
VFK	12	1	0.0769230769230769	0.231748811642895
EGA	16	1	0.0588235294117647	-0.231630700243473
RRM	16	2	0.111111111111111	0.231559827804513
PNI	3	0	0	-0.231535721533581
QVQ	13	3	0.1875	0.231380087436632
TAA	36	4	0.1	-0.231225611265672
RPS	3	2	0.4	-0.231061943415348
NGS	16	1	0.0588235294117647	0.231059164140246
NES	15	1	0.0625	0.231002786898892
AAL	110	4	0.0350877192982456	-0.230979045309258
SAM	7	0	0	-0.230915607915014
FDL	13	0	0	-0.230693097930199
NEP	5	0	0	-0.230648447805677
IPF	6	0	0	-0.230494783564813
GVT	31	2	0.0606060606060606	0.230484842894716
NLH	5	0	0	-0.230204951592648
FDI	9	0	0	-0.229970819321365
KLP	10	0	0	-0.229870707055075
MTK	2	1	0.333333333333333	-0.229843474240882
DFE	5	0	0	-0.229816669276215
TAY	4	0	0	-0.229809210665716
KRG	19	0	0	0.229799753688991
DAT	18	3	0.142857142857143	-0.22970771325733
KIN	16	0	0	0.229676184753748
KMG	2	0	0	-0.229655803242375
DCK	5	0	0	0.229517037470335
QST	3	0	0	-0.229329164598736
PYK	4	0	0	0.229290497541184
LAV	49	1	0.02	-0.22928624307438
AIY	14	0	0	0.229207130053263
TVF	5	0	0	-0.229199007916948
GQT	6	0	0	-0.229119625059557
GLM	10	0	0	0.228788301202061
SAN	9	0	0	-0.228758045997483
RKE	17	2	0.105263157894737	0.22848765098187
EMQ	6	0	0	0.228440677416867
IKL	24	1	0.04	0.228436239703691
MLM	3	0	0	-0.228411276991905
EIE	23	0	0	0.228390578337995
ALY	15	1	0.0625	-0.228142388325059
PHR	1	0	0	-0.22814112737335
VRY	9	3	0.25	0.228109354391247
QAD	11	1	0.0833333333333333	-0.22810247492635
QGK	17	0	0	0.228044840754968
MID	2	0	0	-0.228031791952713
FPR	8	0	0	0.227997756117896
PNR	6	0	0	0.227947487335096
KYR	3	0	0	-0.227847006990378
FHR	1	0	0	-0.227722099420074
ELD	26	2	0.0714285714285714	0.227584919120323
PHT	10	0	0	0.227570760144824
NQV	10	0	0	0.227552284352176
ANV	12	1	0.0769230769230769	-0.227294581332244
EYL	16	0	0	0.227267507561325
YFN	1	0	0	-0.227219198967902
MPA	4	0	0	-0.227204761719427
DPQ	9	1	0.1	-0.227175773988358
KAI	17	2	0.105263157894737	0.22714479013526
KCH	3	0	0	0.227092843120057
RAH	8	0	0	0.227082464859451
NLN	13	0	0	-0.227073632742365
IFF	2	0	0	-0.227019568107817
EQH	6	1	0.142857142857143	-0.226877501366535
QQY	2	0	0	-0.226873979855786
LHT	9	0	0	-0.226853777343077
TIH	8	0	0	0.226824508570798
AGK	24	1	0.04	-0.226655836609766
QKS	8	3	0.272727272727273	0.226605441729112
FTL	16	0	0	-0.226516584348745
NRS	11	0	0	0.226451465986607
SVQ	5	2	0.285714285714286	-0.226354650950621
WLE	10	0	0	0.226278539255095
CAE	7	0	0	0.226141179066946
QTA	12	3	0.2	-0.225948659773619
GKQ	14	2	0.125	0.225764064915706
HDA	9	0	0	-0.225627459691191
YLI	8	0	0	-0.225599585497604
HFP	11	0	0	0.225567317060659
ERD	14	0	0	-0.225550681598914
PVY	4	1	0.2	-0.225503483973731
TPG	25	1	0.0384615384615385	0.225361367423445
HIN	10	0	0	0.225265420298567
NSS	3	0	0	-0.22515957665319
LMS	10	0	0	-0.224919891212931
RYT	2	2	0.5	-0.224906606088804
LVA	50	0	0	-0.224750026226298
VWL	5	0	0	-0.224738139614245
TGA	32	2	0.0588235294117647	0.224682040271572
ELA	63	6	0.0869565217391304	-0.224669873923951
DYQ	4	0	0	-0.224618040406099
PIR	14	1	0.0666666666666667	0.22461014924201
TKP	8	0	0	0.224608453298866
VLQ	17	1	0.0555555555555556	-0.22460224791092
CLR	11	0	0	0.224581973846501
GQS	18	1	0.0526315789473684	0.224526275350153
LNT	11	1	0.0833333333333333	-0.224379910901719
TAW	1	1	0.5	-0.224379223872392
ARE	44	1	0.0222222222222222	0.224378046889888
SYA	3	0	0	-0.224330776391158
SNK	0	1	1	-0.224292279900239
NMS	1	0	0	-0.224184669033862
FSV	9	0	0	-0.22417687035847
PDI	14	1	0.0666666666666667	-0.224010639330677
WPR	8	0	0	0.223910944403082
ASI	16	2	0.111111111111111	0.223806464947233
AEL	62	7	0.101449275362319	0.223726087393213
GIL	19	0	0	-0.223683295167663
TKD	8	4	0.333333333333333	0.2235915628366
LFL	20	0	0	-0.223307207896224
NWY	3	0	0	0.223133875584364
YID	5	0	0	-0.22279828290643
YLQ	9	0	0	-0.222757709437767
FEG	9	4	0.307692307692308	0.222729940703069
VNT	12	1	0.0769230769230769	-0.222686716476974
THL	14	1	0.0666666666666667	0.22268253273454
ACL	16	0	0	0.222673605847252
NTL	16	0	0	-0.222663827142333
VTD	25	3	0.107142857142857	0.22266207601381
FFK	9	0	0	0.222547097917083
GRN	9	5	0.357142857142857	-0.222488257633197
EYK	3	0	0	-0.222404477729142
RSD	14	4	0.222222222222222	0.222360160603018
SQV	7	1	0.125	-0.222344510409368
ERE	27	3	0.1	0.222074694344302
LNR	25	3	0.107142857142857	0.221965029964103
EHI	16	1	0.0588235294117647	0.221963726300314
FFG	5	1	0.166666666666667	-0.221913490291662
KTT	22	0	0	0.221870769902315
NLK	17	0	0	0.221614982949771
GEQ	16	1	0.0588235294117647	-0.221587000933126
ESY	3	0	0	-0.221578740760263
WQR	16	5	0.238095238095238	0.221548513396808
YFV	1	0	0	-0.221369580679857
ATI	15	0	0	-0.221292908780975
RPN	10	0	0	0.221175715347222
LSC	2	0	0	-0.220914111006446
KGP	9	5	0.357142857142857	0.220914018371828
FTE	6	0	0	-0.220889208834497
VYG	8	0	0	-0.220842337213433
IRF	12	2	0.142857142857143	0.220594185544481
APY	13	1	0.0714285714285714	0.220409176436692
QGY	13	0	0	0.220336519428131
MFG	7	0	0	0.220101058940184
EHY	2	0	0	-0.220060466970851
DAC	2	0	0	-0.220059133489535
EYT	4	1	0.2	-0.219990946242236
TAE	28	12	0.3	0.21995212855806
DSG	15	1	0.0625	-0.219909199020334
QYG	10	0	0	0.21963621765489
GDG	29	3	0.09375	0.219620073754693
AVI	37	2	0.0512820512820513	-0.219431799753323
NAS	11	0	0	-0.219408491880577
NTA	10	2	0.166666666666667	-0.219368525769268
SSN	5	0	0	-0.2193161995897
HGW	8	1	0.111111111111111	0.219219255063127
HQA	5	4	0.444444444444444	-0.219200391664217
NVL	26	0	0	0.219200352480084
LQM	11	0	0	0.219066450433178
QEQ	8	2	0.2	-0.219062013844591
IGR	25	0	0	0.219021548618876
CGV	5	0	0	-0.218953498953492
IQG	6	0	0	-0.21885234977961
PQK	4	0	0	0.218788367732479
VPR	10	0	0	0.218740853977853
PAE	15	4	0.210526315789474	0.218725934361265
SLW	2	0	0	-0.21863399476934
TDR	13	0	0	0.21858977363715
FDA	28	0	0	0.21858170171245
YGN	2	0	0	-0.218480755533167
FHY	6	0	0	0.218430180153877
LEL	49	0	0	0.21830570059395
VPI	11	0	0	-0.21820446716687
DTS	8	2	0.2	-0.218175547057197
EWY	8	0	0	0.218121104806661
GIK	25	1	0.0384615384615385	0.217806612171963
TGP	7	0	0	-0.217648194758385
SAY	4	0	0	-0.217638337064191
GQK	13	2	0.133333333333333	0.217459743843953
IQQ	8	0	0	-0.217454195662873
LFS	31	4	0.114285714285714	0.217370418600265
DRF	10	0	0	0.217329137001306
GHK	9	1	0.1	0.217130381263468
PWQ	1	0	0	-0.217122874206804
SQY	11	0	0	0.216914401405622
KGY	15	0	0	0.216877501060893
DTG	25	0	0	0.216729692413223
DQS	8	0	0	0.216727304519602
VVL	43	0	0	0.216660351267441
TVL	26	1	0.037037037037037	-0.216645778242423
NDQ	4	0	0	-0.216641321961277
SQM	6	0	0	0.216503950586785
VDI	20	0	0	0.216236019896404
KNE	10	1	0.0909090909090909	0.216211713270495
YHS	1	0	0	-0.216166302264061
SRG	21	2	0.0869565217391304	0.216036504204971
DFD	13	0	0	-0.216024734970227
LNA	30	5	0.142857142857143	-0.215920910667604
HHQ	6	0	0	0.21582021428269
LVW	3	0	0	-0.215500995571437
LGR	39	0	0	0.215369276110668
RPQ	14	6	0.3	0.21536878221983
KNK	8	6	0.428571428571429	0.215357505185447
YFA	3	0	0	-0.215229945373494
YRY	14	0	0	0.215118251801068
APT	12	7	0.368421052631579	0.215103980711883
IQP	6	0	0	-0.215086889824246
HQD	1	0	0	-0.215051058139946
VHM	5	0	0	0.215045227991938
VKF	3	0	0	-0.215000386265094
QDD	5	2	0.285714285714286	-0.214936093313462
SYQ	8	0	0	0.214827683046414
SQG	19	1	0.05	0.21481734301565
PGN	7	1	0.125	-0.214805198835546
IVP	25	1	0.0384615384615385	0.214564481534012
FSP	11	0	0	-0.214425750607499
QSA	19	1	0.05	-0.21441547537285
SYG	4	0	0	-0.214362473083895
GAH	7	1	0.125	-0.21434206023736
NMG	9	0	0	0.214173071109568
PQG	13	1	0.0714285714285714	0.214169647028921
RCS	9	0	0	0.214012100216816
NTD	5	2	0.285714285714286	-0.213992141914279
VLD	44	1	0.0222222222222222	0.213944411704885
GTY	11	0	0	0.213765630816147
DQI	15	0	0	0.213761988894693
FQQ	4	0	0	-0.213748796869479
DSA	17	4	0.19047619047619	-0.213717623677623
FFL	2	0	0	-0.213612634026631
TNQ	1	0	0	-0.213604240586499
FNL	7	0	0	-0.213596685825436
LHY	5	0	0	-0.213512940881215
PST	5	0	0	-0.213461920839873
KER	16	3	0.157894736842105	0.213294578583806
WQG	2	1	0.333333333333333	-0.213277968119258
HDG	4	0	0	-0.213277589425461
GKA	28	1	0.0344827586206897	0.21323466392803
QCG	1	0	0	-0.213171617292625
RDD	12	8	0.4	0.213098578212062
FNE	5	0	0	-0.213045741918538
ACE	3	0	0	-0.21255140151956
MSN	3	0	0	-0.212509576110555
NRY	3	0	0	-0.212421749153901
YRR	10	0	0	-0.21241736531967
FSY	9	0	0	0.212200319998542
MVI	7	0	0	-0.212181217775209
PRY	3	0	0	-0.212093307224009
KDL	17	1	0.0555555555555556	0.21207867808531
YVE	12	1	0.0769230769230769	0.2120494611466
LGE	38	2	0.05	0.21200904003646
RAQ	18	2	0.1	0.211692824347155
PPC	5	0	0	0.211659489013253
SEF	12	0	0	0.211563599855644
SRY	6	1	0.142857142857143	-0.211562119418655
FGR	13	0	0	0.211530021927188
KEY	13	0	0	0.211461990808645
MIG	10	0	0	0.211416366046624
WDD	9	0	0	0.21139283845067
FHL	9	0	0	0.211143718617458
FPQ	12	1	0.0769230769230769	0.210646523825053
FEF	1	0	0	-0.210605406677443
QTM	2	0	0	-0.21055746130663
MVK	9	1	0.1	0.210515948335548
TCY	8	0	0	0.210508489704513
RLM	20	0	0	0.210506783033414
LWS	1	0	0	-0.210481480637268
TVW	2	0	0	-0.210426432642469
SEM	13	0	0	0.210405345574998
NPD	9	0	0	-0.210378996692915
YGT	3	0	0	-0.210233089284416
CEG	8	0	0	0.210169116374336
AGN	20	1	0.0476190476190476	-0.210157756274145
QVN	8	0	0	-0.21002461397826
AGA	44	2	0.0434782608695652	-0.209954699641407
LNC	8	0	0	0.20982971395783
VQP	8	5	0.384615384615385	-0.209797779955467
KNV	11	2	0.153846153846154	0.20977768637433
EQA	31	4	0.114285714285714	0.209709294031652
LAK	50	6	0.107142857142857	-0.209700086082235
SVG	15	0	0	-0.209687006990497
VIL	23	0	0	-0.209428784774733
SGT	28	1	0.0344827586206897	-0.209305921058776
VYF	10	0	0	0.20901281508777
TDV	22	3	0.12	0.208929778365979
SKR	13	0	0	0.208925947969148
RTW	6	0	0	0.208771191835534
NFI	7	0	0	0.208769449203571
VYK	5	0	0	0.208759460840359
LQF	4	0	0	-0.208706694379559
HGQ	2	0	0	-0.208530951553974
QEY	7	1	0.125	0.208510216447068
PYD	11	1	0.0833333333333333	0.208121293645636
MQT	2	0	0	-0.207870210772123
MAV	15	1	0.0625	0.207866697333
LFT	16	0	0	-0.207857448819164
TPC	4	0	0	0.207682611870418
TIS	10	1	0.0909090909090909	-0.207670207130807
MVH	4	0	0	0.207472029705415
IIY	7	0	0	0.207467280064593
PYA	8	0	0	-0.207459374709544
HLF	5	0	0	0.207452514822512
FPP	2	0	0	-0.20741507366501
ESD	12	3	0.2	0.207385184578086
HGS	9	0	0	0.207105852817116
EAK	21	4	0.16	-0.206898678893301
HRL	20	0	0	0.206796533774887
KKF	10	0	0	0.206711977229644
HFG	16	0	0	0.206624521479063
ANE	17	3	0.15	0.206331109758013
QWA	9	0	0	0.20616017810093
PER	16	2	0.111111111111111	0.206105481821579
NRC	3	0	0	0.206090561891849
FDN	4	0	0	-0.20606673144888
NYE	2	0	0	-0.206010252087232
VPP	11	4	0.266666666666667	-0.205969386955158
DQP	3	1	0.25	-0.205942139424438
DEW	2	0	0	-0.205884879762
GKE	14	0	0	-0.205852225975489
RNN	4	3	0.428571428571429	-0.205754116343423
LRP	15	0	0	-0.205676326385298
AHD	2	0	0	-0.205656060400606
PSR	10	0	0	0.205581618865066
GNT	12	2	0.142857142857143	-0.20545889068601
MQA	13	0	0	0.205409745373385
GWT	1	0	0	-0.205407882072074
EQK	18	2	0.1	0.205289409492275
FFT	9	0	0	0.205250719098741
HLY	1	0	0	-0.205239370870411
GLD	31	0	0	-0.205176458078605
AKG	26	0	0	0.205114796898152
EER	22	7	0.241379310344828	0.205102762766451
AYE	9	0	0	-0.205046356646313
SYF	3	0	0	-0.205014782774539
QAG	40	0	0	0.204818236766628
PHE	1	1	0.5	-0.204615964404827
FCG	4	0	0	-0.204523589712647
YMA	2	0	0	-0.204487090263995
RPI	12	0	0	0.204324578838946
VAF	18	1	0.0526315789473684	0.204213543613325
[truncated: 5,372 more rows]
