# Supplementary material for: TriPepSVM: de novo prediction of RNA-binding proteins based on short amino acid motifs
Source: Nucleic Acids Res. 2019 Mar 29;47(9):4406–17. doi: 10.1093/nar/gkz203 (PMC6511874; doi:10.1093/nar/gkz203)
Supplement: Supplementary Data [file gkz203_supplemental_files.zip › Supplementary_Table_S12.tab]

# This table lists k-mers used for classifying E.Coli RBPs ranked by their absolute value of their weight, i.e. importance in the SVM model. The first column indicate the k-mer, the second column indicates the number of occurrences of that k-mer in structurally ordered regions of E.Coli RBPs, the third column indicates the number of occurrences of that k-mer in structurally disordered regions of …
# 1. Tripeptide
# 2. Occurence in structurally ordered regions of RBPs
# 3. Occurence in structurally disordered regions of RBPs
# 4. Tripeptide frequency in disordered regions of RBPs
# 5. Feature weight ("Importance Score")
KGK	56	4	0.0666666666666667	1.57791708200357
IGA	20	0	0	-1.54851860463387
LRK	71	1	0.0138888888888889	1.49936480570757
RKR	43	12	0.218181818181818	1.47382885896235
RTK	33	2	0.0571428571428571	1.40214928799831
VTV	75	2	0.025974025974026	1.37476963892142
REA	88	12	0.12	1.32531571411508
PHP	20	2	0.0909090909090909	1.31781486444537
LLG	114	4	0.0338983050847458	1.26943227260759
RLL	149	1	0.00666666666666667	1.24929227288978
LLK	110	2	0.0178571428571429	1.24852508263987
KDV	51	6	0.105263157894737	1.21196097706507
RRL	90	7	0.0721649484536082	1.19860159146988
KGP	27	9	0.25	1.19806737363143
VQV	34	6	0.15	1.19186546161726
KAK	48	21	0.304347826086957	1.17812841478547
SLT	24	0	0	-1.16223904583068
RKT	32	2	0.0588235294117647	1.15653006685384
QRE	48	3	0.0588235294117647	1.14792593934786
ADR	67	2	0.0289855072463768	1.14548606001675
VNK	53	0	0	1.13470075020661
LRR	101	2	0.0194174757281553	1.11064092121197
FGF	39	0	0	1.08846821817833
LEN	32	0	0	-1.08471593712529
GAI	28	2	0.0666666666666667	-1.07413167474777
THL	29	1	0.0333333333333333	1.0713192413454
VKA	69	19	0.215909090909091	1.05104745959419
HPK	21	0	0	1.04902587941797
KKK	32	10	0.238095238095238	1.03986254300321
VEL	75	2	0.025974025974026	1.03544582674704
CIV	22	0	0	1.0322479388635
GYR	45	5	0.1	1.02879997916399
AGF	69	4	0.0547945205479452	1.01716714805396
PTR	34	13	0.276595744680851	1.01686670723528
IVD	53	0	0	1.01304065744531
VIK	39	4	0.0930232558139535	1.01198045315153
VAD	66	0	0	1.00023353372527
SDL	28	0	0	-0.998788502847482
TAS	16	2	0.111111111111111	-0.998563448576777
VIG	23	0	0	-0.993152568216532
GRL	95	2	0.0206185567010309	0.990186430528565
SAG	22	1	0.0434782608695652	-0.986884828565845
KQK	24	1	0.04	0.985442788033923
LLL	94	0	0	-0.980637367657356
NAA	28	2	0.0666666666666667	-0.98046199010514
APR	32	24	0.428571428571429	0.980271587174358
DAL	142	5	0.0340136054421769	0.97922702537797
LML	22	0	0	-0.977804528693119
TRY	42	1	0.0232558139534884	0.975187385213564
RLV	79	4	0.0481927710843374	0.975138333630092
SGK	58	11	0.159420289855072	0.97094409932503
LKV	62	3	0.0461538461538462	0.958553012784287
KKV	36	6	0.142857142857143	0.955602517127189
EAT	17	2	0.105263157894737	-0.953310065736612
LTN	49	0	0	0.952300776442055
KAG	69	4	0.0547945205479452	0.950876568699947
VVE	68	19	0.218390804597701	0.948905446534871
RER	61	13	0.175675675675676	0.947828586381064
EEE	38	13	0.254901960784314	0.944067456536147
ARK	41	5	0.108695652173913	0.942572798270515
AKL	85	1	0.0116279069767442	0.941486482737816
FRR	35	2	0.0540540540540541	0.940837362084831
EVR	61	6	0.0895522388059701	0.9354285842233
VGL	25	1	0.0384615384615385	-0.933776061695386
LVR	95	0	0	0.931980241431702
AGV	117	0	0	0.929956094354657
LAV	69	0	0	-0.929637148405868
VGY	23	0	0	0.929254130666993
GRG	56	11	0.164179104477612	0.928573467025771
LVG	48	0	0	-0.927622132794621
MRV	38	0	0	0.925018492645132
PDA	70	6	0.0789473684210526	0.923872113642745
TGI	43	2	0.0444444444444444	0.922262531662157
VKG	73	1	0.0135135135135135	0.921463401553858
KTR	36	3	0.0769230769230769	0.920638409544749
SRR	47	9	0.160714285714286	0.920193951897537
GVD	62	0	0	0.918713767126932
QKV	36	5	0.121951219512195	0.916182286590088
EKS	27	6	0.181818181818182	0.914622487692467
EVI	54	7	0.114754098360656	0.912000757883269
GTG	64	5	0.072463768115942	0.9119342740505
QLV	22	0	0	-0.910812416699098
SRV	55	1	0.0178571428571429	0.904724260724386
VGI	20	0	0	-0.902811701502428
IIG	20	3	0.130434782608696	-0.892699445129605
AGR	60	3	0.0476190476190476	0.891618062875618
VHR	35	0	0	0.887439001283783
ASG	43	5	0.104166666666667	-0.884894924448024
LAL	114	1	0.00869565217391304	-0.884357212223918
DKR	32	9	0.219512195121951	0.884200458140962
NNN	17	0	0	0.874937754044013
GYS	11	0	0	-0.873064711204605
EKR	34	9	0.209302325581395	0.865624930463644
TLG	26	0	0	-0.862458719682274
SLA	58	1	0.0169491525423729	-0.862164265552471
AII	21	0	0	-0.859504196797223
KSE	23	5	0.178571428571429	0.85928566807213
RLD	66	2	0.0294117647058824	0.858327632415392
FDL	13	0	0	-0.856412632389603
LAH	27	3	0.1	-0.855979863014368
ARG	77	0	0	0.855420409614793
QRR	35	8	0.186046511627907	0.850777257419817
LEM	12	1	0.0769230769230769	-0.850534686701914
GFI	41	0	0	0.84680632293865
KIV	34	0	0	0.846208160327966
GVL	99	1	0.01	0.845008427672559
VFG	41	0	0	0.844008328957552
VDH	30	0	0	0.841902505050605
FTL	28	0	0	-0.840210464379635
DQL	13	3	0.1875	-0.834554135776869
ASL	52	0	0	-0.834171219657371
HLK	32	0	0	0.832254908873421
SQR	28	2	0.0666666666666667	0.831241794337607
RIL	36	2	0.0526315789473684	-0.8305512393126
RGL	67	2	0.0289855072463768	0.830290995765976
HAS	32	1	0.0303030303030303	0.828911002760552
IGS	10	0	0	-0.82881599992413
RVV	54	1	0.0181818181818182	0.82849561101545
ILV	36	0	0	-0.827137004543032
SSS	15	5	0.25	-0.825970443708833
KMR	23	1	0.0416666666666667	0.825750753731148
KKG	36	8	0.181818181818182	0.824279593035217
KGA	56	5	0.0819672131147541	0.821260069481071
KKA	43	10	0.188679245283019	0.818680241838629
FGR	31	1	0.03125	0.818193293727361
GIA	42	0	0	-0.815276516105644
NKK	31	3	0.0882352941176471	0.813430517541485
YGL	10	1	0.0909090909090909	-0.812530740958308
KDI	41	1	0.0238095238095238	0.812375019955135
IKG	46	6	0.115384615384615	0.810886516550025
TAL	60	1	0.0163934426229508	-0.810047823030585
SLI	30	4	0.117647058823529	-0.809554602386476
GTT	11	3	0.214285714285714	-0.809216085178832
PGA	49	4	0.0754716981132075	0.807797624102286
PKK	24	2	0.0769230769230769	0.802924138829673
VRV	57	5	0.0806451612903226	0.802336753399361
TRV	35	3	0.0789473684210526	0.799988648584439
YTR	33	0	0	0.798820957855894
QLQ	38	2	0.05	0.796369161983109
NFS	21	1	0.0454545454545455	0.796158903447706
KWL	27	0	0	0.794639250751272
SFS	12	0	0	-0.794289262892925
LHA	53	0	0	0.794248375380101
EDA	27	4	0.129032258064516	-0.793155719740535
GRK	42	9	0.176470588235294	0.793033084131535
GRD	38	4	0.0952380952380952	0.791094131573155
VRL	83	0	0	0.79039685775266
RTL	61	3	0.046875	0.789900338032606
VRG	52	5	0.087719298245614	0.78902184371543
LEQ	41	0	0	-0.788319077353982
TGR	71	3	0.0405405405405405	0.78474206206394
EAL	158	1	0.00628930817610063	0.784451728501364
SLL	72	0	0	-0.783098678583177
APV	51	17	0.25	0.781486098301814
GKK	44	5	0.102040816326531	0.778089775805719
DDA	37	4	0.0975609756097561	-0.777666321645664
ARA	94	7	0.0693069306930693	0.777535488543068
FPH	27	0	0	0.777310514905593
LPK	43	9	0.173076923076923	0.775771920147827
WLI	25	0	0	0.774898739020068
MSA	3	0	0	-0.773610337706894
KRA	34	11	0.244444444444444	0.772919514028695
VTE	23	9	0.28125	-0.770632095527356
KPT	24	4	0.142857142857143	0.770089946947347
RKF	21	0	0	0.769956348982191
WDD	15	0	0	0.7698970614955
VVV	68	6	0.0810810810810811	0.769584286692296
ASR	55	4	0.0677966101694915	0.76954540853695
PSR	23	2	0.08	0.769291378545896
GSR	30	0	0	0.768990265516482
KSG	37	8	0.177777777777778	0.768322034843182
RKG	38	14	0.269230769230769	0.76610443170571
ILK	42	0	0	0.763450540746268
LKG	59	4	0.0634920634920635	0.76313366577272
KRT	34	7	0.170731707317073	0.762110367770138
DGV	68	8	0.105263157894737	0.761100115335984
ADD	71	2	0.0273972602739726	0.760890866525106
RYA	63	0	0	0.760646640719557
LSF	24	0	0	-0.759925736080134
FDS	30	0	0	0.759355722924224
GEY	12	0	0	-0.756001259348491
AEK	25	9	0.264705882352941	-0.755748179361085
SQP	6	3	0.333333333333333	-0.755379358631604
AAR	125	2	0.015748031496063	0.754420413144776
YPQ	33	0	0	0.753943891696601
LPV	52	3	0.0545454545454545	-0.749309264304049
MQG	17	0	0	0.749020357920949
QVK	43	8	0.156862745098039	0.748224352163087
GKS	50	8	0.137931034482759	0.744100794689452
KRK	37	6	0.13953488372093	0.742334891758577
RNK	28	2	0.0666666666666667	0.741480550371695
VKR	36	7	0.162790697674419	0.740872964663174
TQQ	14	1	0.0666666666666667	-0.740326745877507
HEN	13	0	0	0.740227955521981
LRV	71	9	0.1125	0.73939943016453
PQG	49	3	0.0576923076923077	0.737832186557135
KEK	31	8	0.205128205128205	0.737647105143798
TVI	17	1	0.0555555555555556	-0.736472787026189
QLA	56	3	0.0508474576271186	-0.736361020057718
VKI	38	1	0.0256410256410256	0.733945166254247
LLI	38	0	0	-0.733108527530221
LGL	104	0	0	0.732649296513016
EVG	34	2	0.0555555555555556	0.731829216355514
SKG	38	2	0.05	0.730167030807289
VDE	63	6	0.0869565217391304	0.729403413762284
KRR	41	8	0.163265306122449	0.72849529443011
IKK	40	10	0.2	0.727908210016776
LII	18	0	0	-0.725740048487988
VTA	38	3	0.0731707317073171	-0.72567817167996
VLM	39	0	0	0.724901441294943
KVL	65	2	0.0298507462686567	0.724453095077772
LTA	72	1	0.0136986301369863	-0.723152252150659
TRP	36	11	0.234042553191489	0.722969526070332
LAA	169	8	0.0451977401129944	0.721347027197896
FLS	23	0	0	-0.72128072840212
QAG	55	1	0.0178571428571429	0.721112660577956
LQS	22	0	0	-0.71978804716315
AKG	49	2	0.0392156862745098	0.718728165506012
AIG	30	0	0	-0.717022939963163
SVS	25	4	0.137931034482759	-0.716875559184481
DRV	56	2	0.0344827586206897	0.715831025956717
IND	16	0	0	-0.715257553553745
EYA	45	1	0.0217391304347826	0.711529038465493
RSV	34	0	0	0.711102000758838
DYA	16	0	0	-0.710700619353039
DPR	8	0	0	-0.710357426124834
QQQ	35	4	0.102564102564103	0.709154678708972
REK	46	7	0.132075471698113	0.706792709039247
DWL	48	0	0	0.706503276299362
DYP	40	0	0	0.705613807537022
ATS	21	1	0.0454545454545455	-0.704113293979496
RVS	37	3	0.075	0.702377729371788
VEK	43	4	0.0851063829787234	0.700942699810348
VRK	35	6	0.146341463414634	0.700449238986843
QQT	6	3	0.333333333333333	-0.699293513788998
SEM	16	0	0	0.697473383337958
NKE	28	0	0	0.694562497189547
NLL	34	1	0.0285714285714286	-0.693615949895272
TII	43	0	0	0.693428613660903
KTL	32	4	0.111111111111111	-0.692199667577814
FAS	14	3	0.176470588235294	-0.690859204545936
RYG	13	1	0.0714285714285714	-0.690135097144269
PEY	29	4	0.121212121212121	0.689151537078063
LSL	82	3	0.0352941176470588	-0.688096768053361
STG	5	1	0.166666666666667	-0.685388315154554
HLE	37	0	0	0.685361830833631
LLE	100	0	0	-0.684838887051818
VKE	25	3	0.107142857142857	-0.68481398765053
GLE	44	0	0	-0.684524003940703
SKE	19	6	0.24	0.68450538243867
GSK	29	2	0.0645161290322581	0.684279527331201
GVS	34	1	0.0285714285714286	-0.683542055367068
AKP	30	18	0.375	0.683354913940527
FIV	2	0	0	-0.683354445336591
DES	10	2	0.166666666666667	-0.682200455684687
NRK	20	2	0.0909090909090909	0.681077538931121
ERE	50	3	0.0566037735849057	0.681018694790623
DTA	22	3	0.12	-0.67970432594183
PGV	31	4	0.114285714285714	-0.678352007334537
ETL	57	0	0	-0.678155162984525
PRR	21	35	0.625	0.678126725940491
HRI	32	1	0.0303030303030303	0.677306693472706
LNE	39	6	0.133333333333333	-0.676371892007549
EVE	52	9	0.147540983606557	0.67556541730949
KRM	28	0	0	0.674804515520895
RVE	49	3	0.0576923076923077	0.674426408167921
SSI	9	0	0	-0.67307238370853
GEG	28	1	0.0344827586206897	-0.672463126883353
RQN	32	7	0.179487179487179	0.672302702427546
FNQ	20	0	0	0.672072971098273
LAI	56	0	0	-0.670663853479057
GGL	42	1	0.0232558139534884	-0.670546244372698
RST	18	1	0.0526315789473684	0.668764907178209
SLF	22	1	0.0434782608695652	-0.668117479996833
HVN	17	1	0.0555555555555556	0.667867289504714
TLS	53	8	0.131147540983607	-0.667717545514118
LFQ	29	0	0	0.666544675999701
YRP	26	0	0	0.66643684724866
EIE	42	0	0	0.665792547703143
PVT	45	6	0.117647058823529	0.665666722564146
AIV	52	1	0.0188679245283019	-0.665135815151275
TLT	44	0	0	-0.664027541425545
GQS	31	0	0	0.663954259689962
GKI	60	1	0.0163934426229508	0.663360263840404
DEV	58	1	0.0169491525423729	0.663269738059284
KGL	60	5	0.0769230769230769	0.663042332421734
PLN	14	0	0	-0.663014253989533
GHA	11	2	0.153846153846154	-0.661498100928649
KEY	27	0	0	0.659837055154755
GRS	26	2	0.0714285714285714	0.657705852657905
LGQ	57	0	0	0.656593824289128
ISS	18	4	0.181818181818182	-0.656342855575191
VLT	69	4	0.0547945205479452	0.655911403905527
LRS	60	0	0	0.654875435278427
NLA	31	0	0	-0.653099644603384
VAR	70	5	0.0666666666666667	0.652581726559381
VMN	10	0	0	0.652468734455843
RKS	30	4	0.117647058823529	0.650560849825033
VQI	28	2	0.0666666666666667	0.650278313163572
MNN	17	0	0	0.649843269001093
HRL	48	0	0	0.648310740981028
VNQ	26	0	0	0.647672977249892
NKP	33	5	0.131578947368421	0.646507174820758
NGA	24	1	0.04	-0.645495324557379
DIL	37	0	0	-0.645209783247038
NPN	1	1	0.5	-0.645038839396755
EAQ	30	5	0.142857142857143	-0.644240513401864
FND	4	0	0	-0.644090880001822
GDG	43	7	0.14	0.642973469311384
KAN	37	3	0.075	0.642304006341339
GFR	51	1	0.0192307692307692	0.641809930439473
VTI	40	2	0.0476190476190476	0.641451256818515
GVF	11	2	0.153846153846154	-0.641205061072217
EKA	55	14	0.202898550724638	0.640853895032875
NLV	19	0	0	-0.640824991257507
KVK	40	10	0.2	0.640502504930219
TRS	27	3	0.1	0.640159452926107
VPG	24	0	0	-0.640020960626554
IGG	22	0	0	-0.639963453541745
RIT	34	3	0.0810810810810811	0.638318815083409
LDT	26	0	0	-0.637257096680991
EID	50	1	0.0196078431372549	0.636921393515348
GEV	55	3	0.0517241379310345	0.636596668320692
LFI	20	0	0	-0.636431928779294
KEV	37	1	0.0263157894736842	0.635819838316351
GRE	46	7	0.132075471698113	0.635222313030211
NLP	39	1	0.025	0.634617907479557
GLA	64	1	0.0153846153846154	-0.634216171274479
AGN	29	4	0.121212121212121	-0.634159608107487
AVL	70	0	0	-0.634037849434974
FSR	33	0	0	0.63390288689138
ALI	55	2	0.0350877192982456	-0.632181489435479
QRS	13	0	0	0.631343630537929
NQR	18	1	0.0526315789473684	0.630856149574343
ADS	27	0	0	-0.63065677959255
LLS	89	4	0.043010752688172	-0.630320846178539
QDE	24	12	0.333333333333333	0.630043710649886
SIA	28	0	0	-0.629947435874967
VAE	71	18	0.202247191011236	-0.629720619631105
IDA	45	0	0	-0.628373033159278
LDA	77	5	0.0609756097560976	-0.627666452001579
FPT	26	0	0	0.626965214225709
HLD	6	0	0	-0.626101852605307
GYG	13	0	0	-0.62448858848834
LFP	42	0	0	0.622174475375657
RVA	66	1	0.0149253731343284	0.621240235808738
PAK	33	2	0.0571428571428571	0.620864903702031
NKL	48	5	0.0943396226415094	0.620759505246379
EFA	32	3	0.0857142857142857	0.619136299028693
RIS	21	0	0	-0.617964187468464
AAD	54	3	0.0526315789473684	-0.616724617206427
TSL	22	2	0.0833333333333333	-0.61648097181263
RHE	13	0	0	0.61623223760341
YAE	15	1	0.0625	-0.615182617879433
SHH	22	0	0	0.614961076448069
FPV	22	2	0.0833333333333333	0.614293387574426
LAW	12	0	0	-0.613968883154902
PEL	52	1	0.0188679245283019	-0.612867481874037
DKV	44	0	0	0.612416165675249
RKI	37	6	0.13953488372093	0.611813052001243
RGK	42	7	0.142857142857143	0.611785106751959
ATP	50	4	0.0740740740740741	0.611598178474251
DDG	44	3	0.0638297872340425	0.610571442978709
RIV	50	0	0	0.610306014848863
SLG	54	0	0	0.609882621791457
ENV	21	0	0	-0.609825359209696
RAN	14	2	0.125	-0.609794444537007
FHG	4	0	0	-0.609661426310188
LPE	75	3	0.0384615384615385	-0.609244920329602
IES	51	1	0.0192307692307692	0.609167352334598
IVR	42	3	0.0666666666666667	0.608544886606523
NGL	31	0	0	-0.608508125522856
RAR	67	8	0.106666666666667	0.607724622316269
MAK	18	1	0.0526315789473684	0.607524687257245
VEP	18	13	0.419354838709677	-0.605688226209278
NVP	11	0	0	-0.605414178996832
MEL	6	0	0	-0.604729254923809
KGI	40	2	0.0476190476190476	0.604201304330429
AFS	26	0	0	-0.6036185397209
LET	41	0	0	0.60308158123294
RFA	38	3	0.0731707317073171	-0.602369626272089
PDG	40	0	0	-0.602246117072861
PFD	5	0	0	-0.602241317164346
INE	27	0	0	0.602214582788404
FSQ	11	0	0	-0.601974729875598
LKE	79	4	0.0481927710843374	0.600265815356375
APG	56	2	0.0344827586206897	0.599945767671365
AGT	19	0	0	-0.599357557676597
DFD	40	1	0.024390243902439	0.598592289787116
RMR	16	0	0	0.598391252367343
LIR	30	0	0	-0.598219588989664
LLV	72	1	0.0136986301369863	-0.597971242401773
PHT	20	1	0.0476190476190476	0.597450214373762
KLS	53	0	0	0.59660698267857
TFG	15	0	0	-0.596027259872637
FSY	23	0	0	0.594670551568886
EAA	97	10	0.0934579439252336	0.592846107320851
ALQ	88	0	0	0.592422543662975
KIS	50	0	0	0.590594495966408
LSE	51	2	0.0377358490566038	-0.589767750919301
RDA	56	9	0.138461538461538	0.588996463362737
IPQ	4	2	0.333333333333333	-0.588948051760315
QAA	50	4	0.0740740740740741	-0.588777636543238
IFL	11	0	0	-0.587581346234217
MAI	7	0	0	-0.586805859842792
SAR	31	0	0	-0.586677029193048
HNF	7	0	0	0.586486936595927
DAK	15	5	0.25	-0.586127363741621
HLV	19	2	0.0952380952380952	0.586048843960552
GAL	79	5	0.0595238095238095	-0.585404276927826
VIV	49	1	0.02	0.584790544351605
ADI	38	0	0	-0.584067287651155
PVI	33	2	0.0571428571428571	-0.583352981389785
KPE	38	7	0.155555555555556	0.583074618333654
MII	15	0	0	0.582701322638148
MRT	11	0	0	0.582606541759787
LAR	122	2	0.0161290322580645	0.582196182006742
VLP	32	1	0.0303030303030303	-0.58192277784794
CAP	17	0	0	0.581873879655298
KGT	29	5	0.147058823529412	0.581153336821471
VNS	10	0	0	-0.580283490079366
LGG	48	2	0.04	-0.578177328862928
KAD	39	2	0.0487804878048781	0.57746676274649
KTY	15	0	0	0.577285394157876
DIS	28	3	0.0967741935483871	-0.577234756068078
DAN	11	2	0.153846153846154	-0.576844500916968
VGA	36	4	0.1	-0.576632761246527
RKA	45	4	0.0816326530612245	0.575635201305899
KIT	29	0	0	-0.574955653904596
GKT	68	2	0.0285714285714286	0.574879802626654
DKK	25	8	0.242424242424242	0.574187488039347
LQA	79	0	0	0.573944188394925
YLA	27	0	0	-0.573756092616959
PAF	16	5	0.238095238095238	-0.572410027781194
LIS	39	2	0.0487804878048781	-0.571818897019719
ANA	22	0	0	-0.571073995398264
DAR	26	1	0.037037037037037	-0.571069116397644
GET	42	5	0.106382978723404	0.570938281117873
NAV	17	2	0.105263157894737	-0.570805188199304
IER	51	2	0.0377358490566038	0.569919174878307
MLV	10	0	0	-0.56818574876224
ILA	49	0	0	-0.568043847533154
KTA	26	4	0.133333333333333	-0.567930542449743
VPR	20	1	0.0476190476190476	0.567808806664326
LLH	39	0	0	0.567235849030453
IGY	6	0	0	-0.566939816797359
KTK	33	1	0.0294117647058824	0.566848128036609
RLR	96	0	0	0.566127324220493
EIV	26	1	0.037037037037037	-0.565947800912535
RML	43	0	0	0.565549860683243
VAC	29	3	0.09375	0.565492994260521
EGD	42	2	0.0454545454545455	0.565401664395529
GSG	57	11	0.161764705882353	0.565142665353254
HRV	17	0	0	0.564978649238722
LPQ	39	0	0	0.564884212490132
PDE	14	0	0	-0.56476474872701
VSV	41	7	0.145833333333333	0.564614840860778
WRQ	33	0	0	0.563993030029639
RSC	19	0	0	0.563669788702497
RRE	41	26	0.388059701492537	0.562832544220564
SEG	42	1	0.0232558139534884	0.562675142415031
QVR	22	1	0.0434782608695652	0.562084764252511
AVQ	38	10	0.208333333333333	0.561996888857279
VEF	25	2	0.0740740740740741	0.561875170166736
ETA	47	7	0.12962962962963	0.561547640784067
ARI	44	1	0.0222222222222222	-0.561233978012903
QLT	50	5	0.0909090909090909	0.561195639729618
VVG	44	0	0	-0.560876635383521
HVD	27	0	0	0.560708334014073
YTG	36	0	0	0.560693026436281
LDK	61	1	0.0161290322580645	0.557974678412921
VTG	77	0	0	0.557949761399921
INR	7	0	0	-0.556510997221079
ASA	41	3	0.0681818181818182	-0.556104585722363
KFL	40	0	0	0.555994004340795
IIP	9	0	0	-0.555600496791837
QPV	18	9	0.333333333333333	-0.555303403940422
RFV	44	1	0.0222222222222222	0.554997477014771
NKR	22	4	0.153846153846154	0.553188498809918
NLS	43	1	0.0227272727272727	0.553070118481153
RLA	124	5	0.0387596899224806	0.552718729100199
GNK	12	1	0.0769230769230769	-0.55221972693543
VYL	7	1	0.125	-0.552017343275347
RRD	29	18	0.382978723404255	0.551890928122939
KFE	20	0	0	0.55182538889916
FVS	7	0	0	-0.551727335303604
RKD	27	1	0.0357142857142857	0.550809714454052
AVN	30	1	0.032258064516129	-0.550779045288526
DVA	65	5	0.0714285714285714	0.550561397826863
RVN	43	0	0	0.550212149683844
IFV	8	0	0	-0.55002877128624
RGD	31	7	0.184210526315789	0.550014156590151
TFS	50	0	0	0.549966722646722
VFI	9	0	0	-0.54963084809556
PIT	26	0	0	0.549444583128009
ETG	41	4	0.0888888888888889	0.548624431418487
ADV	55	5	0.0833333333333333	-0.547578765060252
FDA	47	3	0.06	0.547547704011425
ELY	19	0	0	-0.547302860362818
IIE	36	1	0.027027027027027	0.546897918139656
NMQ	7	2	0.222222222222222	0.546718903409105
EQY	4	0	0	-0.546582677237417
LQP	15	1	0.0625	-0.546031349419712
IEG	32	2	0.0588235294117647	0.545796885541581
NAR	31	4	0.114285714285714	0.545517676195941
LRH	28	3	0.0967741935483871	-0.545364513643991
AVI	46	5	0.0980392156862745	-0.544872167534973
LVW	1	0	0	-0.544693806100771
YFA	3	0	0	-0.544520252231707
KAL	84	7	0.0769230769230769	0.544350062884058
KSK	28	4	0.125	0.543870535171461
TIK	28	3	0.0967741935483871	0.543618101815579
AAY	16	1	0.0588235294117647	-0.543382787672047
MVY	14	0	0	0.542842953786422
NRR	6	18	0.75	-0.542743333439393
VSS	28	0	0	-0.542305961464848
ARL	91	0	0	-0.542044404182826
KGR	35	8	0.186046511627907	0.541952369976256
RAG	80	0	0	0.541584414214502
VIR	37	3	0.075	0.541266519998963
VQR	30	5	0.142857142857143	0.54100614994303
ALM	23	1	0.0416666666666667	-0.54084245324786
ALG	89	0	0	0.539527853194154
ILP	20	0	0	-0.538621575242047
HGG	20	4	0.166666666666667	0.538503323318576
VFP	23	0	0	0.538236891406091
MVQ	15	0	0	0.537896055726978
TPE	43	1	0.0227272727272727	0.537379639897067
AIR	41	1	0.0238095238095238	-0.536968603893669
LKT	37	0	0	-0.536737535545477
DYQ	7	0	0	-0.536295038174889
RNR	26	9	0.257142857142857	0.535680245998158
KFY	11	0	0	0.535257467647218
RPT	28	12	0.3	0.534900283654837
VHG	28	0	0	0.534575950858483
ANK	29	6	0.171428571428571	0.534248658616622
YTL	14	0	0	-0.534039112910246
GTF	7	0	0	-0.53385626614915
KIK	41	0	0	0.5324293743842
LYV	5	0	0	-0.531425827585962
RAY	3	0	0	-0.531039046537623
TRK	28	2	0.0666666666666667	0.530826027368529
TTI	8	1	0.111111111111111	-0.530812525721101
LIK	42	2	0.0454545454545455	0.530601606667359
LFK	20	0	0	-0.529412926782111
ASQ	17	1	0.0555555555555556	-0.529255230231464
GAV	67	1	0.0147058823529412	0.528966569044561
FRN	19	0	0	0.528778651957341
AEV	68	8	0.105263157894737	0.528573696240529
QGL	30	0	0	-0.528248543274202
IVV	26	1	0.037037037037037	-0.527971006898686
LAD	98	3	0.0297029702970297	0.527776904332635
EKE	29	3	0.09375	-0.527604312424357
DTG	36	0	0	0.527410244873248
FLA	49	0	0	0.527262259034925
TEL	49	3	0.0576923076923077	0.527166985572487
YAG	13	0	0	-0.526950357692422
KIR	27	0	0	0.526818787270025
KNK	28	9	0.243243243243243	0.526512684829516
TLQ	23	1	0.0416666666666667	-0.525187303769356
YQG	7	0	0	-0.525030178455033
TDL	16	2	0.111111111111111	-0.524765924903257
AGI	41	2	0.0465116279069767	-0.524531636838141
ADA	86	9	0.0947368421052632	0.524196651694047
NSF	4	0	0	-0.523964651563527
RLT	53	2	0.0363636363636364	-0.523885058815498
DRL	67	1	0.0147058823529412	0.523371616357823
KKR	34	13	0.276595744680851	0.523303435001403
NAS	8	0	0	-0.523012767025121
GKH	17	3	0.15	0.522650433269827
GQH	26	5	0.161290322580645	0.522588070587148
QAI	67	2	0.0289855072463768	0.522577712974399
TKK	26	1	0.037037037037037	0.522167050636528
TVT	46	4	0.08	0.522030828507338
GRV	63	2	0.0307692307692308	0.521404565526911
LFL	32	0	0	-0.521201963448967
IKW	11	0	0	0.520728768535201
QRK	20	5	0.2	0.520637252723195
PPQ	14	4	0.222222222222222	0.520519764218114
KML	12	0	0	-0.520466227336214
KKN	30	0	0	0.520452443204537
VVT	34	3	0.0810810810810811	-0.520140105721056
YSL	18	0	0	-0.519705128695143
PLQ	18	0	0	-0.519343656157221
LPF	9	0	0	-0.518765840039962
GLW	21	0	0	0.518690197041991
YHT	8	0	0	0.518663031762251
LEV	53	0	0	0.518383007756479
TKG	19	0	0	0.518109631490206
MPA	6	0	0	-0.517515520379188
RGS	25	1	0.0384615384615385	0.51720924284464
LIA	82	1	0.0120481927710843	0.51673309772681
SEQ	13	1	0.0714285714285714	-0.516410390949463
FVH	15	0	0	0.516311745770767
PDV	26	2	0.0714285714285714	-0.516275088441332
RPA	33	20	0.377358490566038	0.515504446089516
PTP	10	1	0.0909090909090909	-0.51445234273735
SYS	10	0	0	-0.513588039825379
DEF	8	0	0	-0.513283321590285
EIK	46	4	0.08	0.512747842138325
TSS	19	1	0.05	-0.512036698404767
GHE	23	0	0	0.511800784838466
SAP	19	6	0.24	-0.511798029758113
SAQ	31	0	0	0.511685229088955
PSV	13	0	0	-0.511680136311059
VQL	38	3	0.0731707317073171	0.510916910557922
SFR	26	1	0.037037037037037	0.510885675415643
SVK	31	4	0.114285714285714	0.5107226276998
PYK	11	0	0	0.510452184027345
FHA	22	0	0	0.509903532382192
RKH	15	2	0.117647058823529	0.509858857651116
KLR	64	0	0	0.50952941937407
SFI	6	1	0.142857142857143	-0.509326259003378
HHQ	8	2	0.2	0.509302992258561
QAK	31	6	0.162162162162162	0.509140941432724
LDD	32	3	0.0857142857142857	-0.508705275182207
MVT	5	0	0	-0.508403682051854
KYL	28	5	0.151515151515152	0.50818127551667
RAL	74	5	0.0632911392405063	0.507734001804885
LKD	61	0	0	0.50694725447462
FPG	14	1	0.0666666666666667	-0.506922265383103
DSN	14	2	0.125	0.506816258742087
KSA	46	5	0.0980392156862745	0.506475080838053
VQE	33	5	0.131578947368421	0.506407220136887
ETQ	16	0	0	-0.506336358276367
GFP	20	1	0.0476190476190476	0.50622209958037
PST	7	1	0.125	-0.505802353491618
DTI	11	1	0.0833333333333333	-0.50538265226171
SNV	30	1	0.032258064516129	0.505065389775051
YLQ	16	0	0	-0.505003258302136
PEM	7	2	0.222222222222222	-0.504708664124818
NDP	9	0	0	-0.503637814862948
TLR	71	0	0	0.503532176800348
TEN	9	3	0.25	-0.503437029434754
TKF	15	0	0	0.503308705983187
CSA	17	0	0	0.502985644263342
AQT	36	6	0.142857142857143	0.502695258304441
EQN	3	1	0.25	-0.502359073158048
LDS	58	0	0	0.5022688863829
TTQ	9	0	0	-0.502184766399169
RVI	44	3	0.0638297872340425	0.50216629665397
IAA	99	11	0.1	-0.502067991300417
IYA	5	0	0	-0.501133791903265
AEL	96	8	0.0769230769230769	-0.500632045747293
YIA	9	0	0	-0.500305597883534
IAD	80	2	0.024390243902439	0.499414452145055
LTQ	35	2	0.0540540540540541	-0.499283375512527
KVR	37	10	0.212765957446809	0.498444272213543
YPD	23	0	0	0.498213057597357
DFY	4	0	0	-0.496872501456359
TQS	9	2	0.181818181818182	-0.495761051194917
SQV	12	2	0.142857142857143	-0.49517204378848
HPD	21	3	0.125	0.49508068240364
RHH	20	1	0.0476190476190476	0.494978271198127
LKS	48	4	0.0769230769230769	0.494223716769744
AAL	176	10	0.0537634408602151	-0.493414499651898
IVL	49	0	0	0.49340553754282
MKI	9	0	0	-0.493071258810223
SEL	67	3	0.0428571428571429	0.493048008885759
PFG	11	1	0.0833333333333333	-0.492330785227533
RYP	26	6	0.1875	0.492328695229285
GKG	36	13	0.26530612244898	0.491795583943049
PVV	53	21	0.283783783783784	0.491716156285368
NDI	16	1	0.0588235294117647	-0.491521418180819
EKF	35	0	0	0.491116571000357
RNI	26	5	0.161290322580645	0.491085006984696
HPS	21	0	0	0.489984833183237
PAW	2	0	0	-0.488951974364404
ENT	15	1	0.0625	-0.48891690294368
LRW	24	0	0	0.48868992024805
VDA	45	2	0.0425531914893617	-0.488587724934632
AIQ	35	1	0.0277777777777778	0.488545809378516
IKQ	36	4	0.1	0.488406201668961
LVS	42	2	0.0454545454545455	-0.487804130992084
VIP	19	0	0	-0.486879885299268
DSH	11	1	0.0833333333333333	0.486596060044131
QIK	14	0	0	-0.486384795791587
FGI	19	0	0	-0.486302393866307
ESN	13	0	0	-0.485539736620587
ANV	15	0	0	-0.48540388289191
QEK	23	2	0.08	0.485394631327386
SMA	35	0	0	0.48520648312004
LQK	47	0	0	0.485105930092438
PER	35	7	0.166666666666667	0.485048912453584
PVY	7	2	0.222222222222222	-0.484933418506883
PKL	27	5	0.15625	0.484847507662055
LCD	14	0	0	0.484810333691928
PIY	11	1	0.0833333333333333	0.484592012153652
SQH	21	9	0.3	0.484023884682767
AML	51	1	0.0192307692307692	0.483984403830545
IAQ	52	1	0.0188679245283019	0.483355384335988
SFV	9	0	0	-0.483220114175258
IGM	23	0	0	0.482768028124068
KQR	29	10	0.256410256410256	0.482520588771091
SGF	20	0	0	-0.482122714429922
PVM	6	0	0	-0.481785119178405
GKM	11	0	0	0.481662040390038
QIP	9	0	0	-0.481446054573158
QVQ	19	0	0	0.481255387119156
PVD	15	2	0.117647058823529	-0.480935234344342
SNR	6	0	0	-0.480841654282305
SRA	36	6	0.142857142857143	0.480572727348631
ITI	35	0	0	0.480425926428087
NST	7	2	0.222222222222222	-0.480228372004485
MQA	21	0	0	0.480140524990963
FSA	54	1	0.0181818181818182	0.480007988713301
DEG	43	1	0.0227272727272727	0.479789558454202
RPL	43	0	0	-0.479425632470647
GTN	1	0	0	-0.478946029847763
SLS	49	1	0.02	-0.478838107828709
ADK	44	4	0.0833333333333333	0.478180375121234
EIT	38	3	0.0731707317073171	0.477629074735267
GKL	41	1	0.0238095238095238	-0.477497540979168
EHY	8	0	0	-0.477417196673375
GYP	20	0	0	0.477204765226984
GVA	52	0	0	-0.477096920864196
GAC	19	0	0	0.476902832062586
QPD	19	0	0	-0.476740243461747
VAT	67	1	0.0147058823529412	0.476739641432145
EPI	26	5	0.161290322580645	0.476728958571775
RHN	11	0	0	-0.476575796246721
EGE	47	2	0.0408163265306122	0.475866821545477
TID	38	1	0.0256410256410256	0.475425907163543
LMQ	26	0	0	0.475359691045457
RQR	46	0	0	0.475232412194065
GSQ	7	1	0.125	-0.475232240719569
QEL	37	2	0.0512820512820513	-0.47520855901807
LGS	44	5	0.102040816326531	0.474760808673213
MTL	21	1	0.0454545454545455	-0.47472768410581
LIT	25	1	0.0384615384615385	-0.474629887108941
DHR	13	1	0.0714285714285714	0.47459348010013
GAG	57	2	0.0338983050847458	-0.47444136991868
RHP	29	4	0.121212121212121	0.473647380605255
PAE	25	14	0.358974358974359	-0.471722974466874
KKE	24	10	0.294117647058824	0.471322811961512
KKD	24	1	0.04	0.470787604872165
VKD	47	2	0.0408163265306122	0.470582174173638
TLL	84	2	0.0232558139534884	-0.470451857289605
LTL	67	2	0.0289855072463768	-0.47034067865083
MVD	10	0	0	-0.470312842150449
YLS	29	0	0	0.470279720141018
PHV	14	0	0	0.470187729249725
AMV	10	0	0	-0.470125621329989
ERK	38	12	0.24	0.470087293659093
LYK	24	0	0	0.470000524878986
DPQ	11	1	0.0833333333333333	-0.469905105335433
QLK	38	4	0.0952380952380952	0.469682374832596
VAM	14	0	0	-0.469258821642017
APD	31	3	0.0882352941176471	-0.468898035300958
LYA	21	0	0	-0.468709144737727
LSV	43	1	0.0227272727272727	-0.468458723911072
AAC	30	1	0.032258064516129	0.468298150424255
MRF	13	1	0.0714285714285714	0.467699674363332
ERS	24	4	0.142857142857143	0.467680885225484
DSE	37	3	0.075	0.46767019915565
EGI	35	1	0.0277777777777778	-0.46723845517806
ACS	5	0	0	-0.467164063911298
IRD	18	4	0.181818181818182	-0.467154210197836
YDA	14	0	0	-0.466941557196102
KGV	45	1	0.0217391304347826	0.466301348509593
EIQ	25	2	0.0740740740740741	0.466282606207083
AAH	18	1	0.0526315789473684	-0.466184610855267
QSN	1	0	0	-0.465480923514782
KGM	27	5	0.15625	0.465112244456095
ASV	46	3	0.0612244897959184	-0.464870415495521
LEA	86	1	0.0114942528735632	-0.464846384773554
KVQ	24	0	0	0.464710152568577
LMD	12	0	0	-0.46410249081531
NRA	10	1	0.0909090909090909	-0.463867501371809
TET	16	0	0	-0.463858140551152
VEE	55	9	0.140625	0.463839667198365
QTA	14	1	0.0666666666666667	-0.463829127702788
QPL	28	0	0	-0.463634099620235
TDR	30	1	0.032258064516129	0.463493511882791
PGR	33	4	0.108108108108108	0.463267178579464
RQI	22	0	0	-0.463235261294181
LRP	23	2	0.08	-0.463231199188871
PFS	13	0	0	-0.462202445196455
TVR	32	2	0.0588235294117647	0.461861197028753
EEG	38	6	0.136363636363636	0.461734314028422
VDP	13	0	0	-0.461573892415649
ELS	45	0	0	-0.461390358994276
QQL	63	2	0.0307692307692308	0.461144065927783
LSI	43	1	0.0227272727272727	0.460878087638853
QHK	7	3	0.3	0.4607724695589
QRD	43	1	0.0227272727272727	0.460458484289335
QDL	22	0	0	-0.460162928574421
QVI	24	2	0.0769230769230769	0.459884023371978
RDS	30	2	0.0625	0.459837640070773
AQG	29	5	0.147058823529412	-0.459833185916222
KVD	26	2	0.0714285714285714	0.459467362206788
YSK	12	0	0	-0.459369009653309
ATD	36	1	0.027027027027027	-0.459274252969284
ANH	3	0	0	-0.459135649499142
GKQ	29	5	0.147058823529412	0.458788720283014
FDP	26	6	0.1875	0.458665824116398
TSP	32	1	0.0303030303030303	0.45842792114861
MSD	9	2	0.181818181818182	-0.458221938198648
ELC	19	0	0	0.457694791676587
KDR	33	2	0.0571428571428571	0.457655496412513
FKS	18	0	0	0.457574894970619
GVY	9	0	0	-0.457528101886774
DKA	45	3	0.0625	0.456815038150889
IGV	40	0	0	0.456097751610594
CPL	15	0	0	0.455818418941382
SIP	24	3	0.111111111111111	0.455785978916644
WSA	1	0	0	-0.455471171969073
TNP	10	1	0.0909090909090909	-0.455111995846565
YAL	20	0	0	-0.454486408544146
EQS	7	3	0.3	-0.454192505434599
FQF	7	0	0	0.453689840432982
EPG	21	0	0	-0.453055730201662
TEQ	12	7	0.368421052631579	-0.452994746348327
KSN	17	1	0.0555555555555556	0.452823293962293
VQN	6	0	0	-0.452228674577423
VGR	39	2	0.0487804878048781	0.452038242956357
DLN	19	0	0	-0.451949818587367
TSN	2	1	0.333333333333333	-0.451696863771963
ADG	64	3	0.0447761194029851	0.450957417067805
MER	24	0	0	0.450624049322098
SAL	111	4	0.0347826086956522	0.450295665009305
DHG	15	1	0.0625	0.449811459261375
NID	23	0	0	-0.449649536841588
NKA	33	1	0.0294117647058824	0.449228145279891
VIN	22	0	0	-0.449055451314934
DNG	17	1	0.0555555555555556	-0.448886712459496
PFV	10	0	0	-0.448406923742785
QRL	94	3	0.0309278350515464	0.448254919614474
LKY	18	0	0	0.448147882206316
TIE	35	2	0.0540540540540541	-0.448129688745588
MKD	13	0	0	0.447896138562289
IRV	37	0	0	0.447648099049907
SVV	40	0	0	0.446991412431743
AVA	110	5	0.0434782608695652	-0.446945822055384
GMD	7	0	0	-0.446595970141044
GCP	18	0	0	0.446023513158166
RNQ	3	3	0.5	-0.445960751290745
RVP	29	0	0	0.445872432554625
AFG	21	0	0	-0.445842919357212
EGN	15	1	0.0625	-0.445672408859456
INH	19	1	0.05	0.4455412429049
AEA	68	7	0.0933333333333333	-0.445189394037942
SGM	13	4	0.235294117647059	-0.445156116418346
TVP	11	1	0.0833333333333333	-0.445153902016512
FEG	23	4	0.148148148148148	0.445129337722544
VLD	80	3	0.036144578313253	0.444956470980236
AVT	48	3	0.0588235294117647	0.444866096154912
EFF	13	0	0	0.44456044462952
DVI	42	1	0.0232558139534884	-0.444509353655061
YMA	1	0	0	-0.444423128308772
EEQ	29	6	0.171428571428571	0.444147494434885
STQ	5	0	0	-0.444139085597411
QKL	22	0	0	-0.443679307110732
AND	12	0	0	-0.442958235064017
VAS	27	0	0	-0.442889950051642
VQQ	20	2	0.0909090909090909	-0.442866355777467
TVF	11	0	0	-0.442864603665376
END	18	3	0.142857142857143	0.442846686035055
MDL	15	0	0	0.442773837733949
GNA	18	0	0	-0.442056760960024
LLY	24	0	0	-0.442019490454438
AAS	61	1	0.0161290322580645	-0.44141055995548
SEH	4	0	0	-0.441179816933625
VFQ	11	0	0	0.44117934358629
KFI	22	0	0	0.440575262929291
TEK	16	3	0.157894736842105	-0.439728278007648
KQA	21	2	0.0869565217391304	-0.439626358301333
NSP	7	0	0	-0.439268819018724
LSK	53	0	0	0.439003887325518
RVK	37	1	0.0263157894736842	0.438598577534685
TGV	75	1	0.0131578947368421	0.438533722140695
DGG	36	3	0.0769230769230769	0.438483295709961
VRM	24	0	0	0.438177680869263
PVL	43	2	0.0444444444444444	-0.438050554300685
NIK	27	8	0.228571428571429	0.4377622587626
HML	13	0	0	0.437756673598465
GPE	20	0	0	0.437645503322698
SQT	11	0	0	-0.436390831803468
PKT	23	23	0.5	0.43606599087813
KKS	25	2	0.0740740740740741	0.435958289112718
KDA	35	3	0.0789473684210526	0.43594774970032
AYA	18	0	0	-0.435051214209182
RKP	25	16	0.390243902439024	0.434933896744685
VPN	27	2	0.0689655172413793	0.434607323791159
LRC	3	0	0	-0.434580262629863
GSV	30	1	0.032258064516129	-0.434575384068388
KLH	22	5	0.185185185185185	0.434474943861712
RRV	45	4	0.0816326530612245	0.434435947692382
HAV	29	2	0.0645161290322581	0.43413549933729
IKD	36	0	0	0.434102578571862
HPQ	5	0	0	-0.434018133405088
FSG	30	5	0.142857142857143	-0.433671936333295
QES	31	1	0.03125	0.433656379716577
GII	26	1	0.037037037037037	-0.433480773722554
NGR	10	2	0.166666666666667	-0.433383130302044
KKQ	18	1	0.0526315789473684	0.433316149035289
IGK	36	1	0.027027027027027	0.433309681044302
KLK	50	1	0.0196078431372549	0.433175883848458
LRE	106	0	0	0.433134781628761
KII	18	0	0	-0.432669171336536
PTE	17	2	0.105263157894737	0.432646455187091
FAI	13	0	0	-0.432546090974492
FIK	24	0	0	0.432536912748253
NGE	36	4	0.1	0.432379606754772
NRQ	26	1	0.037037037037037	0.432082833229681
TQP	11	3	0.214285714285714	-0.432031199665664
QGT	15	5	0.25	0.43178490296069
QAD	22	2	0.0833333333333333	-0.431656357686252
SGL	81	2	0.0240963855421687	0.431407082990528
ITK	16	4	0.2	0.4312260134207
RVY	27	0	0	0.431207086924799
MTP	12	1	0.0769230769230769	-0.431107730495042
KNT	21	1	0.0454545454545455	0.431039258240029
AGW	7	0	0	-0.43097686181836
RSR	32	7	0.179487179487179	0.430889831405584
HII	18	0	0	0.430643769185812
WIG	0	1	1	-0.430516598957733
KQI	8	0	0	-0.430338607028073
GLK	49	5	0.0925925925925926	0.430127266189528
AKR	40	11	0.215686274509804	0.429959307748278
SAY	6	0	0	-0.429784404593703
QCA	7	0	0	0.429711875352133
ERI	50	1	0.0196078431372549	-0.429671434466419
ADT	16	1	0.0588235294117647	-0.429650809724441
QQN	9	1	0.1	-0.429079797422265
LKF	28	0	0	0.429018111221318
TED	30	5	0.142857142857143	0.428847704216955
KKI	20	0	0	-0.428332787924032
SSV	22	3	0.12	-0.428306664345239
LVV	73	1	0.0135135135135135	-0.428038624185292
AAQ	57	6	0.0952380952380952	-0.428017140823173
NVG	27	3	0.1	0.427861883759408
IPF	6	0	0	-0.427642337584213
ATN	11	0	0	-0.427427303777097
VFT	17	2	0.105263157894737	-0.427169006387334
RKK	17	9	0.346153846153846	0.427105530142755
QHV	23	3	0.115384615384615	0.427085000147839
QEA	30	6	0.166666666666667	-0.427026500193257
VYR	11	0	0	-0.426794539976003
INK	29	0	0	0.426682594840853
TPD	20	1	0.0476190476190476	-0.426664026504821
SVL	66	3	0.0434782608695652	0.42662063022419
EVA	46	8	0.148148148148148	-0.426452039049505
KVM	16	5	0.238095238095238	0.426370433023747
WQG	0	4	1	-0.426339899547207
YAI	7	0	0	-0.426247350085314
GHV	26	1	0.037037037037037	0.425821486597072
SIN	11	0	0	-0.425666997833619
PYV	7	0	0	-0.425593138124435
YYP	4	0	0	-0.425471486999538
LMH	12	0	0	0.42518111289673
AAW	10	0	0	-0.425062815049363
VAI	45	1	0.0217391304347826	-0.424947004809305
RYS	11	0	0	-0.424745164141404
SDY	14	1	0.0666666666666667	-0.424611749868786
FFA	11	1	0.0833333333333333	-0.424460993815876
HYG	3	0	0	-0.424450455703123
AKE	19	4	0.173913043478261	-0.42394714442776
KPQ	22	1	0.0434782608695652	0.423848940663477
FGE	11	0	0	-0.423795137903919
QDY	4	0	0	-0.423543537741994
VER	41	1	0.0238095238095238	-0.423448288353156
NGY	5	1	0.166666666666667	-0.42334792416574
VCV	3	0	0	-0.423286988554678
EFN	7	0	0	-0.422356411673208
IRI	20	2	0.0909090909090909	0.422356091056242
VKN	19	1	0.05	-0.422144477459684
ERA	47	8	0.145454545454545	0.422095357979161
LTS	37	2	0.0512820512820513	-0.422011011447754
FWS	7	0	0	0.421847997097506
FYL	7	0	0	-0.421739223795051
QDA	22	1	0.0434782608695652	-0.421589599325791
YIT	14	0	0	0.421297712969402
GAP	40	7	0.148936170212766	0.421030277285499
IDT	30	1	0.032258064516129	-0.420970525550924
DPD	32	1	0.0303030303030303	0.420649843995286
TDN	11	0	0	-0.419930200722963
RIR	35	2	0.0540540540540541	0.419871336267931
TTL	53	0	0	0.419868104709794
LEK	78	4	0.0487804878048781	0.419550487836186
AMR	27	2	0.0689655172413793	0.419509258782707
GEQ	16	2	0.111111111111111	-0.419306136876477
LIF	15	0	0	-0.418581035205395
KAA	57	13	0.185714285714286	-0.418513974861995
PGT	19	3	0.136363636363636	-0.418215607637356
GER	51	13	0.203125	0.417324759096841
ARD	42	7	0.142857142857143	0.417047301061316
IEP	30	4	0.117647058823529	0.416946086228557
YDT	5	0	0	-0.416839026731754
APF	20	0	0	-0.416730623937686
ALK	73	9	0.109756097560976	-0.41671416326547
PAA	54	24	0.307692307692308	0.416525998703046
GED	16	3	0.157894736842105	-0.416342577248568
QST	2	0	0	-0.416211658697405
KLP	22	2	0.0833333333333333	-0.41588730911867
EYE	7	1	0.125	-0.415735411949605
GDT	44	1	0.0222222222222222	0.415698553900142
SQD	9	1	0.1	-0.41567579690484
TLE	53	2	0.0363636363636364	-0.415672173880318
TKS	4	1	0.2	-0.415524115493353
QYL	13	0	0	-0.415291676956018
GIF	12	0	0	-0.414987111337404
DGK	35	2	0.0540540540540541	-0.414561258501852
AFR	21	1	0.0454545454545455	-0.41438802305335
GID	36	0	0	-0.414186977871808
KFS	14	0	0	-0.413455165851229
IHD	7	0	0	-0.413262574293147
EEA	64	17	0.209876543209877	0.413191329385018
RTR	26	8	0.235294117647059	0.413007480545189
GMA	21	2	0.0869565217391304	-0.412871620650646
HPI	16	2	0.111111111111111	0.412638399581893
VHM	10	0	0	0.412605567795136
DAY	10	0	0	-0.412536973749615
RYQ	6	0	0	-0.412373134732526
QSV	32	1	0.0303030303030303	0.412329687966987
EQQ	35	12	0.25531914893617	0.412296852734725
VKV	41	7	0.145833333333333	0.412101799156077
IAP	40	5	0.111111111111111	0.411564572617104
IGI	22	1	0.0434782608695652	-0.41124471350546
ESR	23	9	0.28125	-0.410819988519566
GQA	32	4	0.111111111111111	0.410323805926927
TGY	11	0	0	-0.410211610817576
PGH	28	1	0.0344827586206897	0.409968009781177
IGF	23	0	0	0.409957112202781
NCV	5	0	0	0.409798373747759
DSQ	20	6	0.230769230769231	0.409460951081036
KLI	33	0	0	-0.408948451612972
HQG	14	0	0	0.408577227887928
MLE	24	1	0.04	-0.408441608764231
LRY	17	0	0	-0.408273984008857
YRL	25	1	0.0384615384615385	-0.407909942433771
SDT	13	1	0.0714285714285714	-0.407555579712052
ELL	82	0	0	-0.407461347352192
IAF	22	0	0	-0.407444267317794
DQA	10	2	0.166666666666667	-0.407060858498091
GQE	35	0	0	0.406663816469444
KGY	30	0	0	0.40657012190532
FTI	31	0	0	0.406502676976278
LDL	82	0	0	0.40646693537006
CSG	21	1	0.0454545454545455	0.406435254319124
ADF	47	0	0	0.406393053570519
MLP	37	2	0.0512820512820513	0.406384862130235
QYS	2	0	0	-0.406079484180883
LAY	15	0	0	-0.405946477414342
SGE	42	5	0.106382978723404	-0.405896632672282
DEP	34	8	0.19047619047619	0.405823689823863
ETK	2	3	0.6	-0.405814828547282
GAD	43	0	0	-0.405790314912046
SDE	29	5	0.147058823529412	-0.405703700085003
HTR	15	0	0	0.405690901022181
MQT	9	0	0	-0.405678109546008
GTD	20	1	0.0476190476190476	-0.405653435817316
TMK	9	0	0	0.405520431872053
GQT	14	0	0	-0.40534883991124
TQA	19	2	0.0952380952380952	-0.405317809391877
TMG	13	1	0.0714285714285714	0.405043303423529
KHG	19	4	0.173913043478261	0.4050248241979
VEQ	32	11	0.255813953488372	-0.404963156508654
IPV	29	0	0	-0.404942726837317
GSA	38	5	0.116279069767442	-0.404776446139188
LPD	46	1	0.0212765957446809	0.404641592216844
TTF	16	0	0	-0.404213780047451
VVL	53	0	0	-0.40415090130011
PYE	5	0	0	-0.404042598737135
QIL	26	0	0	-0.403803284634396
IVA	44	1	0.0222222222222222	-0.403764497795414
RIN	28	1	0.0344827586206897	0.403428042315144
GMV	24	0	0	0.40333774640943
RLQ	46	2	0.0416666666666667	0.40306098553783
KPR	17	16	0.484848484848485	0.402706055653623
DYH	7	5	0.416666666666667	0.402584485336956
PPA	35	4	0.102564102564103	0.402492840677525
NKN	18	3	0.142857142857143	0.402275079552887
TTN	6	0	0	-0.401939790299002
NPT	4	0	0	-0.401469808532969
MPD	16	4	0.2	0.401463946545628
TKR	17	1	0.0555555555555556	0.401091347261921
RPH	11	0	0	0.401006509286662
RRM	27	4	0.129032258064516	0.400281179642319
ILQ	26	0	0	-0.399920867795365
PNK	14	1	0.0666666666666667	0.399671529449763
AQM	26	0	0	0.399515517724016
KYA	5	1	0.166666666666667	-0.399439408599864
VFD	20	0	0	-0.399359051040061
LTV	61	5	0.0757575757575758	0.398744868727648
PDH	18	1	0.0526315789473684	0.398606541782299
AVH	27	1	0.0357142857142857	0.398565095736525
MFH	4	2	0.333333333333333	0.398369488994021
EEV	36	12	0.25	-0.398257618562852
AQE	27	5	0.15625	-0.398085363350342
HGY	3	0	0	-0.398072035563392
LQE	41	0	0	0.397937242118006
KDF	27	0	0	0.397353612784644
QLS	44	2	0.0434782608695652	0.397264046740088
YWK	7	0	0	0.397242427546902
LTF	35	0	0	0.397191566523698
GGH	4	6	0.6	-0.39715980561219
IAH	12	1	0.0769230769230769	-0.397139559887975
ADP	18	1	0.0526315789473684	-0.396951063640138
LDF	19	0	0	-0.396483107535001
FKD	12	1	0.0769230769230769	-0.396299479239662
SPV	23	0	0	-0.395882922631082
TAE	54	9	0.142857142857143	0.395688056286087
QLR	66	2	0.0294117647058824	0.395377332462126
DNT	5	0	0	-0.395179575301756
WLV	36	0	0	0.395159900503092
QYI	3	0	0	-0.394920629493788
SRF	35	3	0.0789473684210526	0.394717718579313
DNY	14	0	0	0.394660904839612
ERF	33	4	0.108108108108108	0.394628888034881
VND	27	1	0.0357142857142857	-0.394384649239687
TTA	23	0	0	-0.394279549676675
DGQ	34	5	0.128205128205128	0.394265852509523
LNM	10	0	0	0.394244506946552
YRF	10	1	0.0909090909090909	-0.393377159307544
PFL	28	0	0	0.393116864592007
FHY	9	0	0	0.392948628597264
HVR	3	0	0	-0.392695543422935
HGI	4	0	0	-0.392215393267747
TLP	57	1	0.0172413793103448	0.392131592523807
NGH	10	0	0	0.391994644292876
SVN	15	2	0.117647058823529	-0.391882802627874
LTP	59	4	0.0634920634920635	0.391475137160263
LYT	25	0	0	0.391351660371625
SVM	24	0	0	0.391290727962183
QKM	8	0	0	-0.391211029896032
HDG	10	0	0	-0.391202766113711
MPK	1	0	0	-0.391086267171477
FSP	19	0	0	-0.391042310598954
TIT	23	3	0.115384615384615	-0.390986044211436
NPL	33	0	0	-0.390928166718982
QLP	17	0	0	-0.390829587192023
IEY	13	0	0	0.390757819571774
HKK	14	0	0	0.390715660169498
MLK	12	0	0	-0.390644204580451
VAF	19	0	0	-0.390393060862
FFV	15	0	0	0.390239427486037
STV	25	4	0.137931034482759	0.390237539389102
KYV	8	0	0	-0.389962370180734
GVV	56	1	0.0175438596491228	-0.389520699675557
VLR	87	2	0.0224719101123595	0.388998333049154
ITS	22	1	0.0434782608695652	-0.388574499291348
FVG	15	0	0	-0.388416513774139
RLG	68	3	0.0422535211267606	0.38829210466919
IYI	2	0	0	-0.388020975632028
PGI	20	1	0.0476190476190476	-0.38800857894163
SLE	50	0	0	-0.388007691401437
VRD	67	0	0	0.388006156444214
TLD	40	1	0.024390243902439	-0.387765742066721
ENE	17	1	0.0555555555555556	-0.387284109152868
IYS	6	0	0	-0.387129413840602
FFL	6	0	0	-0.387121763749531
GTS	17	2	0.105263157894737	-0.387031564786126
LMI	12	0	0	0.386939705357836
GLI	49	0	0	-0.386922325053068
ACR	20	2	0.0909090909090909	0.386804699038667
YSA	16	0	0	-0.38670367752363
FLR	19	0	0	-0.386337512905837
GGE	45	5	0.1	0.386253946709847
YFS	7	0	0	-0.386168989222203
YNK	12	0	0	0.386114900842579
TVK	51	5	0.0892857142857143	0.386104585352834
LYG	25	0	0	-0.385840314283933
DKT	12	1	0.0769230769230769	-0.385833732856887
PFF	7	0	0	-0.385756865348379
ALE	83	2	0.0235294117647059	-0.3857543588366
AIF	13	0	0	-0.385740585317219
VVK	46	4	0.08	0.385729789755005
MGH	2	0	0	-0.385718157469484
VFL	25	0	0	-0.385701371393649
ISF	20	0	0	-0.385680808734797
FFK	15	0	0	0.38557313681943
YVG	13	0	0	-0.385409690127905
QAS	14	2	0.125	-0.385391908762344
GQY	13	0	0	-0.385375029525484
YLL	40	2	0.0476190476190476	0.385278296142701
NTT	7	1	0.125	-0.385163897150942
KPV	16	4	0.2	-0.385051491452861
QVE	21	5	0.192307692307692	0.385012954779576
QDQ	1	1	0.5	-0.384840861180115
RYD	6	0	0	-0.384801960373802
KRL	54	1	0.0181818181818182	0.384695790729558
MTQ	2	0	0	-0.384545790166355
GSD	18	2	0.1	-0.384539458656485
DAI	57	1	0.0172413793103448	-0.384318729000465
VGS	15	0	0	-0.38420657085717
IIN	17	0	0	-0.384124540582112
HIV	5	2	0.285714285714286	-0.384106132212104
SVF	12	0	0	-0.384092210828299
GIY	8	0	0	-0.383978459664564
TGA	40	4	0.0909090909090909	0.383914786345857
SIE	28	1	0.0344827586206897	0.383789244806064
YLR	32	0	0	-0.383716471443393
KVI	29	0	0	-0.383507489873737
FNE	7	0	0	-0.383486587104908
NPG	8	1	0.111111111111111	-0.3830876578402
RSM	16	0	0	0.382973437583863
RVR	48	7	0.127272727272727	0.382939076554405
YVE	5	0	0	-0.382519011264831
ESG	54	5	0.0847457627118644	0.382494798501918
EGV	55	2	0.0350877192982456	0.382368862815889
NRF	4	1	0.2	-0.382133514225765
GTI	28	1	0.0344827586206897	0.382118907241468
PRK	14	10	0.416666666666667	0.382103212778501
GTR	24	1	0.04	0.38208842288487
GVM	37	0	0	0.382047305746763
PLG	31	0	0	-0.381846165346745
INS	21	0	0	-0.381710107438624
IPR	11	1	0.0833333333333333	-0.381697156454475
YDR	11	0	0	-0.381651435345623
SDA	40	2	0.0476190476190476	-0.381464624192349
QQE	15	11	0.423076923076923	-0.38141333523332
GVG	56	1	0.0175438596491228	0.381326617488569
TYD	3	0	0	-0.381301009371491
QTP	10	3	0.230769230769231	-0.381229641270051
LEF	13	0	0	-0.381002731550974
WPG	18	0	0	0.380978571551972
ETR	38	2	0.05	0.380866384379317
DLC	19	0	0	0.380788902833735
YSP	6	0	0	-0.380755745406823
IIK	41	0	0	0.380453914027911
PET	41	3	0.0681818181818182	0.380444894678613
VVM	22	0	0	0.380358188209846
VPL	40	2	0.0476190476190476	0.380222764818128
NTV	18	0	0	-0.380185934989011
ITT	27	0	0	0.38013436591639
CLP	5	0	0	-0.380112952248585
TVH	24	0	0	0.379975142266264
TNS	3	0	0	-0.379952395807168
YFV	3	0	0	-0.379919465519981
RKQ	17	10	0.37037037037037	0.379819875133797
RLI	65	0	0	0.379553597593439
LGV	47	2	0.0408163265306122	-0.379361594000525
KGF	26	1	0.037037037037037	0.379184538917095
KRG	34	2	0.0555555555555556	0.379017762348307
GVW	1	0	0	-0.378588369532521
VFN	11	0	0	-0.378558861715712
ISN	37	0	0	0.378498106198749
PPN	4	2	0.333333333333333	0.377887473943997
VDR	40	1	0.024390243902439	0.377730291282177
FAE	25	1	0.0384615384615385	-0.377709098601218
RIK	27	0	0	0.377696370183872
MRK	18	0	0	0.377484492784327
HHM	7	0	0	0.376986603135915
LFT	21	0	0	-0.376974626102817
RRT	14	6	0.3	0.376822155030493
PIA	37	2	0.0512820512820513	0.376642884566527
SKI	39	0	0	0.376594999166876
SSE	33	11	0.25	0.376365694533014
HQQ	4	0	0	-0.37635469202176
DLV	36	0	0	-0.37589909562853
LLR	96	2	0.0204081632653061	0.375700655643421
TTP	11	3	0.214285714285714	-0.375687829365955
KPK	18	7	0.28	0.375637041002966
IVG	33	3	0.0833333333333333	-0.375293999608956
DNE	16	1	0.0588235294117647	-0.375150140494105
YTE	4	0	0	-0.374904378221386
NGF	19	0	0	0.374708949654286
TGC	4	0	0	-0.374531833087219
IVQ	24	1	0.04	0.374505540493581
SFC	12	0	0	0.374216452965238
GPA	13	0	0	-0.374185261937725
PRS	10	1	0.0909090909090909	-0.37410656948171
IRR	63	1	0.015625	0.374056623269544
VPI	16	0	0	-0.373893676651885
YQQ	12	0	0	-0.373872407220053
VKS	29	3	0.09375	0.373736692691521
AGD	40	3	0.0697674418604651	-0.373735185526803
FEH	3	0	0	-0.373706308783823
NTP	18	1	0.0526315789473684	0.373584762657607
DAP	40	6	0.130434782608696	0.37342983694409
GDP	5	1	0.166666666666667	-0.373276907538372
TRL	54	2	0.0357142857142857	0.373053799301939
CLI	11	0	0	0.372711058541171
EKI	24	1	0.04	-0.372338782447654
IKE	46	4	0.08	0.372321844053374
PKR	19	7	0.269230769230769	0.372268281784465
YTA	25	0	0	0.372198730311728
YVN	4	0	0	-0.372129582719033
EKT	28	2	0.0666666666666667	0.372003780807861
TFT	11	2	0.153846153846154	-0.371976113941829
QLW	3	0	0	-0.371798300687561
DKL	44	1	0.0222222222222222	-0.371639225591992
KTI	28	2	0.0666666666666667	0.371495269564232
EGH	5	0	0	-0.371281243474949
TPT	11	3	0.214285714285714	-0.370972045751406
RRI	49	0	0	0.37093382808711
PPT	7	0	0	-0.370800875448038
YGG	22	0	0	0.370482522508899
APE	30	10	0.25	-0.370325521682373
LGY	48	1	0.0204081632653061	0.37017485766495
RRK	16	19	0.542857142857143	0.369539571471271
VKH	15	0	0	0.369228978620547
ITL	47	1	0.0208333333333333	-0.369162971027631
DFT	36	0	0	0.368848224504606
SSK	34	4	0.105263157894737	0.368594688361961
HFL	8	0	0	-0.368352051542121
GSS	27	2	0.0689655172413793	0.368180042883491
QNA	11	1	0.0833333333333333	-0.367972913937022
TKP	12	4	0.25	0.367882029966782
EES	34	3	0.0810810810810811	0.36767109647777
EWL	21	0	0	-0.367316603164629
EIY	5	0	0	-0.367238352833956
QNV	17	3	0.15	0.367232101707032
WLD	14	0	0	-0.367035208469269
HHC	6	0	0	0.367014354089099
CEL	2	0	0	-0.366895198531208
LMG	32	0	0	0.366686297925611
LQG	31	0	0	0.366616573499665
YNL	7	0	0	-0.366330550241998
VAG	57	2	0.0338983050847458	-0.366149537419065
NHC	6	0	0	0.365757239872972
RFI	20	0	0	-0.365319394147009
KRC	12	1	0.0769230769230769	0.365309954913247
EAS	36	4	0.1	0.364777662550173
PPC	9	0	0	0.3646330075802
FSI	23	1	0.0416666666666667	0.363927826175412
FSE	23	0	0	-0.3638572896509
LND	43	3	0.0652173913043478	0.363668198741929
YFD	9	0	0	-0.36331986658075
TKE	25	1	0.0384615384615385	0.36326193669855
TYQ	4	0	0	-0.363104188477783
PQV	18	4	0.181818181818182	-0.363013884019609
NEI	19	1	0.05	-0.362500148941318
DKN	12	1	0.0769230769230769	-0.362361620043048
PAR	42	7	0.142857142857143	0.362116302579596
EYD	15	1	0.0625	0.362075505445864
ATT	30	0	0	-0.361957421473658
SQA	26	0	0	-0.361894726826755
KPY	10	0	0	0.361886877048695
QVF	7	0	0	-0.361762270608634
TLH	12	0	0	-0.361571442877296
LNF	11	0	0	-0.361563814489845
ISG	56	1	0.0175438596491228	0.361155150007345
LER	79	1	0.0125	0.36083293695895
SRI	49	2	0.0392156862745098	0.360629208463301
EMT	8	2	0.2	-0.360483971924611
AGY	37	0	0	-0.360361580448053
SVT	34	5	0.128205128205128	-0.360261373948519
WAR	17	0	0	0.360243865206158
STF	11	0	0	-0.360225200692777
MNL	11	0	0	0.360147824454219
VAY	10	0	0	-0.359787567010174
FEA	18	0	0	-0.359633309626695
MTV	10	0	0	-0.359064601224087
QRA	39	9	0.1875	0.358793744412926
IDC	1	0	0	-0.358624375632687
AVY	12	2	0.142857142857143	-0.358290507157813
MTI	17	0	0	-0.358238598011383
IIQ	9	0	0	-0.358180506995004
RNG	25	1	0.0384615384615385	-0.357964271736102
LVD	51	0	0	-0.357661860557159
SND	7	0	0	-0.357614189538727
PNI	9	0	0	-0.357511130907753
AEE	52	19	0.267605633802817	-0.357487474643876
PVE	26	13	0.333333333333333	-0.357394336477695
GYA	22	0	0	-0.357374031214997
RVL	94	0	0	0.35731254345025
KIP	11	1	0.0833333333333333	-0.35696077891817
DGP	12	0	0	-0.356921512085788
SAE	40	6	0.130434782608696	-0.356847806596178
RAM	31	0	0	0.356835836559341
VDV	52	1	0.0188679245283019	0.356571853609323
ISE	40	1	0.024390243902439	0.356408546541386
QQC	7	0	0	0.356247486867448
RLM	37	0	0	0.356244579510362
NLE	38	0	0	0.356117110715278
ELV	86	2	0.0227272727272727	0.355992950963294
PVH	13	0	0	0.355850283262298
LMF	11	0	0	0.355729098926027
FQH	6	0	0	0.355720820597678
LYR	14	3	0.176470588235294	-0.355601112073469
LKN	53	5	0.0862068965517241	0.355594340729409
YRA	10	5	0.333333333333333	-0.355573731297735
PLF	25	0	0	-0.355544448154247
IVY	15	0	0	0.355537149960843
RDP	8	2	0.2	-0.355368415503286
MVK	11	1	0.0833333333333333	0.35536236581883
CKI	7	0	0	0.355348783753364
MIL	10	0	0	-0.35531877002062
LQY	4	0	0	-0.355312479633422
TYY	7	0	0	0.355271788206519
GFE	39	0	0	0.355117173036301
NHA	18	3	0.142857142857143	0.35485304897088
TSG	38	7	0.155555555555556	0.35463458249639
YQL	35	0	0	0.354589704242252
KIF	9	1	0.1	-0.35458653112346
NLG	32	0	0	0.354537050104537
KQS	19	0	0	0.354464199317357
IFS	13	2	0.133333333333333	-0.354258113072197
KRI	29	1	0.0333333333333333	0.354159829897572
ESP	21	3	0.125	0.353919620251157
SYY	5	0	0	-0.353656095089792
KNY	15	0	0	0.353619593231266
GQF	7	0	0	-0.353578807548939
NLK	33	1	0.0294117647058824	0.353541017895296
QEF	12	0	0	0.353524125958537
DNK	10	0	0	-0.353467948040145
TPG	30	0	0	-0.35343802895783
YSH	3	0	0	-0.35343725575305
EFD	11	1	0.0833333333333333	-0.353403138878022
ELM	24	1	0.04	0.353317292416848
TRR	29	5	0.147058823529412	0.353174062888252
LTC	7	0	0	-0.353095080673729
DLR	40	2	0.0476190476190476	-0.352879822430373
LCK	6	0	0	-0.352712876184405
MFG	16	0	0	0.352624307812455
PVA	53	12	0.184615384615385	0.352523335915653
GKY	9	0	0	-0.352501835822799
CDI	1	0	0	-0.352460396892396
LVP	32	0	0	-0.352139323240421
PSI	25	1	0.0384615384615385	0.35208407917146
SQS	10	1	0.0909090909090909	-0.352072241188325
RTS	15	2	0.117647058823529	-0.351928654648282
ERP	16	3	0.157894736842105	0.351826549704893
LQD	20	0	0	-0.35178619519977
HAQ	20	2	0.0909090909090909	0.351651140113043
YQI	8	0	0	-0.351637501981064
IAL	70	1	0.0140845070422535	-0.351149837957999
AWA	17	0	0	-0.350813998549123
IKA	42	2	0.0454545454545455	0.350630553486614
SYK	11	1	0.0833333333333333	0.350465097768614
IFG	21	1	0.0454545454545455	0.350257804751556
NKG	29	0	0	0.350195008184455
DTQ	8	1	0.111111111111111	-0.350168088156415
KIC	9	0	0	0.349958687742954
LKM	7	2	0.222222222222222	-0.349929529337037
QTE	7	0	0	-0.349877661283985
IKS	33	0	0	0.349864201635429
ATH	20	6	0.230769230769231	0.349823339011449
TDG	16	3	0.157894736842105	-0.349541066095865
HEQ	20	0	0	0.349314717397424
MKS	13	1	0.0714285714285714	0.349312170041962
GTL	58	0	0	-0.348933455710776
IRQ	19	1	0.05	-0.348778994307241
TSD	13	1	0.0714285714285714	-0.348704957258271
AMG	13	1	0.0714285714285714	-0.348564114998383
HRS	12	0	0	0.348523955347907
GDE	40	2	0.0476190476190476	0.348444105972124
CVE	3	0	0	-0.348361463265332
NDS	19	0	0	0.348356790037459
QQI	20	0	0	-0.348304434617211
GPL	34	0	0	-0.348065501659026
ALF	61	0	0	-0.347769481133075
QKG	25	1	0.0384615384615385	0.347756580312374
RAQ	35	7	0.166666666666667	0.347625322796259
EDF	28	0	0	0.347584859281529
KGQ	18	0	0	0.347529278449739
AVG	36	0	0	-0.347211579231823
AYP	17	0	0	0.347015752471503
EAI	56	4	0.0666666666666667	-0.346982042803388
AYR	12	1	0.0769230769230769	-0.346891197818666
NER	22	7	0.241379310344828	0.346867113126812
QTG	19	2	0.0952380952380952	-0.346844978330709
EPH	13	0	0	0.346728905325479
GIK	32	1	0.0303030303030303	0.346657926256115
EQG	27	2	0.0689655172413793	-0.346560896149561
VIM	4	0	0	-0.346549917227026
HIR	7	0	0	-0.346500231898103
KNP	8	0	0	-0.346003455698196
SRK	22	7	0.241379310344828	0.34594196874945
LPH	9	0	0	-0.345599995907384
EYK	7	0	0	-0.345321540527692
DIY	13	0	0	-0.345227521608217
EYV	13	4	0.235294117647059	0.344893835180546
EIN	15	1	0.0625	-0.344659103443014
SQE	30	1	0.032258064516129	0.34462952795631
ATI	33	0	0	-0.3445193357888
QFR	16	0	0	0.344490248128704
HDD	4	1	0.2	-0.344358652890112
QIR	34	1	0.0285714285714286	0.344318193892436
SSF	10	0	0	-0.344101988520686
HRY	2	0	0	-0.344025710033503
DRQ	10	0	0	-0.343859804902983
PTV	27	4	0.129032258064516	0.343764435098067
FKP	7	0	0	-0.343647780878677
SVH	15	0	0	0.343471185375451
YRV	12	0	0	-0.343227740085932
LHY	11	0	0	-0.343222952506488
SEV	29	1	0.0333333333333333	0.34314623579974
NND	7	1	0.125	-0.342877688364486
AEF	25	0	0	-0.342868725863557
SSA	26	3	0.103448275862069	-0.342862889541538
MGF	33	0	0	0.342633271559928
IAI	27	1	0.0357142857142857	-0.34253431858193
FLK	26	0	0	0.34245604705792
AME	13	4	0.235294117647059	-0.342097079885717
WVI	1	0	0	-0.34207079214045
LPL	69	0	0	-0.342033143840457
IAT	37	1	0.0263157894736842	-0.341993835981873
TFY	4	0	0	-0.341886146071969
VAK	44	3	0.0638297872340425	0.341851821999158
DET	18	3	0.142857142857143	-0.341705699439184
NVR	22	0	0	0.341663809417417
QKK	21	1	0.0454545454545455	0.341474155235158
HPV	17	4	0.19047619047619	0.341465389236416
MNA	4	1	0.2	-0.341315287584732
YRR	12	0	0	-0.341313348201665
VLW	4	0	0	-0.340937672869118
GDI	48	6	0.111111111111111	-0.340919941905734
VSA	40	2	0.0476190476190476	-0.340739348346514
FFE	17	0	0	0.340687764611542
QDI	22	0	0	-0.340633861306124
RMV	11	0	0	0.340626193395862
LAT	65	6	0.0845070422535211	0.340556068674104
TIM	13	0	0	0.340380505978901
PGM	9	0	0	-0.340305649439029
TLN	30	3	0.0909090909090909	-0.340207616071543
NQV	14	1	0.0666666666666667	0.340036826847813
AHT	4	0	0	-0.339982976571962
PRY	6	0	0	-0.3397721981624
TSV	26	2	0.0714285714285714	-0.339436594111796
FQP	5	0	0	-0.339386565633843
MKP	7	0	0	0.339301311761984
PPP	12	0	0	-0.339184003095446
DYE	5	1	0.166666666666667	-0.338987552387437
QNS	1	0	0	-0.338983699362347
HVL	11	2	0.153846153846154	-0.338831604722263
LEY	14	0	0	-0.338795837861791
QRH	8	4	0.333333333333333	0.33846369044501
IVF	17	0	0	0.33836358536685
KEI	42	1	0.0232558139534884	0.338293112540321
QSK	12	0	0	-0.338191435561352
CGS	10	0	0	-0.338072511105998
DTL	51	0	0	-0.338051052508936
EGT	37	2	0.0512820512820513	0.338034640865104
YLE	20	0	0	-0.3378076080963
TGF	34	0	0	0.337777482442409
QPY	1	0	0	-0.337621124976118
PKE	17	4	0.19047619047619	0.337579116142728
WLF	10	0	0	0.337362910486917
WVR	14	4	0.222222222222222	0.337317429437005
VRR	34	2	0.0555555555555556	0.337128174075288
LLP	70	2	0.0277777777777778	-0.336822955141626
AEY	31	0	0	0.33669322591681
PWQ	1	0	0	-0.336650089182893
AHP	9	2	0.181818181818182	-0.33647303620938
SFH	4	0	0	-0.336448328346864
RTV	20	1	0.0476190476190476	-0.336213825793972
IEN	18	0	0	-0.33621220690651
TDQ	2	0	0	-0.335865945791545
TTS	18	2	0.1	-0.335776298434187
LNN	35	0	0	0.335756179144994
EYP	6	0	0	-0.335726364476151
IVH	8	0	0	-0.335523399125811
AWG	4	0	0	-0.335490947427005
DRD	36	2	0.0526315789473684	0.335002134172649
TIS	37	1	0.0263157894736842	0.334921939805926
RYE	16	1	0.0588235294117647	-0.33468211390836
VYS	25	0	0	0.334593464981175
VAP	36	4	0.1	-0.334264137049608
SER	21	3	0.125	-0.334112711777897
STH	9	0	0	0.333942674323004
NRC	7	0	0	0.33389140796523
HVF	21	0	0	0.333676436579152
YKE	18	0	0	0.333606169579562
LGA	63	3	0.0454545454545455	-0.333530198631021
YQK	5	0	0	-0.3333674644608
QTF	4	0	0	-0.333180934837696
LPS	34	4	0.105263157894737	-0.333111122568599
SIF	14	1	0.0666666666666667	0.33304829153963
WYV	6	0	0	0.332966533988626
WLR	26	0	0	0.332924753291842
MIS	10	0	0	-0.332869940899392
FHQ	8	0	0	0.332551180669986
QRI	21	0	0	-0.332473822217838
YAS	13	0	0	-0.332427938005414
ICF	4	0	0	0.332348772740613
GLQ	21	0	0	-0.332308253662065
FKQ	6	0	0	-0.331924893100503
DPY	8	0	0	-0.331851523021482
IPA	38	0	0	-0.331764768474767
INV	20	0	0	-0.331650108405218
QGQ	11	0	0	-0.331581240538827
QAW	14	1	0.0666666666666667	0.331519375106596
EKH	5	0	0	-0.331188796452703
TGP	11	0	0	-0.331160094209066
QVL	40	2	0.0476190476190476	-0.331152412300772
DLW	3	0	0	-0.331137415237639
ELE	72	9	0.111111111111111	0.331093256138714
NTM	3	0	0	0.330921458688526
QGN	11	0	0	-0.33025343479649
GPG	20	4	0.166666666666667	0.330166161792945
GYY	6	0	0	-0.329919459639587
KAH	11	0	0	0.329899215117544
GVE	60	2	0.032258064516129	0.329499048063646
VTD	41	5	0.108695652173913	0.329468843868749
LRQ	61	1	0.0161290322580645	-0.329248675040549
WLA	36	0	0	-0.329223382954496
AMD	8	4	0.333333333333333	-0.329197303850247
AMK	22	1	0.0434782608695652	0.329179840055254
GCS	7	0	0	-0.328920673196786
LNG	39	1	0.025	-0.328760306784029
VII	22	0	0	-0.328670648919518
CDP	9	0	0	0.328594433877024
DVS	27	1	0.0357142857142857	-0.328563132446734
SIS	26	0	0	-0.328337283576512
TQN	3	2	0.4	-0.328319679886176
NPP	20	2	0.0909090909090909	0.328262633057917
AYD	9	1	0.1	-0.328153613426199
SPN	4	0	0	-0.328148138161805
LHD	24	0	0	0.328140537419625
FVT	20	1	0.0476190476190476	0.32806540846547
YDQ	2	0	0	-0.327859454390348
QLH	20	0	0	0.327776535738765
ILS	35	0	0	-0.327741945960581
IQP	10	0	0	-0.327635678348791
VYE	17	1	0.0555555555555556	0.32753301774907
KQV	25	1	0.0384615384615385	0.327531624811974
KGN	20	2	0.0909090909090909	0.327497891553133
GIN	31	0	0	0.327423775140473
NLQ	20	0	0	0.327296650545825
AKS	33	3	0.0833333333333333	0.326898902231535
NLF	20	0	0	-0.326786105251189
KYD	5	0	0	-0.326671657145222
ISL	50	0	0	-0.326249109786136
YPT	10	2	0.166666666666667	0.326183455692992
YVV	12	0	0	-0.326062907303377
TVL	48	3	0.0588235294117647	0.326029208594837
EIF	27	0	0	0.325883699726975
GRW	2	0	0	-0.325811069924396
VQA	44	7	0.137254901960784	0.325660589729514
STL	41	4	0.0888888888888889	-0.325649360317856
FFR	7	0	0	-0.325600840879068
LDN	32	0	0	0.325441433266505
GHT	8	1	0.111111111111111	-0.325419247330881
PRW	9	0	0	0.32541057415477
HGS	13	1	0.0714285714285714	0.32536952203703
RDI	46	1	0.0212765957446809	0.325211558749141
WVA	21	0	0	0.325035369518759
SVW	1	0	0	-0.32500380250403
RSD	20	7	0.259259259259259	0.324988593879163
RFR	18	2	0.1	0.324839968056992
TDD	19	1	0.05	-0.324811646871332
TFI	24	1	0.04	0.324339539139546
FYK	14	0	0	0.324226872378574
YSV	14	0	0	-0.324188545388174
FFG	8	1	0.111111111111111	-0.324169100933571
DNP	16	0	0	-0.324162196851044
LCP	15	0	0	0.323883116759689
RRN	13	10	0.434782608695652	-0.323689463466717
SFD	26	4	0.133333333333333	0.323642302356542
VRW	8	0	0	0.323446206537146
FPE	20	1	0.0476190476190476	-0.323440303950763
FML	6	0	0	-0.323421783621182
THP	17	8	0.32	0.323251446534143
AQA	61	3	0.046875	-0.323109009788978
FYT	12	0	0	0.322561965024613
NRY	7	0	0	-0.322434380570707
CLR	15	0	0	0.322374715286827
GYF	7	0	0	-0.322340146914139
KVN	28	2	0.0666666666666667	0.321793545355841
PHL	27	0	0	0.321693016692551
FRY	3	0	0	-0.321628349145742
KQG	18	4	0.181818181818182	-0.321613856879746
LIP	18	0	0	-0.321556413618989
NLI	25	0	0	-0.321406661492279
VMQ	21	0	0	0.32136187958153
PTL	26	2	0.0714285714285714	-0.321323813923799
YER	8	1	0.111111111111111	-0.321244832895085
NRT	5	1	0.166666666666667	-0.321105242363193
SGT	47	2	0.0408163265306122	-0.321082885536865
EME	6	0	0	-0.320767995850545
ARR	58	11	0.159420289855072	0.320713957377388
YKR	15	0	0	0.320654108799425
QDR	9	3	0.25	-0.32037030289907
RMM	14	1	0.0666666666666667	0.320252906449662
NPV	22	0	0	-0.320042015054529
RFS	24	3	0.111111111111111	0.320029701908399
LSD	56	2	0.0344827586206897	-0.319936040529225
NPD	13	0	0	-0.319602218137411
SFE	15	0	0	-0.319567257289449
VGW	1	0	0	-0.319449497995961
VNI	14	0	0	-0.31926286837178
PIK	16	3	0.157894736842105	0.319162366298821
RRC	4	0	0	-0.318997720557409
EGF	28	0	0	0.318941867728172
LSN	49	0	0	0.318898466437759
QTK	9	1	0.1	0.318717967605507
LWS	1	0	0	-0.318699410671428
ESE	30	3	0.0909090909090909	-0.318666054082022
IQL	15	0	0	-0.318373769041132
ASC	7	0	0	-0.318200111262324
THT	9	5	0.357142857142857	0.318168152592773
NFE	8	3	0.272727272727273	-0.318144681713875
TGS	27	0	0	-0.318101656530393
SGN	18	5	0.217391304347826	-0.318093852922232
YGW	10	0	0	0.318006928289911
SAD	31	2	0.0606060606060606	0.317982218692563
RRR	43	21	0.328125	0.317928289178958
AMT	11	0	0	-0.317760355252027
RWT	5	1	0.166666666666667	0.317640237823397
SSR	23	4	0.148148148148148	0.317582789995525
NCI	3	0	0	0.317571898734852
DVC	14	0	0	0.317479657163958
YEH	1	0	0	-0.31738034556054
AIA	94	7	0.0693069306930693	-0.317343338389295
RTH	18	3	0.142857142857143	0.31723448479684
VSD	41	5	0.108695652173913	-0.317202191759443
FAQ	15	0	0	-0.31691111132678
HSV	7	0	0	-0.316907048038197
GTM	14	0	0	0.316895174145912
HIA	20	2	0.0909090909090909	-0.316845014868064
SNF	13	0	0	0.316598096778166
FIF	6	0	0	-0.316377897200351
DVP	37	3	0.075	0.316209719476998
SMS	7	0	0	-0.316184518774271
VIT	26	1	0.037037037037037	-0.316006936087523
HAL	40	1	0.024390243902439	0.315979175392024
IPL	38	1	0.0256410256410256	-0.315907878589561
IIM	1	0	0	-0.315874885781244
KEN	17	1	0.0555555555555556	-0.315778214713491
VGQ	26	3	0.103448275862069	-0.315605328966269
ERW	3	0	0	-0.315599723865785
MAG	16	4	0.2	-0.315088146407707
FVD	19	0	0	-0.315041549148502
VHA	28	1	0.0344827586206897	0.315008965260071
QKE	18	1	0.0526315789473684	0.314879139358706
MDN	4	0	0	-0.314863292678046
AYH	5	0	0	-0.314773846172598
AWS	2	0	0	-0.314593003417223
NSL	24	1	0.04	-0.314571884948992
EQL	57	0	0	-0.314488436977444
RPN	14	0	0	0.314387784074436
SDF	22	0	0	0.314246907470705
LDC	13	1	0.0714285714285714	0.314224714217076
TLM	18	0	0	0.314198942361632
QAN	10	3	0.230769230769231	-0.313934296953622
VLY	19	0	0	0.313892919089749
ENA	34	2	0.0555555555555556	-0.313753312232656
GVP	60	2	0.032258064516129	0.313710261796049
ARQ	63	3	0.0454545454545455	-0.313600404300023
LPA	102	5	0.0467289719626168	0.313487351212186
ITV	37	0	0	0.313441151488027
RCL	6	0	0	-0.313351028432242
RCK	7	0	0	0.313264478872435
SVC	3	0	0	-0.313264140060046
EWY	10	0	0	0.313263148409677
GNL	29	1	0.0333333333333333	-0.312967041587403
FEI	23	0	0	0.312651180612482
PQR	28	2	0.0666666666666667	0.312593844392666
FAP	19	2	0.0952380952380952	-0.312500697550159
QWL	26	0	0	0.31249432299316
YDF	12	0	0	0.312458825821081
SSM	8	0	0	-0.312361840861515
KYY	8	0	0	0.312285062566273
PYA	8	0	0	-0.312111099096488
SDK	28	5	0.151515151515152	0.312062669828946
FLI	19	1	0.05	-0.311878678243463
GSI	22	0	0	-0.31180533102164
RNH	14	2	0.125	0.31173784487222
RVF	20	0	0	0.311661606466707
ILL	50	0	0	-0.311595307325649
FTA	31	3	0.0882352941176471	0.311547845934364
VFA	13	2	0.133333333333333	-0.311097298690042
TMN	5	0	0	0.310993030728958
AID	52	0	0	-0.310990781238363
ASK	25	8	0.242424242424242	0.310758388137777
VKK	19	2	0.0952380952380952	-0.310534719590346
HHR	10	0	0	0.310484153389046
DLP	24	3	0.111111111111111	-0.31038084132883
EAP	29	16	0.355555555555556	0.310376902353567
KKY	26	5	0.161290322580645	0.310311499754496
VHQ	6	0	0	0.310030898442903
RND	14	10	0.416666666666667	-0.309966821581153
HKV	4	0	0	-0.309950559087097
FDR	36	0	0	0.30983511203459
TPC	8	0	0	0.309809984536985
YPR	8	0	0	-0.309690444238385
YSQ	5	0	0	-0.309585710467132
DER	32	9	0.219512195121951	0.309436243184257
RAK	26	1	0.037037037037037	-0.309366422036488
RQE	18	0	0	-0.309309132299159
LPW	6	0	0	-0.309176213769287
LCA	25	0	0	0.309079559537257
SDH	2	1	0.333333333333333	-0.308804431755649
STR	10	2	0.166666666666667	-0.30873374390357
RTE	24	5	0.172413793103448	-0.308709605783243
HFS	11	0	0	0.308617008752922
NIQ	6	1	0.142857142857143	-0.308596393455558
HLM	3	0	0	-0.308537170975816
GKR	37	10	0.212765957446809	0.308296306526594
DKP	19	2	0.0952380952380952	-0.308239091039363
DGT	30	0	0	-0.308178021698798
RQM	5	0	0	-0.308166796954494
VIC	6	1	0.142857142857143	-0.308143989550564
TLI	37	1	0.0263157894736842	-0.308124557088917
LYS	12	0	0	-0.308066389618107
ALV	91	1	0.0108695652173913	-0.307791151791149
TSQ	15	2	0.117647058823529	-0.307659068148127
QYG	20	0	0	0.307635590388128
QGH	7	0	0	0.307629287745768
MLT	19	2	0.0952380952380952	0.307494535206222
VEA	77	9	0.104651162790698	0.3072807077127
VQD	15	3	0.166666666666667	-0.307153716641698
WDE	10	0	0	0.307087796783261
RFL	37	0	0	0.306737949992074
NPY	1	0	0	-0.30667498509251
NQT	3	0	0	-0.306665185353716
LHS	24	1	0.04	0.306402225380267
TAT	25	3	0.107142857142857	-0.306388756632205
KHA	11	1	0.0833333333333333	0.306334682092472
MMD	12	2	0.142857142857143	0.306250194972624
LKP	37	1	0.0263157894736842	0.306242834614091
AEN	34	7	0.170731707317073	-0.305990902805023
CFI	6	0	0	0.305965269104346
YII	7	0	0	-0.3059495843878
CFH	4	0	0	0.305948270829855
RSK	20	3	0.130434782608696	0.305883598755422
KMI	7	0	0	-0.305773414969203
WTV	1	0	0	-0.305198990943196
ESY	7	0	0	-0.305067062323002
PTT	13	3	0.1875	-0.305017584439274
ARC	3	0	0	-0.305011577752025
HSR	5	0	0	-0.304801844759238
DVE	34	1	0.0285714285714286	-0.304609801340427
NFQ	1	0	0	-0.304521615021049
PDK	6	3	0.333333333333333	-0.304501087458483
TYG	11	0	0	0.304387868185052
MDT	5	0	0	-0.304335197220763
VKW	5	0	0	0.304177601411381
ASY	13	0	0	-0.304045397168828
NGW	3	0	0	-0.30403466847894
KQL	42	5	0.106382978723404	0.304017010479859
MSS	18	1	0.0526315789473684	0.303901178626203
YVI	11	0	0	0.303872797514104
AAA	128	21	0.140939597315436	0.30377584257693
WQA	16	0	0	-0.30376308513611
TES	18	1	0.0526315789473684	-0.303762364037581
VPT	11	0	0	-0.303590443417136
FAK	16	0	0	0.303281611098771
FRG	12	1	0.0769230769230769	-0.303163789155039
FIS	27	0	0	0.303160500180818
QSS	10	0	0	-0.303059054667956
GVH	20	1	0.0476190476190476	0.303052440529349
VDY	15	0	0	-0.302937333144063
MLR	24	1	0.04	-0.302921701423549
IFR	7	0	0	-0.30286882664077
GFG	39	1	0.025	0.30273623610562
MKF	8	0	0	0.302732896385274
WRA	8	0	0	-0.302622867207383
KRY	22	0	0	-0.30258519561092
GRA	40	1	0.024390243902439	0.302585174645491
ISK	29	0	0	0.302543206831191
ELF	26	1	0.037037037037037	-0.30247974421252
SML	15	0	0	-0.30205128407888
EIR	45	4	0.0816326530612245	0.301993922109833
TFA	19	3	0.136363636363636	-0.301910457108226
YRC	5	0	0	0.301893959581423
IKV	26	1	0.037037037037037	0.301782791149401
APP	23	3	0.115384615384615	0.301754580569866
CGT	2	0	0	-0.30171289301131
AHK	13	0	0	0.301667448007437
CDL	13	0	0	0.301587585388612
MEA	8	1	0.111111111111111	-0.301529517135746
IMN	8	1	0.111111111111111	0.301385663182911
QLI	31	1	0.03125	-0.301295597182717
QYR	8	0	0	-0.301290467127381
TDT	28	0	0	0.301269374187063
GRP	27	7	0.205882352941176	-0.301244075729098
VML	19	1	0.05	-0.301186419739706
LVL	103	0	0	0.301038298401834
FVE	26	1	0.037037037037037	0.300923168247308
DTD	12	1	0.0769230769230769	-0.300871483981661
SDS	19	0	0	-0.300862166141754
DST	15	1	0.0625	-0.300682031502648
KLQ	20	2	0.0909090909090909	0.300577002557404
GAM	13	1	0.0714285714285714	-0.300442990062092
THI	11	1	0.0833333333333333	-0.300357307980213
IHP	15	0	0	0.300177724968231
AWV	7	0	0	-0.300159335492314
KAP	20	9	0.310344827586207	0.300042310756522
RSP	10	3	0.230769230769231	-0.299932220527112
PDI	22	2	0.0833333333333333	-0.299774648253133
LEL	86	1	0.0114942528735632	0.299705897935546
DPE	35	1	0.0277777777777778	0.299556290864363
ACV	7	0	0	-0.29943959829956
AEQ	41	6	0.127659574468085	-0.29942188326852
GST	20	0	0	-0.299347869219108
LMA	28	0	0	-0.299342365443345
ILR	41	0	0	-0.299204550814201
QIS	22	0	0	0.299202273269242
RTP	20	1	0.0476190476190476	0.299143328934107
LFE	19	0	0	-0.29906086732283
NET	5	2	0.285714285714286	-0.299054438529124
VWS	2	0	0	-0.298968354668925
MPE	17	2	0.105263157894737	0.298637587358669
QQA	54	11	0.169230769230769	-0.298560769815876
REC	11	0	0	0.298477304803163
KLA	76	0	0	0.298300706602416
EHT	4	0	0	-0.298254885620577
GEL	74	11	0.129411764705882	0.298158563838689
WGE	6	0	0	-0.298144234331114
HYP	3	0	0	-0.298127568138483
FAA	51	2	0.0377358490566038	-0.298084085697446
KSQ	15	3	0.166666666666667	0.297997029932153
EHW	1	0	0	-0.297948329610395
YLF	5	0	0	-0.297919403592569
HTL	31	0	0	0.297914296614534
QIQ	8	0	0	-0.297871625091094
VPQ	17	0	0	-0.297800006491518
FMQ	10	0	0	0.2977856925109
ANI	44	0	0	0.297588753712694
EVT	27	1	0.0357142857142857	-0.297533769895181
VIF	12	0	0	-0.297461082709777
VIH	11	0	0	-0.297363886995044
STT	20	1	0.0476190476190476	-0.297147655759484
EFT	17	0	0	0.297122199443775
KCH	4	0	0	0.297079091661716
ELW	17	0	0	0.296936378041326
LNV	35	3	0.0789473684210526	-0.296743781015461
AEH	31	6	0.162162162162162	0.296623404798071
VEI	40	1	0.024390243902439	0.296455059566147
HIQ	2	0	0	-0.296187774155861
WFV	11	0	0	0.296172999242074
NGG	14	9	0.391304347826087	-0.296062917905838
EPN	1	0	0	-0.295914165262897
GFK	27	1	0.0357142857142857	0.295887802515495
TRI	35	2	0.0540540540540541	0.295858129342552
GCD	14	0	0	0.295834960821755
HDS	2	0	0	-0.295802218203716
HES	1	0	0	-0.295775410452001
GKE	30	0	0	-0.295575550090428
TVM	5	1	0.166666666666667	-0.295523066359397
HYF	1	0	0	-0.295445730781472
GQI	19	0	0	0.295356535867448
DRI	48	0	0	0.295189349929082
LQN	18	0	0	-0.29511174926012
YSE	14	0	0	0.295067418456567
TYS	10	0	0	-0.294802050779367
VHI	5	0	0	-0.294774787034793
QNG	17	4	0.19047619047619	-0.29477044508147
SHN	4	1	0.2	-0.294466582499372
DIE	56	1	0.0175438596491228	0.294413757664582
TAN	9	0	0	-0.294329900492837
PYN	8	0	0	0.29432906279409
DIR	30	0	0	-0.294258986696025
VHP	22	0	0	0.29424218415254
ANT	13	0	0	-0.29423531930296
LWR	20	0	0	0.294209850664038
FMA	7	0	0	-0.294197808164049
FLQ	9	0	0	-0.294158532685037
QQW	14	0	0	0.29414441107888
DTT	12	1	0.0769230769230769	-0.293955230781351
TQH	5	0	0	-0.293950224189783
HAI	24	0	0	0.293874240262707
AYY	5	0	0	-0.293775092685526
ACK	1	0	0	-0.293732317540617
SGR	34	4	0.105263157894737	0.293637352469767
LDI	67	1	0.0147058823529412	0.293514343985638
IFI	11	1	0.0833333333333333	-0.293450141100769
WFN	6	0	0	0.293030746589982
TMT	6	0	0	-0.2928881838569
VVN	42	1	0.0232558139534884	0.292783547820154
PHQ	2	0	0	-0.292544020370305
VEW	2	0	0	-0.292290417853469
QIT	16	0	0	0.292289974616434
HSD	6	4	0.4	-0.292206087244373
IPT	17	2	0.105263157894737	-0.292081664448926
KTP	9	5	0.357142857142857	-0.291920473844174
HLQ	28	0	0	0.291879768252074
FGG	24	3	0.111111111111111	-0.291706824024357
VDK	23	0	0	-0.291556464181311
VTP	26	3	0.103448275862069	-0.291310933039118
PCE	4	0	0	0.291115135384783
FID	32	0	0	-0.2910965355268
LMM	2	0	0	-0.291071999051254
MDE	9	1	0.1	-0.291063806736007
SDQ	12	0	0	0.291055067020268
MNM	5	2	0.285714285714286	0.291001331352543
TAR	43	1	0.0227272727272727	0.290931304851725
KMP	1	0	0	-0.290848228494658
HNP	8	3	0.272727272727273	-0.290839339123705
GGY	16	0	0	-0.290826153222989
VEN	28	1	0.0344827586206897	-0.290819689825616
DLH	5	0	0	-0.290744827921414
TWR	8	0	0	0.290734393312547
DLD	52	3	0.0545454545454545	0.290725168448636
LVN	35	0	0	-0.290724138833315
SGD	39	3	0.0714285714285714	-0.290696697893218
MFR	12	0	0	0.290509446059003
LGR	53	1	0.0185185185185185	0.2904281312296
EFY	5	0	0	-0.290143256547853
KRD	17	4	0.19047619047619	0.290085427400996
WVE	4	0	0	-0.289943393207417
GWQ	16	5	0.238095238095238	0.289936415556337
MKM	4	1	0.2	0.289923597825674
MTN	2	0	0	-0.289910827945088
RDH	14	1	0.0666666666666667	0.289852361638459
ERV	49	3	0.0576923076923077	0.289700114164047
DSI	24	0	0	0.289637045229714
RIM	20	0	0	0.289633827030446
LEW	24	0	0	0.289314146708276
YVY	1	0	0	-0.289300142105804
[truncated: 5,678 more rows]
