# Supplementary material for: TriPepSVM: de novo prediction of RNA-binding proteins based on short amino acid motifs
Source: Nucleic Acids Res. 2019 Mar 29;47(9):4406–17. doi: 10.1093/nar/gkz203 (PMC6511874; doi:10.1093/nar/gkz203)
Supplement: Supplementary Data [file gkz203_supplemental_files.zip › Supplementary_Table_S13.tab]

# This table reports proteome-wide predictions for human according to TriPepSVM
# UniprotKB_ID: IDs of the proteins
# Name: Hugo names of the proteins
# TriPepSVM_Score: The score that we assign to the protein. Unnormalized value that denotes the distance from the SVM decision boundary.
# TriPepSVM_class: The predicted class of TriPepSVM (RNA-binding protein vs. Non RNA-binding protein)
# RNA-binding_annotation: Was the protein previously annotated as RNA-binding in the UniProt database? Annotation retrieved on the 21st October 2018.
# Fraction_predicted_tertiary_structure: Degree of "orderedness" of the protein. 1 means that all residues are folded and 0 means that the protein is structually completely disordered.
UniprotKB_ID	Name	TriPepSVM_Score	TriPepSVM_class	RNA-binding_annotation(21.10.2018)	Fraction_predicted_tertiary_structure
Q7L014	DDX46	3.33210628177	RNA-binding protein	yes	0.628516003879728
Q9NW13	RBM28	3.05948399711453	RNA-binding protein	yes	0.546772068511199
O43390	HNRNPR	3.0074835020232	RNA-binding protein	yes	0.57345971563981
P42696	RBM34	2.94939135001651	RNA-binding protein	yes	0.502325581395349
P47895	ALDH1A3	2.82093840827469	RNA-binding protein	no	0.9375
O60506	SYNCRIP	2.78681367423615	RNA-binding protein	yes	0.730337078651685
Q01844	EWSR1	2.78280415065198	RNA-binding protein	yes	0
Q00839	HNRNPU	2.71814716337001	RNA-binding protein	yes	0.459393939393939
Q9NR30	DDX21	2.66772685839153	RNA-binding protein	yes	0.64367816091954
P19338	NCL	2.6129484083102	RNA-binding protein	yes	0.315492957746479
P35637	FUS	2.60256594485242	RNA-binding protein	yes	0
O14647	CHD2	2.56157806485205	RNA-binding protein	yes	0.486870897155361
Q8IY81	FTSJ3	2.55451083851188	RNA-binding protein	yes	0.448642266824085
Q14839	CHD4	2.53943622417238	RNA-binding protein	no	0.617154811715481
Q9UPT8	ZC3H4	2.531668728864	RNA-binding protein	yes	0.0583269378357636
Q96GQ7	DDX27	2.51883675436145	RNA-binding protein	yes	0.603015075376884
Q14444	CAPRIN1	2.50569116752659	RNA-binding protein	yes	0.204513399153738
P46100	ATRX	2.49472415892161	RNA-binding protein	no	0.413723916532905
P60842	EIF4A1	2.49384099161556	RNA-binding protein	yes	0.933497536945813
O15066	KIF3B	2.47985300837361	RNA-binding protein	no	0.555555555555556
Q0VFZ6	CCDC173	2.47638807151298	RNA-binding protein	no	0.740942028985507
O95104	SCAF4	2.40388391640744	RNA-binding protein	yes	0.207497820401046
Q8IZU1	FAM9A	2.38703057455987	RNA-binding protein	no	0
Q9NX58	LYAR	2.38012132748508	RNA-binding protein	yes	0.482849604221636
Q8TAU3	ZNF417	2.36415984022176	RNA-binding protein	no	0.975652173913043
P78332	RBM6	2.34185207545369	RNA-binding protein	yes	0.121994657168299
Q13523	PRPF4B	2.3233488316739	RNA-binding protein	yes	0.407149950347567
O95232	LUC7L3	2.31778743997273	RNA-binding protein	yes	0.453703703703704
Q8TDI0	CHD5	2.2843373703643	RNA-binding protein	no	0.657113613101331
Q13151	HNRNPA0	2.27190662905267	RNA-binding protein	yes	0.521311475409836
Q8NC51	SERBP1	2.26966012540578	RNA-binding protein	yes	0
P62241	RPS8	2.2455146176548	RNA-binding protein	yes	0.759615384615385
P29536	LMOD1	2.24221518662851	RNA-binding protein	no	0.188333333333333
Q9GZR7	DDX24	2.23647069985926	RNA-binding protein	yes	0.505238649592549
Q8TDD1	DDX54	2.22990995170422	RNA-binding protein	yes	0.542565266742338
Q9Y5B9	SUPT16H	2.22624771938959	RNA-binding protein	yes	0.779369627507163
A6NFI3	ZNF316	2.22047335302049	RNA-binding protein	no	0.500996015936255
Q9NQZ2	UTP3	2.21445871991967	RNA-binding protein	yes	0.425887265135699
P22087	FBL	2.2027560261755	RNA-binding protein	yes	0.685358255451713
Q4LE39	ARID4B	2.19954008871447	RNA-binding protein	no	0.252286585365854
Q14011	CIRBP	2.19806436414418	RNA-binding protein	yes	0.372093023255814
Q01081	U2AF1	2.19561869464793	RNA-binding protein	yes	0.7625
P0DN76	U2AF1L5	2.19561869464793	RNA-binding protein	yes	0.7625
Q14683	SMC1A	2.1898920606862	RNA-binding protein	yes	0.534468775344688
Q9Y2R4	DDX52	2.17856908092775	RNA-binding protein	yes	0.769616026711185
Q1KMD3	HNRNPUL2	2.17274228066629	RNA-binding protein	yes	0.550200803212851
Q9BUJ2	HNRNPUL1	2.13613114255439	RNA-binding protein	yes	0.432242990654206
Q9H361	PABPC3	2.12855814824866	RNA-binding protein	yes	0.681458003169572
Q7Z6E9	RBBP6	2.12815131273783	RNA-binding protein	yes	0.1484375
Q96SQ5	ZNF587	2.12550282156931	RNA-binding protein	no	0.975652173913043
P17612	PRKACA	2.12294044985598	RNA-binding protein	no	0.991452991452991
Q6AZW8	ZNF660	2.11772119942368	RNA-binding protein	no	0.858006042296072
P52756	RBM5	2.11753416893614	RNA-binding protein	yes	0.348466257668712
Q9NVN8	GNL3L	2.10809126569608	RNA-binding protein	yes	0.75085910652921
Q96MU7	YTHDC1	2.09941837373512	RNA-binding protein	yes	0.225584594222834
P38919	EIF4A3	2.0976167278856	RNA-binding protein	yes	0.997566909975669
Q9H7N4	SCAF1	2.0939481667026	RNA-binding protein	yes	0.0266768292682927
Q9NQ94	A1CF	2.0919095978832	RNA-binding protein	yes	0.961279461279461
Q8WUD4	CCDC12	2.08192523523748	RNA-binding protein	no	0
P31948	STIP1	2.0780987934689	RNA-binding protein	yes	0.679558011049724
Q07955	SRSF1	2.07036292730797	RNA-binding protein	yes	0.298387096774194
Q5T8P6	RBM26	2.06697280397009	RNA-binding protein	yes	0.41012909632572
P62899	RPL31	2.05631999105643	RNA-binding protein	yes	0.824
Q969S3	ZNF622	2.05522400941873	RNA-binding protein	yes	0.660377358490566
Q92522	H1FX	2.0516443839879	RNA-binding protein	yes	0.178403755868545
Q6UX04	CWC27	2.04144816686695	RNA-binding protein	no	0.379237288135593
A3KN83	SBNO1	2.03643435045607	RNA-binding protein	no	0.652548456568557
Q15397	PUM3	2.02860220500928	RNA-binding protein	yes	0.807098765432099
P11940	PABPC1	2.02782972102044	RNA-binding protein	yes	0.665094339622642
Q9BUQ8	DDX23	2.01318331186804	RNA-binding protein	yes	0.684146341463415
P38159	RBMX	2.00915331168165	RNA-binding protein	yes	0
Q06787	FMR1	2.00746563563428	RNA-binding protein	yes	0.57753164556962
Q14692	BMS1	2.00471267449608	RNA-binding protein	yes	0.574882995319813
O75526	RBMXL2	2.00289653125817	RNA-binding protein	yes	0.11734693877551
P11387	TOP1	1.99571124556096	RNA-binding protein	yes	0.666666666666667
P61247	RPS3A	1.9846429195138	RNA-binding protein	yes	0.803030303030303
Q92499	DDX1	1.9776335543738	RNA-binding protein	yes	1
P22694	PRKACB	1.96893876961185	RNA-binding protein	no	0.994301994301994
Q13427	PPIG	1.96799891679291	RNA-binding protein	yes	0.184350132625995
Q9GZR2	REXO4	1.96134496810407	RNA-binding protein	yes	0.431279620853081
Q15696	ZRSR2	1.9582793850074	RNA-binding protein	yes	0.369294605809129
Q96I24	FUBP3	1.95808550025243	RNA-binding protein	yes	0.631118881118881
Q96EV2	RBM33	1.95479262167972	RNA-binding protein	yes	0.058974358974359
Q99747	NAPG	1.9512256043741	RNA-binding protein	no	0.900641025641026
P20810	CAST	1.94979159622646	RNA-binding protein	yes	0
Q92841	DDX17	1.94934267308656	RNA-binding protein	yes	0.573388203017833
Q9BRH9	ZNF251	1.94741025277804	RNA-binding protein	no	1
Q8TF20	ZNF721	1.92872568015265	RNA-binding protein	no	1
Q9UHX1	PUF60	1.92827501055701	RNA-binding protein	yes	0.785330948121646
P51608	MECP2	1.9281137994075	RNA-binding protein	yes	0
Q5T3I0	GPATCH4	1.92755730018736	RNA-binding protein	yes	0
Q12873	CHD3	1.92498264160716	RNA-binding protein	yes	0.628
Q14588	ZNF234	1.91785962525202	RNA-binding protein	no	0.967142857142857
Q9BZI7	UPF3B	1.91393185661749	RNA-binding protein	yes	0.107660455486542
Q9Y2W1	THRAP3	1.91383508814675	RNA-binding protein	yes	0
Q00341	HDLBP	1.91304690334002	RNA-binding protein	yes	0.911671924290221
Q96S94	CCNL2	1.90064033314666	RNA-binding protein	no	0.569230769230769
Q9C0F3	ZNF436	1.90063344241566	RNA-binding protein	no	0.857446808510638
O60841	EIF5B	1.89893093309355	RNA-binding protein	yes	0.444262295081967
Q86UE4	MTDH	1.89837843378694	RNA-binding protein	yes	0.128865979381443
Q13601	KRR1	1.89327753108505	RNA-binding protein	yes	0.503937007874016
Q12901	ZNF155	1.89209091508157	RNA-binding protein	no	1
Q14324	MYBPC2	1.89136816746579	RNA-binding protein	no	0.932515337423313
Q15059	BRD3	1.88904231155042	RNA-binding protein	no	0.260330578512397
P17010	ZFX	1.88658832756317	RNA-binding protein	no	0.885714285714286
O43395	PRPF3	1.8816528924176	RNA-binding protein	yes	0.424597364568082
Q99729	HNRNPAB	1.87030840283566	RNA-binding protein	yes	0.454819277108434
O14979	HNRNPDL	1.86301176912119	RNA-binding protein	yes	0.385714285714286
O14646	CHD1	1.86263084065861	RNA-binding protein	no	0.47719298245614
P17026	ZNF22	1.85958115433987	RNA-binding protein	no	0.642857142857143
Q15366	PCBP2	1.85806426937481	RNA-binding protein	yes	0.997260273972603
Q29RF7	PDS5A	1.85675101051142	RNA-binding protein	no	0.845175766641735
Q8WYB5	KAT6B	1.84851301152732	RNA-binding protein	no	0.336227689339122
O95793	STAU1	1.8471845828748	RNA-binding protein	yes	0.35528596187175
P14625	HSP90B1	1.8463043210382	RNA-binding protein	yes	0.914072229140722
Q9UJW7	ZNF229	1.84293678958053	RNA-binding protein	no	0.958787878787879
Q8NI51	CTCFL	1.83917049715334	RNA-binding protein	no	0.85369532428356
Q9BRU9	UTP23	1.83674009081327	RNA-binding protein	yes	0.682730923694779
Q9NVU7	SDAD1	1.83384258137023	RNA-binding protein	no	0.64919941775837
Q86X95	CIR1	1.83092866627558	RNA-binding protein	no	0.135555555555556
Q9UNZ5	C19orf53	1.82992940436768	RNA-binding protein	no	0
Q86YT6	MIB1	1.82443106254916	RNA-binding protein	no	0.998011928429423
A6NFN3	RBFOX3	1.82191821461517	RNA-binding protein	yes	0.637820512820513
Q14562	DHX8	1.82034304431531	RNA-binding protein	yes	0.654918032786885
Q96IZ7	RSRC1	1.81771323751507	RNA-binding protein	no	0
Q9NZL3	ZNF224	1.8132704934613	RNA-binding protein	no	0.994342291371994
P62861	FAU	1.81255779409753	RNA-binding protein	yes	0
O75151	PHF2	1.81243773719961	RNA-binding protein	no	0.425182481751825
Q9NSD4	ZNF275	1.80992715221799	RNA-binding protein	no	0.648018648018648
Q96QC0	PPP1R10	1.80837646318121	RNA-binding protein	yes	0.153191489361702
P17020	ZNF16	1.8071237292685	RNA-binding protein	no	0.781524926686217
Q92945	KHSRP	1.80563493810315	RNA-binding protein	yes	0.132208157524613
Q7L4I2	RSRC2	1.80558816260381	RNA-binding protein	yes	0.244239631336406
Q9NZB2	FAM120A	1.80540272233212	RNA-binding protein	yes	0.623434704830054
Q9P289	STK26	1.80202678455753	RNA-binding protein	no	0.875
P62805	HIST1H4A	1.79819701225724	RNA-binding protein	yes	0.70873786407767
P10809	HSPD1	1.79772322729518	RNA-binding protein	yes	1
P51991	HNRNPA3	1.79607501299851	RNA-binding protein	yes	0.383597883597884
Q9H7X3	ZNF696	1.79448521515557	RNA-binding protein	no	0.671122994652406
P11801	PSKH1	1.79365220050202	RNA-binding protein	no	0.820754716981132
Q5TCQ9	MAGI3	1.7933223206661	RNA-binding protein	no	0.465901417960837
Q12906	ILF3	1.79290220530828	RNA-binding protein	yes	0.229306487695749
P57723	PCBP4	1.7913713473712	RNA-binding protein	yes	0.945409429280397
P15622	ZNF250	1.78919095997424	RNA-binding protein	no	0.998214285714286
O15264	MAPK13	1.78861325291704	RNA-binding protein	no	0.989041095890411
Q13618	CUL3	1.78816433002233	RNA-binding protein	no	0.983072916666667
Q5HY98	ZNF766	1.78685317251391	RNA-binding protein	no	1
Q9UHL0	DDX25	1.78634042170938	RNA-binding protein	yes	1
Q9UK12	ZNF222	1.78370993386701	RNA-binding protein	no	1
P17844	DDX5	1.77789667662869	RNA-binding protein	yes	0.820846905537459
P25705	ATP5F1A	1.77678006644021	RNA-binding protein	yes	1
Q14240	EIF4A2	1.77624589556874	RNA-binding protein	yes	0.931203931203931
Q9Y490	TLN1	1.77084660742028	RNA-binding protein	no	0.867768595041322
Q8IVW4	CDKL3	1.77048137683536	RNA-binding protein	no	0.587837837837838
P52179	MYOM1	1.76262201084349	RNA-binding protein	no	0.769139465875371
Q8WZ42	TTN	1.76009471626968	RNA-binding protein	no	0.869257641921397
Q96NT1	NAP1L5	1.75900221195592	RNA-binding protein	no	0.230769230769231
O14771	ZNF213	1.75438101052537	RNA-binding protein	no	0.501089324618736
P39748	FEN1	1.75378601081133	RNA-binding protein	no	0.844736842105263
Q8N2M8	CLASRP	1.7527006090589	RNA-binding protein	no	0.224035608308605
Q12872	SFSWAP	1.75147805573367	RNA-binding protein	yes	0.29863301787592
Q6ZMW3	EML6	1.75033730633894	RNA-binding protein	no	1
Q9Y3U8	RPL36	1.74706229745477	RNA-binding protein	yes	0.80952380952381
Q01831	XPC	1.74540230869125	RNA-binding protein	no	0.55531914893617
Q5TEC3	ZNF697	1.74403729411226	RNA-binding protein	no	0.68256880733945
O60716	CTNND1	1.74310414278701	RNA-binding protein	no	0.527892561983471
Q9C0C9	UBE2O	1.73978949938918	RNA-binding protein	yes	0.510835913312694
Q9UIG0	BAZ1B	1.73685501112577	RNA-binding protein	no	0.548213081591369
Q9BXA6	TSSK6	1.73681072851412	RNA-binding protein	no	1
P14678	SNRPB	1.73638469389303	RNA-binding protein	yes	0.341666666666667
P13639	EEF2	1.73589427905732	RNA-binding protein	yes	1
Q7Z4S6	KIF21A	1.73126712598278	RNA-binding protein	no	0.565710872162485
P13667	PDIA4	1.72849483467494	RNA-binding protein	yes	1
P46777	RPL5	1.72744234019765	RNA-binding protein	yes	0.801346801346801
Q86XP3	DDX42	1.72700041156866	RNA-binding protein	yes	0.507462686567164
Q6Y7W6	GIGYF2	1.72486373864335	RNA-binding protein	yes	0.231716705157814
Q8N9T8	KRI1	1.72080825591412	RNA-binding protein	yes	0.128022759601707
Q9BRR0	ZKSCAN3	1.71783284644935	RNA-binding protein	no	0.760223048327137
Q96MR9	ZNF560	1.71618202143614	RNA-binding protein	no	1
Q96AE4	FUBP1	1.71614147869268	RNA-binding protein	yes	0.158385093167702
P16402	HIST1H1D	1.71500821769446	RNA-binding protein	yes	0
O43251	RBFOX2	1.71399679873505	RNA-binding protein	yes	0.658974358974359
Q9UK13	ZNF221	1.7118811391554	RNA-binding protein	no	1
P51532	SMARCA4	1.71133146437443	RNA-binding protein	yes	0.394656952034001
Q02539	HIST1H1A	1.70757306109608	RNA-binding protein	no	0
Q14093	CYLC2	1.70669161575422	RNA-binding protein	no	0
P26368	U2AF2	1.70569422939134	RNA-binding protein	yes	0.698947368421053
Q9Y2S6	TMA7	1.704645506128	RNA-binding protein	no	0
Q6ZNA1	ZNF836	1.70245127077612	RNA-binding protein	no	1
Q9Y2H8	ZNF510	1.70122706096346	RNA-binding protein	no	0.891654465592972
Q14590	ZNF235	1.70060135005553	RNA-binding protein	no	1
Q86XH1	IQCA1	1.69695236239797	RNA-binding protein	no	0.902676399026764
Q9Y2P7	ZNF256	1.69403638835492	RNA-binding protein	no	1
Q969J2	ZKSCAN4	1.69070294313798	RNA-binding protein	no	0.702752293577982
Q9NY12	GAR1	1.68624094531606	RNA-binding protein	yes	0.373271889400922
P52298	NCBP2	1.68602132010196	RNA-binding protein	yes	1
B2RPK0	HMGB1P1	1.68575222573911	RNA-binding protein	no	0
Q8N6R0	METTL13	1.68290550660221	RNA-binding protein	no	1
Q6P161	MRPL54	1.67893878056951	RNA-binding protein	yes	0.985507246376812
Q5VWX1	KHDRBS2	1.67838382732923	RNA-binding protein	yes	0.455587392550143
P53999	SUB1	1.67652239989103	RNA-binding protein	yes	0.440944881889764
Q9UC06	ZNF70	1.67647547988975	RNA-binding protein	no	0.760089686098655
Q8NE71	ABCF1	1.67554071089593	RNA-binding protein	yes	0.565680473372781
Q08211	DHX9	1.67288393671969	RNA-binding protein	yes	0.883464566929134
O60832	DKC1	1.67034227098087	RNA-binding protein	yes	0.83852140077821
Q9NQZ3	DAZ1	1.66938096020812	RNA-binding protein	yes	0.763440860215054
Q9Y6Q3	ZFP37	1.6670595848765	RNA-binding protein	no	0.506349206349206
Q6ZNH5	ZNF497	1.66503752307944	RNA-binding protein	no	0.767068273092369
P07305	H1F0	1.66486399689595	RNA-binding protein	yes	0
Q8N8J6	ZNF615	1.66239994135248	RNA-binding protein	no	1
Q96J87	CELF6	1.66086410286831	RNA-binding protein	yes	0.817047817047817
Q9Y3Y2	CHTOP	1.65709535338813	RNA-binding protein	yes	0
Q5BKZ1	ZNF326	1.655805613309	RNA-binding protein	yes	0.271477663230241
P45378	TNNT3	1.65411330651504	RNA-binding protein	no	0
Q96T58	SPEN	1.65228705190794	RNA-binding protein	yes	0.213155021834061
Q6ZN19	ZNF841	1.64938949898687	RNA-binding protein	no	0.998762376237624
Q9Y520	PRRC2C	1.64883136206946	RNA-binding protein	yes	0.0700966850828729
P61927	RPL37	1.64557153172798	RNA-binding protein	yes	0
P46013	MKI67	1.64456322182255	RNA-binding protein	yes	0.0291769041769042
Q8WXB4	ZNF606	1.64293717261284	RNA-binding protein	no	0.98989898989899
Q96AT1	KIAA1143	1.64117420239763	RNA-binding protein	no	0
Q5MCW4	ZNF569	1.64072785754945	RNA-binding protein	no	0.994169096209913
Q02386	ZNF45	1.63851804470189	RNA-binding protein	no	0.967741935483871
Q9Y4C8	RBM19	1.63802133708941	RNA-binding protein	yes	0.679166666666667
A2AJT9	BCLAF3	1.63602928345282	RNA-binding protein	no	0.253164556962025
Q13243	SRSF5	1.63472108154835	RNA-binding protein	yes	0.257352941176471
Q9Y295	DRG1	1.63439710175965	RNA-binding protein	no	1
Q9UK11	ZNF223	1.63216003492935	RNA-binding protein	no	1
Q6DD87	ZNF787	1.6310365965509	RNA-binding protein	no	0.793193717277487
Q7Z7L9	ZSCAN2	1.63037729927919	RNA-binding protein	no	0.654723127035831
Q9P2L0	WDR35	1.62785432684405	RNA-binding protein	no	1
P22626	HNRNPA2B1	1.62656534357174	RNA-binding protein	yes	0.46742209631728
Q76KX8	ZNF534	1.62550620499364	RNA-binding protein	no	1
Q08AN1	ZNF616	1.6245986327075	RNA-binding protein	no	0.927016645326505
O76021	RSL1D1	1.62459229370589	RNA-binding protein	yes	0.477551020408163
Q8TD30	GPT2	1.62026416732773	RNA-binding protein	no	0.936902485659656
Q96MX3	ZNF48	1.61858726297637	RNA-binding protein	no	0.181229773462783
Q9NXT0	ZNF586	1.61624121962053	RNA-binding protein	no	0.972636815920398
Q9NYT6	ZNF226	1.61590009666252	RNA-binding protein	no	0.965130759651308
Q9Y5S9	RBM8A	1.61526943037225	RNA-binding protein	yes	0.32183908045977
Q8N3J9	ZNF664	1.61521642990729	RNA-binding protein	no	0.992337164750958
Q9Y2L8	ZKSCAN5	1.61371471828219	RNA-binding protein	no	0.771156138259833
B4DXR9	ZNF732	1.61142691131382	RNA-binding protein	no	1
Q8N9E0	FAM133A	1.60689615493606	RNA-binding protein	no	0
P23396	RPS3	1.6063718650929	RNA-binding protein	yes	0.835390946502058
Q5M9Q1	NKAPL	1.60594543198035	RNA-binding protein	no	0.121890547263682
O00541	PES1	1.60123470157062	RNA-binding protein	yes	0.729591836734694
Q03468	ERCC6	1.60111367545213	RNA-binding protein	no	0.531145344943068
P23246	SFPQ	1.5963462527719	RNA-binding protein	yes	0.198019801980198
E9PRG8	C11orf98	1.59540105389159	RNA-binding protein	no	0.786885245901639
P08621	SNRNP70	1.59529036799833	RNA-binding protein	yes	0
Q92913	FGF13	1.59449348522068	RNA-binding protein	no	0.812244897959184
Q9P031	CCDC59	1.59424183211728	RNA-binding protein	yes	0.394190871369295
Q13398	ZNF211	1.59412933194011	RNA-binding protein	no	0.955673758865248
Q96DU9	PABPC5	1.59126414089848	RNA-binding protein	yes	0.986910994764398
Q86SG3	DAZ4	1.59126027227259	RNA-binding protein	yes	0.825561312607945
P49711	CTCF	1.59066053948671	RNA-binding protein	no	0.425034387895461
Q8TAD8	SNIP1	1.59001188893698	RNA-binding protein	yes	0.320707070707071
Q13823	GNL2	1.58803607052156	RNA-binding protein	yes	0.487004103967168
Q13029	PRDM2	1.58604712969043	RNA-binding protein	no	0.283469150174622
P52655	GTF2A1	1.58585100558545	RNA-binding protein	no	0.513297872340426
P17014	ZNF12	1.58550055662953	RNA-binding protein	no	1
Q7KZ85	SUPT6H	1.58487214930479	RNA-binding protein	yes	0.749130938586327
P35998	PSMC2	1.58120232246881	RNA-binding protein	no	0.928406466512702
Q9BRL6	SRSF8	1.58081944419777	RNA-binding protein	yes	0
Q9NUU7	DDX19A	1.57961102145745	RNA-binding protein	yes	0.851464435146444
P09651	HNRNPA1	1.57849362024179	RNA-binding protein	yes	0.387096774193548
P17032	ZNF37A	1.57807756923484	RNA-binding protein	no	0.996434937611408
Q9H501	ESF1	1.57738732846997	RNA-binding protein	yes	0.267920094007051
Q1ED39	KNOP1	1.57536476836855	RNA-binding protein	yes	0.209606986899563
Q96ST3	SIN3A	1.57520452806728	RNA-binding protein	yes	0.710919088766693
Q9NQI0	DDX4	1.57482408275537	RNA-binding protein	no	0.596685082872928
Q14978	NOLC1	1.57407634496026	RNA-binding protein	yes	0.0929899856938484
Q5SZQ8	CELF3	1.57063720103575	RNA-binding protein	yes	0.688172043010753
P40429	RPL13A	1.56670407958517	RNA-binding protein	yes	1
P15924	DSP	1.56642461173986	RNA-binding protein	yes	0.809125740160223
O75821	EIF3G	1.5657714826799	RNA-binding protein	yes	0.2125
Q13283	G3BP1	1.56345146864232	RNA-binding protein	yes	0.369098712446352
Q9UM54	MYO6	1.56341409548179	RNA-binding protein	no	0.814528593508501
P13805	TNNT1	1.56330500286335	RNA-binding protein	no	0.273381294964029
Q9HCG1	ZNF160	1.56275718025498	RNA-binding protein	no	0.929095354523227
Q96DH6	MSI2	1.56137962929694	RNA-binding protein	yes	0.917682926829268
O75400	PRPF40A	1.5604370111881	RNA-binding protein	yes	0.391849529780564
P49458	SRP9	1.56027114001973	RNA-binding protein	yes	1
Q16637	SMN1	1.55989905351961	RNA-binding protein	yes	0.36734693877551
Q9P258	RCC2	1.55988086546423	RNA-binding protein	yes	0.796934865900383
P23443	RPS6KB1	1.55566512400168	RNA-binding protein	no	0.699047619047619
Q5F1R6	DNAJC21	1.55510218152374	RNA-binding protein	yes	0.410546139359699
Q9NXG2	THUMPD1	1.55489157216578	RNA-binding protein	yes	0.439093484419263
Q9Y6K1	DNMT3A	1.55335564974908	RNA-binding protein	no	0.610745614035088
Q13310	PABPC4	1.55289953016517	RNA-binding protein	yes	0.726708074534162
P13682	ZNF35	1.55229229261495	RNA-binding protein	no	0.84819734345351
O14617	AP3D1	1.55215008056428	RNA-binding protein	no	0.720728534258456
Q9UMR2	DDX19B	1.55193638591119	RNA-binding protein	yes	0.849686847599165
O75820	ZNF189	1.54879960509802	RNA-binding protein	no	0.990415335463259
Q5VTL8	PRPF38B	1.54844623658112	RNA-binding protein	yes	0.32967032967033
Q9NS39	ADARB2	1.54828221693401	RNA-binding protein	yes	0.855209742895805
P62979	RPS27A	1.54788277241937	RNA-binding protein	yes	1
P46778	RPL21	1.54603490725395	RNA-binding protein	yes	0.4875
Q9Y2X3	NOP58	1.54475944729375	RNA-binding protein	yes	0.731568998109641
Q92769	HDAC2	1.54433182320401	RNA-binding protein	yes	0.721311475409836
Q14241	ELOA	1.54381545117887	RNA-binding protein	no	0.223057644110276
Q8WVK2	SNRNP27	1.5414224916156	RNA-binding protein	no	0
Q14498	RBM39	1.54120722445648	RNA-binding protein	yes	0.707547169811321
P09429	HMGB1	1.53910542605705	RNA-binding protein	yes	0
Q7L3S4	ZNF771	1.53701273417082	RNA-binding protein	no	0.750788643533123
Q9UK10	ZNF225	1.53677666188982	RNA-binding protein	no	1
Q6ZU67	BEND4	1.53653195635134	RNA-binding protein	no	0.333333333333333
Q9NXZ2	DDX43	1.53601642213761	RNA-binding protein	yes	0.847222222222222
Q12830	BPTF	1.53537366569795	RNA-binding protein	no	0.357846355876559
Q9BW30	TPPP3	1.53449050644521	RNA-binding protein	no	1
Q96I25	RBM17	1.53384583690316	RNA-binding protein	yes	0.276807980049875
Q02880	TOP2B	1.53259898825373	RNA-binding protein	no	0.722017220172202
Q9Y230	RUVBL2	1.53052413714256	RNA-binding protein	no	0.995680345572354
Q7RTV3	ZNF367	1.52806440458589	RNA-binding protein	no	0.208571428571429
Q96MF2	STAC3	1.5268219671144	RNA-binding protein	no	0.554945054945055
Q96LW1	ZNF354B	1.52291547809925	RNA-binding protein	no	0.993464052287582
P36578	RPL4	1.52249748574476	RNA-binding protein	yes	0.768149882903981
P68104	EEF1A1	1.522478285309	RNA-binding protein	yes	0.978354978354978
Q5VTE0	EEF1A1P5	1.52179860566177	RNA-binding protein	yes	0.978354978354978
Q8IUH3	RBM45	1.51956428613196	RNA-binding protein	yes	0.94327731092437
Q13242	SRSF9	1.51790545753023	RNA-binding protein	yes	0.796380090497738
P25440	BRD2	1.5178284519718	RNA-binding protein	no	0.340823970037453
Q96SE7	ZNF347	1.51685885269255	RNA-binding protein	no	1
A6NHR9	SMCHD1	1.51680050959481	RNA-binding protein	no	0.942643391521197
O00267	SUPT5H	1.51567895301022	RNA-binding protein	yes	0.567617295308188
Q14914	PTGR1	1.51270858569757	RNA-binding protein	no	1
Q9NQX1	PRDM5	1.51217730782823	RNA-binding protein	no	1
Q53F19	NCBP3	1.51184349970405	RNA-binding protein	yes	0.317741935483871
Q86WZ6	ZNF227	1.51058736987009	RNA-binding protein	no	0.918648310387985
Q6PJG2	ELMSAN1	1.51043664627181	RNA-binding protein	no	0.202870813397129
Q8N6W0	CELF5	1.50742381356367	RNA-binding protein	yes	0.882474226804124
Q4G0J3	LARP7	1.50695135712183	RNA-binding protein	yes	0.475945017182131
Q9H9L3	ISG20L2	1.50491630107616	RNA-binding protein	yes	0.473087818696884
Q9H707	ZNF552	1.50390223452491	RNA-binding protein	no	0.975429975429975
Q00688	FKBP3	1.50339612200186	RNA-binding protein	yes	0.959821428571429
A0AV96	RBM47	1.50236259302279	RNA-binding protein	yes	0.951096121416526
Q8WU90	ZC3H15	1.50090913343373	RNA-binding protein	yes	0.483568075117371
P51513	NOVA1	1.49967268967557	RNA-binding protein	yes	0.77843137254902
Q13442	PDAP1	1.4977376977848	RNA-binding protein	yes	0
Q9P015	MRPL15	1.49678480736087	RNA-binding protein	yes	0.743243243243243
P50579	METAP2	1.49627537310506	RNA-binding protein	yes	0.646443514644351
Q9Y4G6	TLN2	1.49573200511318	RNA-binding protein	no	0.927616050354052
Q92541	RTF1	1.49518716374884	RNA-binding protein	yes	0.397183098591549
Q13356	PPIL2	1.49411799587158	RNA-binding protein	no	0.776923076923077
Q5BKY9	FAM133B	1.49294761286883	RNA-binding protein	yes	0
Q5JNZ3	ZNF311	1.49293198861016	RNA-binding protein	no	0.908408408408408
Q8N5C6	SRBD1	1.4928432182768	RNA-binding protein	yes	0.82713567839196
O75475	PSIP1	1.49270954100496	RNA-binding protein	yes	0.220754716981132
Q9NWB1	RBFOX1	1.4922343070821	RNA-binding protein	yes	0.670025188916877
P62995	TRA2B	1.49051797075265	RNA-binding protein	yes	0.399305555555556
Q6PK04	CCDC137	1.49020712581127	RNA-binding protein	yes	0
Q6PK81	ZNF773	1.48854986893477	RNA-binding protein	no	0.990950226244344
Q99590	SCAF11	1.4879953341456	RNA-binding protein	yes	0.328092959671907
Q96T23	RSF1	1.4859341182633	RNA-binding protein	no	0.234559333795975
O15371	EIF3D	1.48561168163507	RNA-binding protein	yes	0.950729927007299
Q9H7R5	ZNF665	1.48433125724257	RNA-binding protein	no	0.99347471451876
Q9UEW8	STK39	1.484251725034	RNA-binding protein	no	0.737614678899083
Q96N20	ZNF75A	1.48389025415895	RNA-binding protein	no	1
Q02878	RPL6	1.48320694256122	RNA-binding protein	yes	0.534722222222222
P51114	FXR1	1.48316018605694	RNA-binding protein	yes	0.595813204508857
P51955	NEK2	1.4817045673627	RNA-binding protein	no	1
Q02040	AKAP17A	1.48168240827654	RNA-binding protein	yes	0.561151079136691
Q9NTJ3	SMC4	1.48020276749497	RNA-binding protein	no	0.78804347826087
Q9NTI5	PDS5B	1.48001913890842	RNA-binding protein	no	0.739460953697305
Q15744	CEBPE	1.47967425715272	RNA-binding protein	no	0
P11021	HSPA5	1.47934718925944	RNA-binding protein	no	0.782874617737003
Q15911	ZFHX3	1.47800114237677	RNA-binding protein	no	0.426140966783689
P35221	CTNNA1	1.47644765496831	RNA-binding protein	yes	1
P62269	RPS18	1.47568913294727	RNA-binding protein	yes	0.828947368421053
Q5TCS8	AK9	1.47299112931161	RNA-binding protein	no	0.791732077446363
P26378	ELAVL4	1.47225215859813	RNA-binding protein	yes	0.863157894736842
Q96E39	RBMXL1	1.47032265461326	RNA-binding protein	yes	0
O43347	MSI1	1.47020014134675	RNA-binding protein	yes	0.93646408839779
P84098	RPL19	1.46971298374126	RNA-binding protein	yes	0.709183673469388
P17480	UBTF	1.4694884497056	RNA-binding protein	yes	0.379581151832461
Q9H1R3	MYLK2	1.46869851588145	RNA-binding protein	no	0.598993288590604
Q04637	EIF4G1	1.46856395188065	RNA-binding protein	yes	0.364602876797999
Q96PQ6	ZNF317	1.46667356808641	RNA-binding protein	no	0.922689075630252
P11388	TOP2A	1.46618538689426	RNA-binding protein	yes	0.746570868713259
P52701	MSH6	1.46498589426607	RNA-binding protein	no	0.780882352941176
P07814	EPRS	1.46448248615871	RNA-binding protein	yes	0.818783068783069
O15347	HMGB3	1.464332448288	RNA-binding protein	yes	0.265
Q3YEC7	RABL6	1.46361930535177	RNA-binding protein	no	0.334705075445816
O60885	BRD4	1.46219266558117	RNA-binding protein	no	0.138766519823789
P18858	LIG1	1.45982317072712	RNA-binding protein	no	0.657236126224157
Q13131	PRKAA1	1.45906039971169	RNA-binding protein	no	0.855098389982111
Q9NW82	WDR70	1.45803626021495	RNA-binding protein	no	0.513761467889908
P51812	RPS6KA3	1.45803387802615	RNA-binding protein	no	0.925675675675676
Q66PJ3	ARL6IP4	1.45765923689297	RNA-binding protein	yes	0
Q96PZ0	PUS7	1.45705651142496	RNA-binding protein	yes	0.829046898638427
Q9UL18	AGO1	1.45544139198374	RNA-binding protein	yes	1
P05204	HMGN2	1.45456608032551	RNA-binding protein	yes	0
Q9UNP9	PPIE	1.45431933541162	RNA-binding protein	yes	0.833887043189369
Q9Y383	LUC7L2	1.45314534598791	RNA-binding protein	yes	0.558673469387755
Q8TF01	PNISR	1.45303438149128	RNA-binding protein	yes	0
P32969	RPL9	1.45236304449783	RNA-binding protein	yes	1
Q5T7N2	L1TD1	1.45145291191922	RNA-binding protein	yes	0.542196531791908
P0DP91	CSB-PGBD3	1.44930177539942	RNA-binding protein	no	0.600377002827521
Q86UL8	MAGI2	1.4486687749784	RNA-binding protein	no	0.45360824742268
P62750	RPL23A	1.44791104699278	RNA-binding protein	yes	0.532051282051282
Q32P51	HNRNPA1L2	1.44615650546195	RNA-binding protein	yes	0.45
Q05519	SRSF11	1.44431177722873	RNA-binding protein	yes	0.289256198347107
Q5T653	MRPL2	1.44254397235709	RNA-binding protein	yes	0.826229508196721
Q9H8M2	BRD9	1.44189347915129	RNA-binding protein	no	0.586264656616415
Q99676	ZNF184	1.44125241423223	RNA-binding protein	no	0.802929427430093
P35269	GTF2F1	1.4395301944818	RNA-binding protein	yes	0.305609284332689
A0JLT2	MED19	1.43925565645429	RNA-binding protein	no	0
Q8NDW4	ZNF248	1.43670972919657	RNA-binding protein	no	0.981001727115717
Q9P2K5	MYEF2	1.43639223729481	RNA-binding protein	yes	0.715
Q8IZ26	ZNF34	1.43630620195775	RNA-binding protein	no	0.801785714285714
Q8N4C8	MINK1	1.43610035636877	RNA-binding protein	no	0.497747747747748
Q8IZX4	TAF1L	1.43563147326592	RNA-binding protein	no	0.700438116100767
Q9H116	GZF1	1.43366368856125	RNA-binding protein	no	0.683544303797468
P51531	SMARCA2	1.43350757339309	RNA-binding protein	no	0.390566037735849
P57058	HUNK	1.43154994170556	RNA-binding protein	no	0.567226890756303
Q9UKV3	ACIN1	1.43064059947635	RNA-binding protein	yes	0.0514541387024608
Q8TBF4	ZCRB1	1.42897095238384	RNA-binding protein	yes	0.539170506912442
Q07666	KHDRBS1	1.42855597726338	RNA-binding protein	yes	0.2686230248307
P12882	MYH1	1.42559548900018	RNA-binding protein	no	0.635379061371841
Q9UGU0	TCF20	1.42510694305383	RNA-binding protein	yes	0.105612244897959
Q5HYK9	ZNF667	1.42447063134307	RNA-binding protein	no	0.977049180327869
Q9P013	CWC15	1.42345567858064	RNA-binding protein	yes	0.157205240174672
Q9UBT2	UBA2	1.42238692362918	RNA-binding protein	no	0.8453125
Q4VXU2	PABPC1L	1.4220285452423	RNA-binding protein	yes	0.874592833876222
Q13435	SF3B2	1.42178026836538	RNA-binding protein	yes	0.162011173184358
Q5FWF6	ZNF789	1.42155510586358	RNA-binding protein	no	0.995294117647059
P54646	PRKAA2	1.42124327728994	RNA-binding protein	no	1
Q8TF45	ZNF418	1.42067377677668	RNA-binding protein	no	0.982248520710059
P61978	HNRNPK	1.41975373965908	RNA-binding protein	yes	0.531317494600432
Q0ZGT2	NEXN	1.41817601974764	RNA-binding protein	no	0.111111111111111
Q8TDN6	BRIX1	1.41813303910697	RNA-binding protein	yes	0.776203966005666
P12081	HARS	1.41570063526103	RNA-binding protein	no	1
P59923	ZNF445	1.41569025167034	RNA-binding protein	no	0.836081474296799
Q9P2D1	CHD7	1.41528733474216	RNA-binding protein	no	0.48048048048048
Q9UJV9	DDX41	1.414151098947	RNA-binding protein	yes	0.792604501607717
P82914	MRPS15	1.41402921945232	RNA-binding protein	yes	0.8715953307393
Q9Y2B4	TP53TG5	1.41320001814698	RNA-binding protein	no	0.482758620689655
Q08426	EHHADH	1.41229950496145	RNA-binding protein	no	1
Q9H074	PAIP1	1.41050470118668	RNA-binding protein	yes	0.613778705636743
Q5JTH9	RRP12	1.40884147129878	RNA-binding protein	yes	0.784888203546646
P26358	DNMT1	1.40851860513439	RNA-binding protein	yes	0.753712871287129
Q9NVP1	DDX18	1.40787103674252	RNA-binding protein	yes	0.737313432835821
Q14191	WRN	1.40724376234238	RNA-binding protein	no	0.854748603351955
Q9HBT7	ZNF287	1.40699480184007	RNA-binding protein	no	0.984084880636605
Q14008	CKAP5	1.40606973476697	RNA-binding protein	no	0.763779527559055
P00441	SOD1	1.40495615993768	RNA-binding protein	no	0.688311688311688
Q96PN7	TRERF1	1.40437000849379	RNA-binding protein	no	0.189166666666667
Q15542	TAF5	1.40432361418603	RNA-binding protein	no	0.6725
P24539	ATP5PB	1.40418889887038	RNA-binding protein	no	1
Q9BS34	ZNF670	1.40387810489178	RNA-binding protein	no	1
Q9BS31	ZNF649	1.40316344712762	RNA-binding protein	no	0.766336633663366
O75534	CSDE1	1.40254425310339	RNA-binding protein	yes	0.978696741854637
Q5T1V6	DDX59	1.40244567682271	RNA-binding protein	yes	0.762520193861066
P23588	EIF4B	1.40241513138053	RNA-binding protein	yes	0.0932896890343699
Q13247	SRSF6	1.40236450866425	RNA-binding protein	yes	0.372093023255814
Q6ZQQ6	WDR87	1.40086458821642	RNA-binding protein	no	0.768534632788026
Q9H4Q3	PRDM13	1.39858014815529	RNA-binding protein	no	0.603960396039604
Q9UKL0	RCOR1	1.39806223168798	RNA-binding protein	no	0.472164948453608
Q96IR2	ZNF845	1.39803417830459	RNA-binding protein	no	0.922680412371134
Q6NX45	ZNF774	1.39607046442968	RNA-binding protein	no	0.712215320910973
Q9UFB7	ZBTB47	1.39594509449723	RNA-binding protein	no	0.520749665327979
Q9H2G2	SLK	1.39571056093153	RNA-binding protein	no	0.277732793522267
Q5JNZ5	RPS26P11	1.39536499646965	RNA-binding protein	yes	0.608695652173913
P49321	NASP	1.39332939133144	RNA-binding protein	no	0.286802030456853
P15170	GSPT1	1.39273510916095	RNA-binding protein	yes	0.831663326653307
Q9HAH1	ZNF556	1.3917186386799	RNA-binding protein	no	0.984649122807018
P33981	TTK	1.39152217164931	RNA-binding protein	no	0.703617269544924
Q8NB50	ZFP62	1.39101963541157	RNA-binding protein	no	0.807777777777778
Q9UPN6	SCAF8	1.38936806678389	RNA-binding protein	yes	0.282454760031471
Q3L8U1	CHD9	1.38882722709409	RNA-binding protein	no	0.562305833620987
P0CG24	ZNF883	1.38865940206647	RNA-binding protein	no	1
Q13127	REST	1.38827930103444	RNA-binding protein	no	0.316317228805834
P35659	DEK	1.38798435244465	RNA-binding protein	yes	0.256
B5ME19	EIF3CL	1.38747211553973	RNA-binding protein	yes	0.712253829321663
O94885	SASH1	1.38712107204574	RNA-binding protein	no	0.211708099438653
P61353	RPL27	1.38550436052115	RNA-binding protein	yes	1
P35241	RDX	1.38476529165608	RNA-binding protein	yes	0.506003430531732
P63162	SNRPN	1.38364691118651	RNA-binding protein	yes	0.341666666666667
O76094	SRP72	1.38353931714285	RNA-binding protein	yes	0.752608047690015
Q92904	DAZL	1.38305291639992	RNA-binding protein	yes	0.901694915254237
O15198	SMAD9	1.38199239669377	RNA-binding protein	no	0.856531049250535
B7Z6K7	ZNF814	1.38145227377341	RNA-binding protein	no	1
Q9NQ38	SPINK5	1.38139247882361	RNA-binding protein	no	0.781954887218045
O75494	SRSF10	1.38041675043242	RNA-binding protein	yes	0.290076335877863
Q9Y2X9	ZNF281	1.3794112492836	RNA-binding protein	no	0.37877094972067
Q7L311	ARMCX2	1.37900818070844	RNA-binding protein	no	0.488924050632911
P07910	HNRNPC	1.3787264938996	RNA-binding protein	yes	0.42156862745098
P51504	ZNF80	1.37677857813873	RNA-binding protein	no	0.875457875457875
P62314	SNRPD1	1.37474232266952	RNA-binding protein	yes	0.697478991596639
Q6P9A3	ZNF549	1.37227985626969	RNA-binding protein	no	0.9953125
Q5VZF2	MBNL2	1.37225817071491	RNA-binding protein	yes	1
Q8N7B9	EFCAB3	1.37215180102397	RNA-binding protein	no	0.993150684931507
P42285	MTREX	1.36822787039229	RNA-binding protein	yes	0.916506717850288
Q8N988	ZNF557	1.36764203482585	RNA-binding protein	no	0.950354609929078
Q9UKV8	AGO2	1.36742978971499	RNA-binding protein	yes	0.993015133876601
Q8IY18	SMC5	1.36671051487999	RNA-binding protein	no	0.962761126248865
Q68D10	SPTY2D1	1.36528666468569	RNA-binding protein	no	0
P08048	ZFY	1.36449283916754	RNA-binding protein	no	0.887640449438202
Q9BYG3	NIFK	1.36419308419533	RNA-binding protein	yes	0.638225255972696
Q9UL59	ZNF214	1.36190254558218	RNA-binding protein	no	0.985148514851485
Q9BTC0	DIDO1	1.36120120334544	RNA-binding protein	yes	0.159375
O43795	MYO1B	1.36036796079563	RNA-binding protein	no	1
Q5T764	IFIT1B	1.35975084284976	RNA-binding protein	yes	1
Q9UBU9	NXF1	1.35958279940653	RNA-binding protein	yes	0.809369951534733
P55010	EIF5	1.35924248068463	RNA-binding protein	yes	0.751740139211137
Q9NUL3	STAU2	1.35887837841386	RNA-binding protein	yes	0.23859649122807
Q9ULW0	TPX2	1.35689488707761	RNA-binding protein	no	0.334672021419009
Q8IZC7	ZNF101	1.35646566048455	RNA-binding protein	no	1
Q9BWU0	SLC4A1AP	1.35588908585838	RNA-binding protein	yes	0.410804020100502
Q9UBC5	MYO1A	1.35437624577166	RNA-binding protein	no	1
P62917	RPL8	1.35381058180744	RNA-binding protein	yes	0.735408560311284
Q9Y623	MYH4	1.35318810587266	RNA-binding protein	yes	0.574522949974213
Q9Y388	RBMX2	1.35277193402408	RNA-binding protein	yes	0.329192546583851
P62753	RPS6	1.35152326872774	RNA-binding protein	yes	0.485943775100402
Q15928	ZNF141	1.35047413358247	RNA-binding protein	no	0.993670886075949
Q15560	TCEA2	1.34994759472962	RNA-binding protein	no	0.789297658862876
Q03164	KMT2A	1.34993145743675	RNA-binding protein	no	0.225497606449987
Q5TAX3	TUT4	1.34963058208345	RNA-binding protein	yes	0.661192214111922
Q99613	EIF3C	1.34849469725478	RNA-binding protein	yes	0.713033953997809
Q68DY9	ZNF772	1.34811488503066	RNA-binding protein	no	0.995910020449898
Q9BZF9	UACA	1.34787692494793	RNA-binding protein	no	0.824858757062147
Q8NDQ6	ZNF540	1.34756870494018	RNA-binding protein	no	0.998484848484849
Q16881	TXNRD1	1.34682749810652	RNA-binding protein	no	0.919876733436055
Q9UJV8	PURG	1.34529834977104	RNA-binding protein	yes	0.60806916426513
Q96L91	EP400	1.34466253835537	RNA-binding protein	no	0.446343779677113
Q8IYE0	CCDC146	1.34428645253666	RNA-binding protein	no	0.967539267015707
Q70YC5	ZNF365	1.34410507098422	RNA-binding protein	no	0.751842751842752
Q05BV3	EML5	1.34381504603533	RNA-binding protein	no	0.974606399187405
P17028	ZNF24	1.34343280981017	RNA-binding protein	no	0.83695652173913
Q8IYB9	ZNF595	1.34324077382878	RNA-binding protein	no	0.983024691358025
Q8N142	ADSSL1	1.34278070598689	RNA-binding protein	no	0.927789934354486
Q9NV72	ZNF701	1.34026136273768	RNA-binding protein	no	0.766478342749529
O15523	DDX3Y	1.34011310590404	RNA-binding protein	yes	0.739393939393939
Q9UG63	ABCF2	1.33993581679558	RNA-binding protein	no	0.876404494382023
Q15287	RNPS1	1.33980180324143	RNA-binding protein	yes	0
Q13595	TRA2A	1.33971458784424	RNA-binding protein	yes	0.173758865248227
P06746	POLB	1.33805751473945	RNA-binding protein	no	0.943283582089552
Q06609	RAD51	1.33711204995327	RNA-binding protein	no	0.905604719764012
P78345	RPP38	1.33687354124019	RNA-binding protein	no	0.830388692579505
Q92804	TAF15	1.33610362266393	RNA-binding protein	yes	0
P50914	RPL14	1.33607078874228	RNA-binding protein	yes	0.567441860465116
Q15543	TAF13	1.33548947265575	RNA-binding protein	no	0.790322580645161
Q0VGE8	ZNF816	1.33505605810185	RNA-binding protein	no	0.895545314900154
Q9Y2G4	ANKRD6	1.33447920481384	RNA-binding protein	no	0.314993122420908
P48643	CCT5	1.33401817750715	RNA-binding protein	yes	0.983364140480592
P55081	MFAP1	1.33285027566584	RNA-binding protein	yes	0.328018223234624
Q86U86	PBRM1	1.33152113237227	RNA-binding protein	no	0.795737122557726
Q15072	ZNF146	1.33069721228705	RNA-binding protein	no	0.986301369863014
Q6P1S2	C3orf33	1.32989835947259	RNA-binding protein	no	0.931972789115646
O95391	SLU7	1.32910976944912	RNA-binding protein	yes	0.351535836177474
P17035	ZNF28	1.32832468680704	RNA-binding protein	no	0.924791086350975
Q9NWH9	SLTM	1.32800566618597	RNA-binding protein	yes	0.0773694390715667
Q92526	CCT6B	1.32794756715395	RNA-binding protein	no	1
Q14185	DOCK1	1.32737680393236	RNA-binding protein	no	0.862198391420911
Q16629	SRSF7	1.32595005130588	RNA-binding protein	yes	0.445378151260504
P0CJ79	ZNF888	1.3256975891167	RNA-binding protein	no	1
P20929	NEB	1.32505555719579	RNA-binding protein	no	0.877792772529615
P16403	HIST1H1C	1.32473889000889	RNA-binding protein	yes	0
Q9HBZ2	ARNT2	1.32253172010048	RNA-binding protein	no	0.535564853556485
Q9NP64	ZCCHC17	1.32245270824568	RNA-binding protein	yes	0.605809128630705
Q6PD62	CTR9	1.32236554152599	RNA-binding protein	no	0.701619778346121
P52738	ZNF140	1.32197646233616	RNA-binding protein	no	1
P26583	HMGB2	1.32055100179232	RNA-binding protein	yes	0
O95758	PTBP3	1.32009422089669	RNA-binding protein	yes	1
Q99543	DNAJC2	1.31832391520673	RNA-binding protein	yes	0.442834138486312
Q9NWB6	ARGLU1	1.31828227871948	RNA-binding protein	no	0.326007326007326
Q92833	JARID2	1.31633124136464	RNA-binding protein	no	0.519261637239165
Q8NDX6	ZNF740	1.31557809841327	RNA-binding protein	no	0.564766839378238
Q9BYX4	IFIH1	1.31455582420743	RNA-binding protein	yes	0.885853658536585
P83731	RPL24	1.31419476013723	RNA-binding protein	yes	0.292993630573248
Q6PF04	ZNF613	1.31353100817531	RNA-binding protein	no	0.925445705024311
P23193	TCEA1	1.31267078777388	RNA-binding protein	no	0.694352159468439
Q9NSQ0	RRP7BP	1.3126397514269	RNA-binding protein	no	0.611650485436893
Q5C9Z4	NOM1	1.31263271192691	RNA-binding protein	yes	0.568604651162791
Q9Y496	KIF3A	1.31261539690302	RNA-binding protein	no	0.646638054363376
Q9NRA8	EIF4ENIF1	1.31165142658058	RNA-binding protein	yes	0.100507614213198
Q9BX82	ZNF471	1.31148592391231	RNA-binding protein	no	1
O00472	ELL2	1.31057959854237	RNA-binding protein	no	0.496875
P09132	SRP19	1.31039962261407	RNA-binding protein	yes	0.763888888888889
Q96HQ0	ZNF419	1.31014707424196	RNA-binding protein	no	0.992156862745098
Q8N2W9	PIAS4	1.31013588877537	RNA-binding protein	no	0.83921568627451
Q9BWT3	PAPOLG	1.30946058698619	RNA-binding protein	yes	0.668478260869565
Q9NTK5	OLA1	1.3078183616348	RNA-binding protein	no	0.974747474747475
Q99459	CDC5L	1.30741150113594	RNA-binding protein	yes	0.41645885286783
Q9Y243	AKT3	1.30692653137457	RNA-binding protein	no	0.899791231732777
O15042	U2SURP	1.30686518898729	RNA-binding protein	yes	0.39067055393586
P45985	MAP2K4	1.30524022497143	RNA-binding protein	no	0.756892230576441
Q8N3Z3	GTPBP8	1.30449400166379	RNA-binding protein	no	1
Q8TC21	ZNF596	1.30327617240155	RNA-binding protein	no	0.982142857142857
P62854	RPS26	1.30161779792418	RNA-binding protein	yes	0.530434782608696
P62906	RPL10A	1.30151161745918	RNA-binding protein	yes	1
P78316	NOP14	1.29913667051086	RNA-binding protein	yes	0.491248541423571
O00303	EIF3F	1.29898731550535	RNA-binding protein	yes	0.759103641456583
O75683	SURF6	1.29860605173153	RNA-binding protein	yes	0
Q92560	BAP1	1.29833159440665	RNA-binding protein	no	0.454046639231824
Q96JP5	ZFP91	1.29830770573564	RNA-binding protein	no	0.417543859649123
Q9Y4Z0	LSM4	1.29749940486837	RNA-binding protein	yes	0.58273381294964
Q01780	EXOSC10	1.29729728578265	RNA-binding protein	yes	0.794350282485876
Q96PV6	LENG8	1.29669700044209	RNA-binding protein	no	0.37375
Q8N3U4	STAG2	1.29662804353248	RNA-binding protein	no	0.788789601949634
O95819	MAP4K4	1.2960964388989	RNA-binding protein	no	0.485068603712672
Q96NJ3	ZNF285	1.29609510772261	RNA-binding protein	no	0.993220338983051
Q3KQV3	ZNF792	1.29577238090068	RNA-binding protein	no	0.920886075949367
Q92794	KAT6A	1.29539400533591	RNA-binding protein	no	0.331337325349301
Q53EL6	PDCD4	1.29534113968608	RNA-binding protein	yes	0.669509594882729
P78362	SRPK2	1.2938408751488	RNA-binding protein	yes	0.497093023255814
Q6XE24	RBMS3	1.29207719453309	RNA-binding protein	yes	0.430205949656751
P82650	MRPS22	1.29207198467254	RNA-binding protein	no	1
Q9UKX2	MYH2	1.29076135965913	RNA-binding protein	no	0.60844925296239
Q6P2D0	ZFP1	1.2905567429923	RNA-binding protein	no	0.982800982800983
P21675	TAF1	1.29022135988685	RNA-binding protein	no	0.606837606837607
P19447	ERCC3	1.28984958487798	RNA-binding protein	no	0.831202046035806
Q96KR1	ZFR	1.28952744849759	RNA-binding protein	yes	0.651769087523277
Q8N3X1	FNBP4	1.28852234553629	RNA-binding protein	no	0.20353982300885
Q07617	SPAG1	1.28777344991169	RNA-binding protein	no	0.73866090712743
Q9H1B4	NXF5	1.28772460041481	RNA-binding protein	yes	1
Q8WV37	ZNF480	1.28767126859224	RNA-binding protein	no	0.955140186915888
Q86TI4	WDR86	1.28711932601929	RNA-binding protein	no	1
P18124	RPL7	1.28697871626582	RNA-binding protein	yes	0.971774193548387
Q8N393	ZNF786	1.28569259208171	RNA-binding protein	no	0.868286445012788
Q5JVG8	ZNF506	1.28557965503668	RNA-binding protein	no	1
Q5HYW3	RTL5	1.28464972863918	RNA-binding protein	no	0.46572934973638
P30419	NMT1	1.28383136680853	RNA-binding protein	no	0.693548387096774
Q6ZN06	ZNF813	1.28322629953625	RNA-binding protein	no	0.758508914100486
P62851	RPS25	1.28318905839486	RNA-binding protein	yes	0.52
P0CJ78	ZNF865	1.28302563444057	RNA-binding protein	no	0.670443814919736
P26232	CTNNA2	1.28288309272196	RNA-binding protein	no	1
O15213	WDR46	1.28252086419644	RNA-binding protein	yes	0.632786885245902
O60551	NMT2	1.28223241881207	RNA-binding protein	no	0.789156626506024
P46459	NSF	1.28164922159298	RNA-binding protein	no	0.998655913978495
Q8TD55	PLEKHO2	1.28119988611052	RNA-binding protein	no	0.220408163265306
Q14671	PUM1	1.28020799622067	RNA-binding protein	yes	0.490725126475548
Q8IZU0	FAM9B	1.27955224525907	RNA-binding protein	no	0.489247311827957
O43824	GTPBP6	1.27828337407182	RNA-binding protein	no	0.784883720930233
P15880	RPS2	1.27678914886987	RNA-binding protein	yes	0.761092150170648
P0DMR1	HNRNPCL4	1.2756100190689	RNA-binding protein	yes	0.426621160409556
B7ZW38	HNRNPCL3	1.2756100190689	RNA-binding protein	yes	0.426621160409556
O60524	NEMF	1.27546280341767	RNA-binding protein	yes	0.577137546468402
Q86U06	RBM23	1.2749915201124	RNA-binding protein	yes	0.617312072892939
Q7Z739	YTHDF3	1.27476813097262	RNA-binding protein	yes	0.502564102564103
P37108	SRP14	1.27456727689218	RNA-binding protein	yes	0.625
Q6IPX3	TCEAL6	1.27399016847618	RNA-binding protein	no	0
Q14004	CDK13	1.27350731601793	RNA-binding protein	yes	0.262566137566138
O00203	AP3B1	1.27319852217158	RNA-binding protein	no	0.785191956124314
Q9HAU5	UPF2	1.27217742837969	RNA-binding protein	yes	0.540094339622642
Q5VTT5	MYOM3	1.27217694765383	RNA-binding protein	no	0.962421711899791
P10412	HIST1H1E	1.2719496501809	RNA-binding protein	yes	0
P38646	HSPA9	1.27174568464588	RNA-binding protein	yes	0.790868924889543
P62191	PSMC1	1.27102574080088	RNA-binding protein	yes	0.875
O14497	ARID1A	1.2706460690239	RNA-binding protein	no	0.217505470459519
O95239	KIF4A	1.27061334864546	RNA-binding protein	no	0.789772727272727
Q9H2K8	TAOK3	1.26844060309867	RNA-binding protein	no	0.485523385300668
P78368	CSNK1G2	1.26782528543747	RNA-binding protein	no	0.730120481927711
P49959	MRE11	1.26742534384636	RNA-binding protein	no	0.692090395480226
Q5JSZ5	PRRC2B	1.26735603132967	RNA-binding protein	yes	0.0385823239120682
Q96EP5	DAZAP1	1.26722450707113	RNA-binding protein	yes	0.171990171990172
Q86Y25	ZNF354C	1.26585591403645	RNA-binding protein	no	0.911552346570397
Q8WXI2	CNKSR2	1.26571679380215	RNA-binding protein	no	0.562862669245648
Q9NR90	DAZ3	1.26496282429013	RNA-binding protein	yes	0.946502057613169
A6NNF4	ZNF726	1.26404859657886	RNA-binding protein	no	1
Q8NHY6	ZFP28	1.26402924029836	RNA-binding protein	no	0.884792626728111
P36915	GNL1	1.26325368852867	RNA-binding protein	no	0.685337726523888
Q9BY31	ZNF717	1.26228919685815	RNA-binding protein	no	1
A0A1B0GVH7	IQCM	1.26185684398631	RNA-binding protein	no	0.964071856287425
Q68DI1	ZNF776	1.25970812166152	RNA-binding protein	no	0.986486486486487
P09012	SNRPA	1.25777764437378	RNA-binding protein	yes	0.539007092198582
A6NM28	ZFP92	1.25681486248493	RNA-binding protein	no	0.641826923076923
Q9Y3A4	RRP7A	1.2560712939132	RNA-binding protein	yes	0.967857142857143
A8MQ14	ZNF850	1.2556743422169	RNA-binding protein	no	0.999082568807339
Q8WUA2	PPIL4	1.25457839752738	RNA-binding protein	yes	0.599593495934959
Q96RP9	GFM1	1.25446266719345	RNA-binding protein	yes	0.99866844207723
P51814	ZNF41	1.25402038307389	RNA-binding protein	no	0.82095006090134
Q9H0B3	IQCN	1.25354520344755	RNA-binding protein	no	0.293220338983051
Q16630	CPSF6	1.25350655715143	RNA-binding protein	yes	0.234119782214156
Q6RI45	BRWD3	1.25201275703292	RNA-binding protein	no	0.624861265260821
Q9NQV6	PRDM10	1.25146849262407	RNA-binding protein	no	0.46207497820401
P17019	ZNF708	1.2513459133172	RNA-binding protein	no	0.997995991983968
Q6P9A1	ZNF530	1.25093428428378	RNA-binding protein	no	0.993322203672788
P21695	GPD1	1.25091174039114	RNA-binding protein	no	1
Q8N3Z0	PRSS35	1.24926860297964	RNA-binding protein	no	0.803874092009685
Q5JSH3	WDR44	1.24891403713527	RNA-binding protein	no	0.524644030668127
Q13237	PRKG2	1.24844426455191	RNA-binding protein	no	0.799212598425197
Q96NC0	ZMAT2	1.24769359317526	RNA-binding protein	no	0.50251256281407
Q96LB4	ATP6V1G3	1.24713156486498	RNA-binding protein	no	0
Q01130	SRSF2	1.24486724138675	RNA-binding protein	yes	0
A6NHQ2	FBLL1	1.24361305104947	RNA-binding protein	yes	0.688622754491018
Q9UN86	G3BP2	1.24288606913973	RNA-binding protein	yes	0.367219917012448
Q08945	SSRP1	1.24252182098359	RNA-binding protein	yes	0.605077574047955
Q3SXZ3	ZNF718	1.24251649667776	RNA-binding protein	no	0.985355648535565
Q86YE8	ZNF573	1.24241633095125	RNA-binding protein	no	0.998496240601504
Q9UMN6	KMT2B	1.24134363514671	RNA-binding protein	no	0.355432780847145
Q2M3W8	ZNF181	1.24009623413524	RNA-binding protein	no	1
A6NHJ4	ZNF860	1.23972043959792	RNA-binding protein	no	0.893987341772152
Q7Z398	ZNF550	1.23797232052229	RNA-binding protein	no	0.815165876777251
Q96I27	ZNF625	1.23736782039163	RNA-binding protein	no	0.849673202614379
O14654	IRS4	1.23695086794095	RNA-binding protein	no	0.473349244232299
O00716	E2F3	1.23688051496787	RNA-binding protein	no	0.56989247311828
Q9NQS1	AVEN	1.2368343547612	RNA-binding protein	no	0.243093922651934
Q15723	ELF2	1.23623296627331	RNA-binding protein	no	0.451939291736931
Q9Y232	CDYL	1.2359943283686	RNA-binding protein	no	0.473244147157191
Q8IWX7	UNC45B	1.23507972001794	RNA-binding protein	no	1
Q08170	SRSF4	1.23477938830418	RNA-binding protein	yes	0.246963562753036
Q8NCJ5	SPRYD3	1.23461343199834	RNA-binding protein	no	1
Q76FK4	NOL8	1.23414267399781	RNA-binding protein	yes	0.159383033419023
Q92793	CREBBP	1.23357407758161	RNA-binding protein	no	0.311220311220311
Q9Y5T5	USP16	1.23308733930657	RNA-binding protein	no	0.698663426488457
Q14204	DYNC1H1	1.23291280886826	RNA-binding protein	yes	0.984287559190702
Q96QD9	FYTTD1	1.2312013359607	RNA-binding protein	yes	0.383647798742138
O95670	ATP6V1G2	1.23083037192449	RNA-binding protein	no	0
Q13043	STK4	1.22976402682599	RNA-binding protein	no	0.597535934291581
O60765	ZNF354A	1.22530482991757	RNA-binding protein	no	0.88595041322314
Q460N3	PARP15	1.22485199673244	RNA-binding protein	no	0.893805309734513
P17017	ZNF14	1.22379965301708	RNA-binding protein	no	0.989096573208723
P83916	CBX1	1.22372338334398	RNA-binding protein	no	0
Q8N2Z9	CENPS	1.2211549932124	RNA-binding protein	no	0.652173913043478
P52744	ZNF138	1.22052909653708	RNA-binding protein	no	1
P17021	ZNF17	1.22037806664208	RNA-binding protein	no	0.993957703927492
P38432	COIL	1.22037665113879	RNA-binding protein	no	0.404513888888889
P12268	IMPDH2	1.21997043916431	RNA-binding protein	yes	1
P34947	GRK5	1.21991465010965	RNA-binding protein	no	0.884745762711864
Q9NY28	GALNT8	1.21982076812225	RNA-binding protein	no	1
P46781	RPS9	1.21967731041811	RNA-binding protein	yes	0.84020618556701
Q9BXP5	SRRT	1.21856806958199	RNA-binding protein	yes	0.515981735159817
O75909	CCNK	1.21791215405094	RNA-binding protein	no	0.422413793103448
P17027	ZNF23	1.21685180009741	RNA-binding protein	no	0.92846034214619
Q9ULD9	ZNF608	1.21610932956717	RNA-binding protein	no	0.0548941798941799
P17987	TCP1	1.21563582721502	RNA-binding protein	yes	0.969424460431655
P31749	AKT1	1.2154478449923	RNA-binding protein	no	0.8125
P51659	HSD17B4	1.21485121920515	RNA-binding protein	no	1
P62277	RPS13	1.21364099400393	RNA-binding protein	yes	0.940397350993378
P05423	POLR3D	1.21333661058679	RNA-binding protein	no	0.369346733668342
Q86UD4	ZNF329	1.21315212882288	RNA-binding protein	no	0.935304990757856
P46060	RANGAP1	1.21308715939904	RNA-binding protein	yes	0.75809199318569
P17029	ZKSCAN1	1.21139504572125	RNA-binding protein	no	0.504440497335702
P49756	RBM25	1.21137374632011	RNA-binding protein	yes	0.457888493475682
Q13330	MTA1	1.21128093279865	RNA-binding protein	no	0.798601398601399
P52737	ZNF136	1.21123850115873	RNA-binding protein	no	1
P35749	MYH11	1.21073600762936	RNA-binding protein	no	0.431034482758621
O75123	ZNF623	1.20940405822071	RNA-binding protein	no	0.776119402985075
P18615	NELFE	1.20846521976058	RNA-binding protein	yes	0.128947368421053
A7E2U8	C4orf47	1.20764792656892	RNA-binding protein	no	0.644012944983819
O43309	ZSCAN12	1.20716033897235	RNA-binding protein	no	0.746688741721854
P33240	CSTF2	1.20662372881082	RNA-binding protein	yes	0.20103986135182
Q9BVA1	TUBB2B	1.20634350366252	RNA-binding protein	no	0.921348314606742
O94832	MYO1D	1.20567467016245	RNA-binding protein	no	1
Q86XR8	CEP57	1.20456250422158	RNA-binding protein	no	0.26
Q13106	ZNF154	1.20349389465864	RNA-binding protein	no	0.990846681922197
A6NNA2	SRRM3	1.20283006386464	RNA-binding protein	yes	0
Q9P2N5	RBM27	1.20268298853137	RNA-binding protein	yes	0.154716981132075
Q9NVM6	DNAJC17	1.20218584816906	RNA-binding protein	yes	0.332236842105263
Q8NI60	COQ8A	1.20217988508768	RNA-binding protein	no	0.806800618238022
A2RRD8	ZNF320	1.20201653972124	RNA-binding protein	no	0.913555992141454
Q6ZN11	ZNF793	1.20157862235916	RNA-binding protein	no	0.95320197044335
O00425	IGF2BP3	1.20138358114714	RNA-binding protein	yes	0.963730569948187
Q9UQR1	ZNF148	1.19989046055318	RNA-binding protein	no	0.404282115869018
Q15050	RRS1	1.19922570752392	RNA-binding protein	yes	0.383561643835616
Q9BUY7	EFCAB11	1.19890290162409	RNA-binding protein	no	1
Q8TAK5	GABPB2	1.19872740587792	RNA-binding protein	no	0.689732142857143
Q6NWY9	PRPF40B	1.19789156372758	RNA-binding protein	yes	0.366245694603904
Q8N883	ZNF614	1.19787808140615	RNA-binding protein	no	0.91965811965812
Q15418	RPS6KA1	1.19613696905029	RNA-binding protein	no	1
O95926	SYF2	1.19603973244825	RNA-binding protein	yes	0.765432098765432
Q15361	TTF1	1.19556184638943	RNA-binding protein	no	0.464088397790055
Q9Y4X5	ARIH1	1.19450632894578	RNA-binding protein	no	0.807899461400359
Q9NUQ6	SPATS2L	1.19366347432059	RNA-binding protein	yes	0.331541218637993
P31751	AKT2	1.19354311313994	RNA-binding protein	no	1
P48634	PRRC2A	1.19298925220519	RNA-binding protein	yes	0.0268891979601298
Q6ZN57	ZFP2	1.19297755802006	RNA-binding protein	no	0.924078091106291
Q96QE3	ATAD5	1.19133650524271	RNA-binding protein	no	0.54826464208243
P50995	ANXA11	1.19090159774155	RNA-binding protein	yes	0.56039603960396
Q6ECI4	ZNF470	1.19035199217895	RNA-binding protein	no	1
O15209	ZBTB22	1.18934479576163	RNA-binding protein	no	0.378548895899054
P51815	ZNF75D	1.18874452201586	RNA-binding protein	no	0.852941176470588
Q15633	TARBP2	1.18844799853093	RNA-binding protein	yes	0.505464480874317
Q9HAZ1	CLK4	1.1871203529562	RNA-binding protein	no	0.783783783783784
Q9UQE7	SMC3	1.18679061355079	RNA-binding protein	no	0.691865242399343
Q8N7K0	ZNF433	1.1867313839932	RNA-binding protein	no	1
P0C7X5	ZNF806	1.18534761498632	RNA-binding protein	no	0.899830220713073
Q8N4G2	ARL14	1.184828345787	RNA-binding protein	no	0.994791666666667
Q9P275	USP36	1.18475826168286	RNA-binding protein	yes	0.447907390917186
Q9Y6X0	SETBP1	1.18418864491625	RNA-binding protein	no	0.0908521303258145
Q96AK3	APOBEC3D	1.18399518312826	RNA-binding protein	yes	1
Q92625	ANKS1A	1.18128175289429	RNA-binding protein	no	0.499118165784832
Q92993	KAT5	1.18128088960759	RNA-binding protein	no	0.692007797270955
Q9BRT6	LLPH	1.18058333212212	RNA-binding protein	yes	0
Q13573	SNW1	1.18005447486925	RNA-binding protein	yes	0.123134328358209
Q96EI5	TCEAL4	1.17960992461861	RNA-binding protein	no	0
P09430	TNP1	1.17955462217087	RNA-binding protein	no	0
Q2VY69	ZNF284	1.17948111895383	RNA-binding protein	no	1
Q9UQR0	SCML2	1.17880512715558	RNA-binding protein	no	0.591428571428571
Q68CQ4	DIEXF	1.17613200257951	RNA-binding protein	yes	0.73015873015873
Q7Z3I7	ZNF572	1.17421320129064	RNA-binding protein	no	0.852551984877127
O43670	ZNF207	1.1742123459909	RNA-binding protein	yes	0.138075313807531
Q8NHM5	KDM2B	1.17345531068069	RNA-binding protein	yes	0.584580838323353
O75822	EIF3J	1.17308536100757	RNA-binding protein	yes	0.534883720930233
Q7L2Z9	CENPQ	1.17297814575825	RNA-binding protein	no	0.645522388059702
P17036	ZNF3	1.1721583547329	RNA-binding protein	no	0.775784753363229
P51522	ZNF83	1.17190171698127	RNA-binding protein	no	0.955426356589147
P21399	ACO1	1.17093856649085	RNA-binding protein	yes	1
A6NN14	ZNF729	1.17064736175406	RNA-binding protein	no	0.999201277955272
Q13148	TARDBP	1.1701551633925	RNA-binding protein	yes	0.570048309178744
Q9NQZ8	ZNF71	1.170025169275	RNA-binding protein	no	0.852760736196319
Q9UJW8	ZNF180	1.16848277564623	RNA-binding protein	no	0.913294797687861
Q6K0P9	PYHIN1	1.16830018375894	RNA-binding protein	no	0.544715447154472
Q9H5Z1	DHX35	1.16822950863204	RNA-binding protein	yes	0.995732574679943
Q16600	ZNF239	1.16819301787309	RNA-binding protein	yes	0.895196506550218
P25490	YY1	1.16801703631924	RNA-binding protein	yes	0.270531400966184
Q12996	CSTF3	1.16739914446919	RNA-binding protein	yes	0.916317991631799
P08240	SRPRA	1.16735682962079	RNA-binding protein	yes	0.688087774294671
Q5VWP2	TENT5C	1.16686431976705	RNA-binding protein	yes	1
Q7KZI7	MARK2	1.16628639104482	RNA-binding protein	yes	0.501269035532995
Q8N752	CSNK1A1L	1.16583267709189	RNA-binding protein	no	0.916913946587537
P11473	VDR	1.16534487926754	RNA-binding protein	no	0.983606557377049
Q15973	ZNF124	1.16495656656749	RNA-binding protein	no	0.98005698005698
O95835	LATS1	1.16349785027208	RNA-binding protein	no	0.367256637168142
P46087	NOP2	1.16337049554182	RNA-binding protein	yes	0.41256157635468
Q16670	ZSCAN26	1.16282050215393	RNA-binding protein	no	0.723849372384937
O96028	NSD2	1.1619535508099	RNA-binding protein	no	0.726739926739927
P63302	SELENOW	1.1606732515378	RNA-binding protein	no	1
Q969W8	ZNF566	1.16055774061807	RNA-binding protein	no	1
P26640	VARS	1.16039001904854	RNA-binding protein	no	0.925632911392405
P63241	EIF5A	1.16036779288341	RNA-binding protein	yes	1
Q6IS14	EIF5AL1	1.16028408998962	RNA-binding protein	yes	1
Q96NL3	ZNF599	1.15891473657625	RNA-binding protein	no	0.806122448979592
Q9BW71	HIRIP3	1.15728543041337	RNA-binding protein	no	0
Q8N9F8	ZNF454	1.15716756848756	RNA-binding protein	no	0.982758620689655
O75764	TCEA3	1.15609939510632	RNA-binding protein	no	0.686781609195402
Q9BYJ9	YTHDF1	1.15473388686159	RNA-binding protein	yes	0.445438282647585
P49761	CLK3	1.15425783143784	RNA-binding protein	yes	0.537617554858934
P20042	EIF2S2	1.15416652984604	RNA-binding protein	yes	0.498498498498498
P98179	RBM3	1.153980292879	RNA-binding protein	yes	0.401273885350318
Q71UM5	RPS27L	1.15393417047443	RNA-binding protein	yes	0.797619047619048
O43361	ZNF749	1.15236564993591	RNA-binding protein	no	0.994858611825193
Q02779	MAP3K10	1.15164401391525	RNA-binding protein	no	0.453878406708595
Q86XN6	ZNF761	1.15029658589643	RNA-binding protein	no	0.932975871313673
O43290	SART1	1.14969913264485	RNA-binding protein	yes	0.32125
Q9P0L2	MARK1	1.14923902253833	RNA-binding protein	no	0.483018867924528
P10636	MAPT	1.14871482344835	RNA-binding protein	yes	0
Q52M93	ZNF585B	1.14723009613898	RNA-binding protein	no	0.975292587776333
Q9UIE0	ZNF230	1.14670960026664	RNA-binding protein	no	1
P62508	ESRRG	1.14663199179563	RNA-binding protein	no	0.890829694323144
P11586	MTHFD1	1.14551756086365	RNA-binding protein	no	1
Q9BVA0	KATNB1	1.14520420555121	RNA-binding protein	no	0.748091603053435
B4DU55	ZNF879	1.14477061451274	RNA-binding protein	no	0.989342806394316
Q9Y6M1	IGF2BP2	1.144495519277	RNA-binding protein	yes	0.88313856427379
Q9UGC7	MTRF1L	1.1441473707471	RNA-binding protein	yes	1
O14776	TCERG1	1.14414164811962	RNA-binding protein	yes	0.406193078324226
P55039	DRG2	1.1437370782065	RNA-binding protein	no	1
O95990	FAM107A	1.14288386985409	RNA-binding protein	no	0.388888888888889
Q59GN2	RPL39P5	1.14273704276441	RNA-binding protein	no	0
Q9BRT7	LINC00467	1.14251278473181	RNA-binding protein	no	0
Q9BVJ6	UTP14A	1.14173638340773	RNA-binding protein	yes	0.453955901426719
Q71U36	TUBA1A	1.14148320335879	RNA-binding protein	no	0.93569844789357
P61225	RAP2B	1.14101201579334	RNA-binding protein	no	1
Q99547	MPHOSPH6	1.14052042253945	RNA-binding protein	yes	1
Q99873	PRMT1	1.14009101247934	RNA-binding protein	yes	1
Q8TA86	RP9	1.13916255110638	RNA-binding protein	yes	0
P11055	MYH3	1.1383341328262	RNA-binding protein	no	0.757216494845361
Q9NZQ0	DNAJC27	1.13748687403668	RNA-binding protein	no	0.992673992673993
O76031	CLPX	1.13746379072653	RNA-binding protein	no	0.946287519747235
Q15124	PGM5	1.13610242038691	RNA-binding protein	no	0.99294532627866
Q96J94	PIWIL1	1.13586653546061	RNA-binding protein	yes	0.872241579558653
Q03923	ZNF85	1.13558449805257	RNA-binding protein	no	1
Q9UL36	ZNF236	1.13428770296064	RNA-binding protein	no	0.686178861788618
P20962	PTMS	1.1342642098445	RNA-binding protein	no	0
Q3KP31	ZNF791	1.13361931084278	RNA-binding protein	no	0.993055555555556
O14874	BCKDK	1.13202690242212	RNA-binding protein	no	1
Q9NY61	AATF	1.13183436475311	RNA-binding protein	yes	0.575
Q8IYI8	ZNF440	1.13178845258171	RNA-binding protein	no	0.919327731092437
Q86V81	ALYREF	1.13136337494161	RNA-binding protein	yes	0.167315175097276
P00352	ALDH1A1	1.13135898766706	RNA-binding protein	no	1
P21579	SYT1	1.13114223262941	RNA-binding protein	no	0.997630331753555
P50991	CCT4	1.13093271546596	RNA-binding protein	yes	0.935064935064935
Q9Y4W6	AFG3L2	1.12932473834185	RNA-binding protein	no	0.878293601003764
Q8IZT6	ASPM	1.12908590868533	RNA-binding protein	no	0.953408110440034
Q15477	SKIV2L	1.12870350892139	RNA-binding protein	yes	0.841894060995185
P56270	MAZ	1.12801875092775	RNA-binding protein	yes	0.765199161425577
P78563	ADARB1	1.12792376879337	RNA-binding protein	yes	0.712550607287449
Q8TCS8	PNPT1	1.12784396385112	RNA-binding protein	yes	0.970625798212005
P18206	VCL	1.12775273596596	RNA-binding protein	no	0.596119929453263
Q9ULG1	INO80	1.12767535897811	RNA-binding protein	no	0.654884318766067
Q9HCP0	CSNK1G1	1.12707931215609	RNA-binding protein	no	0.725118483412322
Q01085	TIAL1	1.12661518314623	RNA-binding protein	yes	0.890666666666667
O94804	STK10	1.12651631484147	RNA-binding protein	no	0.347107438016529
P10073	ZSCAN22	1.12649452158843	RNA-binding protein	no	0.716904276985743
P54136	RARS	1.12643143553406	RNA-binding protein	yes	1
Q86VW0	SESTD1	1.12544399339773	RNA-binding protein	no	0.942528735632184
P09874	PARP1	1.12511680174118	RNA-binding protein	yes	0.956607495069034
Q15233	NONO	1.12502472633949	RNA-binding protein	yes	0.356687898089172
Q9H4A3	WNK1	1.12498409845676	RNA-binding protein	no	0.255247691015953
Q5T200	ZC3H13	1.12468157418438	RNA-binding protein	yes	0.155875299760192
Q6ZMS4	ZNF852	1.12467832769493	RNA-binding protein	no	0.720073664825046
Q8IZ73	RPUSD2	1.1246000749599	RNA-binding protein	yes	0.64954128440367
O95218	ZRANB2	1.12459780165058	RNA-binding protein	yes	0.303030303030303
P49750	YLPM1	1.12448550099455	RNA-binding protein	yes	0.153308480894688
O75937	DNAJC8	1.12303635936236	RNA-binding protein	no	0.565217391304348
Q8TBZ8	ZNF564	1.12233677496653	RNA-binding protein	no	1
Q9NPL8	TIMMDC1	1.12213906473458	RNA-binding protein	no	0.852631578947368
Q4V348	ZNF658B	1.1217950423161	RNA-binding protein	no	1
P61201	COPS2	1.12146462624729	RNA-binding protein	no	0.997742663656885
Q13085	ACACA	1.12135849605476	RNA-binding protein	no	0.991474850809889
Q8NI37	PPTC7	1.12132256671866	RNA-binding protein	no	1
Q9Y224	RTRAF	1.12115862191251	RNA-binding protein	yes	1
P53804	TTC3	1.12050297702087	RNA-binding protein	no	0.767901234567901
O00148	DDX39A	1.12016978034374	RNA-binding protein	yes	0.920374707259953
Q63HK3	ZKSCAN2	1.11807152587793	RNA-binding protein	no	0.702171664943123
O95747	OXSR1	1.11802237015678	RNA-binding protein	no	0.743833017077799
Q96DI7	SNRNP40	1.11654443829064	RNA-binding protein	yes	0.854341736694678
Q9UDY2	TJP2	1.11625609221007	RNA-binding protein	no	0.384873949579832
Q8TEW8	PARD3B	1.11606144328346	RNA-binding protein	no	0.391701244813278
P26196	DDX6	1.1158638247823	RNA-binding protein	yes	0.821946169772257
Q8WTT2	NOC3L	1.11555881432495	RNA-binding protein	yes	0.7475
Q9NQX6	ZNF331	1.11546476805829	RNA-binding protein	no	1
Q09472	EP300	1.11525104430219	RNA-binding protein	yes	0.306130903065452
Q5HYC2	KIAA2026	1.11515535169266	RNA-binding protein	no	0.691868758915835
Q13105	ZBTB17	1.11480109352855	RNA-binding protein	no	0.713574097135741
Q96MU6	ZNF778	1.11449992986742	RNA-binding protein	no	0.998628257887517
Q8IZH2	XRN1	1.11411286762556	RNA-binding protein	yes	0.762016412661196
Q96BK5	PINX1	1.11358629655415	RNA-binding protein	yes	0
Q86T29	ZNF605	1.11246719438274	RNA-binding protein	no	1
P48059	LIMS1	1.11179929783596	RNA-binding protein	no	1
P46783	RPS10	1.11151996894678	RNA-binding protein	yes	0.515151515151515
Q58F21	BRDT	1.11136081677436	RNA-binding protein	no	0.331573389651531
O14782	KIF3C	1.11127852292511	RNA-binding protein	no	0.49936948297604
P23526	AHCY	1.1111209566896	RNA-binding protein	no	1
O43148	RNMT	1.10988595011418	RNA-binding protein	yes	0.67436974789916
Q9BYD6	MRPL1	1.10872943652856	RNA-binding protein	yes	0.950769230769231
P47989	XDH	1.10859285887666	RNA-binding protein	no	1
Q9NTZ6	RBM12	1.10801635330152	RNA-binding protein	yes	0.410944206008584
Q92623	TTC9	1.1079189996086	RNA-binding protein	no	0.72972972972973
Q9H1E3	NUCKS1	1.10728608754727	RNA-binding protein	yes	0
Q9Y5A6	ZSCAN21	1.10724695792378	RNA-binding protein	no	0.587737843551797
Q16560	SNRNP35	1.10709433883668	RNA-binding protein	yes	0.914634146341463
O43236	SEPT4	1.106842159807	RNA-binding protein	no	0.615062761506276
Q9Y2W6	TDRKH	1.10589099031041	RNA-binding protein	yes	0.814616755793226
P51786	ZNF157	1.1055399737598	RNA-binding protein	no	0.962450592885375
Q15029	EFTUD2	1.10537368160874	RNA-binding protein	yes	0.896090534979424
O00294	TULP1	1.10482941618011	RNA-binding protein	no	0.413284132841328
Q9H1D9	POLR3F	1.10424314240743	RNA-binding protein	no	0.981012658227848
A6NMX2	EIF4E1B	1.10422045154208	RNA-binding protein	yes	0.789256198347107
Q9NQ55	PPAN	1.10418880312565	RNA-binding protein	yes	0.437632135306554
Q96QD5	DEPDC7	1.10322673842805	RNA-binding protein	no	1
Q5HYK3	COQ5	1.1029964710046	RNA-binding protein	no	1
Q13206	DDX10	1.10198907384901	RNA-binding protein	yes	0.538285714285714
Q9BQ04	RBM4B	1.10180319435942	RNA-binding protein	yes	1
O60264	SMARCA5	1.10162156102917	RNA-binding protein	no	0.757604562737643
A4UGR9	XIRP2	1.10129142291726	RNA-binding protein	no	0.447836395969176
Q6STE5	SMARCD3	1.10114662689158	RNA-binding protein	no	0.759834368530021
Q96CW1	AP2M1	1.10102780571087	RNA-binding protein	no	1
Q15646	OASL	1.10098571783248	RNA-binding protein	yes	1
P21333	FLNA	1.1007589080035	RNA-binding protein	yes	0.865885908575746
Q8WUZ0	BCL7C	1.10043644613095	RNA-binding protein	no	0
P55265	ADAR	1.10038252125861	RNA-binding protein	yes	0.747960848287113
Q8NCU4	CCDC191	1.10019286563035	RNA-binding protein	no	0.626068376068376
P60866	RPS20	1.09975788390903	RNA-binding protein	yes	0.957983193277311
Q96A35	MRPL24	1.09926465427852	RNA-binding protein	no	1
Q6PL18	ATAD2	1.09887365084373	RNA-binding protein	no	0.605035971223022
Q13438	OS9	1.09876687774695	RNA-binding protein	no	0.437781109445277
Q2M3X9	ZNF674	1.0981922053616	RNA-binding protein	no	0.981067125645439
Q8N9N8	EIF1AD	1.09808421137803	RNA-binding protein	yes	0.612121212121212
Q99811	PRRX2	1.09724295841869	RNA-binding protein	no	0.221343873517787
P42766	RPL35	1.09696895566595	RNA-binding protein	yes	0.552845528455285
Q14493	SLBP	1.09614185257311	RNA-binding protein	yes	0.351851851851852
Q8IWA6	CCDC60	1.09599498085257	RNA-binding protein	no	0.585454545454545
P57721	PCBP3	1.09441803652111	RNA-binding protein	yes	0.797843665768194
P61326	MAGOH	1.09366196530082	RNA-binding protein	yes	1
Q14152	EIF3A	1.09303227968712	RNA-binding protein	yes	0.510853835021708
P05455	SSB	1.0930013397892	RNA-binding protein	yes	0.700980392156863
P05091	ALDH2	1.09282108217489	RNA-binding protein	no	1
P04040	CAT	1.09265950123466	RNA-binding protein	no	0.933586337760911
Q8N5F7	NKAP	1.09237061667707	RNA-binding protein	yes	0
Q99832	CCT7	1.09233889637912	RNA-binding protein	no	0.961325966850829
Q2VIQ3	KIF4B	1.09137378193873	RNA-binding protein	no	0.86709886547812
P46782	RPS5	1.09127099965863	RNA-binding protein	yes	0.995098039215686
P49757	NUMB	1.0904724029482	RNA-binding protein	no	0.276497695852535
O15047	SETD1A	1.09032065503282	RNA-binding protein	yes	0.243116578793204
O60942	RNGTT	1.08997280251027	RNA-binding protein	no	0.95142378559464
P16989	YBX3	1.08952846345108	RNA-binding protein	yes	0
P40227	CCT6A	1.08914144615277	RNA-binding protein	yes	1
O94906	PRPF6	1.08876429734098	RNA-binding protein	yes	0.702444208289054
Q9BRR8	GPATCH1	1.08870779823861	RNA-binding protein	yes	0.257787325456498
Q8N1G2	CMTR1	1.08861165842439	RNA-binding protein	no	0.904191616766467
Q14684	RRP1B	1.08836838303489	RNA-binding protein	yes	0.357519788918206
Q9Y285	FARSA	1.08678314605565	RNA-binding protein	yes	0.968503937007874
P35663	CYLC1	1.08665031374064	RNA-binding protein	no	0
O15234	CASC3	1.08658565234167	RNA-binding protein	yes	0
Q96PK6	RBM14	1.08618593221105	RNA-binding protein	yes	0.518684603886398
Q92575	UBXN4	1.08613529410405	RNA-binding protein	no	0.517716535433071
O15056	SYNJ2	1.0854296646871	RNA-binding protein	yes	0.676470588235294
Q9Y3A2	UTP11	1.08519814280028	RNA-binding protein	yes	0.782608695652174
P31943	HNRNPH1	1.08431282828348	RNA-binding protein	yes	0.879732739420935
A8MUV8	ZNF727	1.08366101240377	RNA-binding protein	no	0.945891783567134
Q13057	COASY	1.08289848885181	RNA-binding protein	no	1
O00567	NOP56	1.08239978835656	RNA-binding protein	yes	0.707070707070707
P10075	GLI4	1.08235516954373	RNA-binding protein	no	0.526595744680851
Q9NPG3	UBN1	1.08187693634723	RNA-binding protein	no	0.298059964726631
O75346	ZNF253	1.0812804771941	RNA-binding protein	no	1
Q9HAP6	LIN7B	1.08125540406415	RNA-binding protein	no	0.855072463768116
P34931	HSPA1L	1.08021924079388	RNA-binding protein	no	0.973478939157566
Q9P281	BAHCC1	1.08008594088995	RNA-binding protein	no	0.20803334596438
Q7Z2Y5	NRK	1.07972707466579	RNA-binding protein	no	0.527812895069532
P82673	MRPS35	1.07966870625301	RNA-binding protein	yes	1
P0DPD5	ZNF723	1.07958075275102	RNA-binding protein	no	0.976608187134503
P63133	ERVK-8	1.07943183162231	RNA-binding protein	no	0.888075313807531
P67809	YBX1	1.07854380857788	RNA-binding protein	yes	0
Q9ULV0	MYO5B	1.07830676610969	RNA-binding protein	no	0.842532467532468
Q9NSI8	SAMSN1	1.07823147282968	RNA-binding protein	yes	0.327077747989276
Q9Y6M4	CSNK1G3	1.07780277447506	RNA-binding protein	no	0.664429530201342
O00584	RNASET2	1.07669967281662	RNA-binding protein	yes	0.98828125
Q9H1P6	C20orf85	1.07639212872662	RNA-binding protein	no	0.956204379562044
Q16527	CSRP2	1.07576389594346	RNA-binding protein	no	1
Q9BT43	POLR3GL	1.07550593871677	RNA-binding protein	no	0.440366972477064
Q12772	SREBF2	1.07502563651421	RNA-binding protein	no	0.857142857142857
Q9H2U1	DHX36	1.07479176128991	RNA-binding protein	yes	0.85218253968254
P17030	ZNF25	1.07454662775178	RNA-binding protein	no	0.967105263157895
P82933	MRPS9	1.0744326173523	RNA-binding protein	yes	0.926767676767677
P26599	PTBP1	1.07383800575871	RNA-binding protein	yes	0.913370998116761
Q9BU76	MMTAG2	1.0738362824602	RNA-binding protein	yes	0.201520912547529
Q15147	PLCB4	1.07290176248059	RNA-binding protein	no	0.68
Q9HCZ1	ZNF334	1.07229395571757	RNA-binding protein	no	0.891176470588235
Q96N95	ZNF396	1.07212810839289	RNA-binding protein	no	0.961194029850746
O14709	ZNF197	1.07208730651665	RNA-binding protein	no	1
O43660	PLRG1	1.07142996510135	RNA-binding protein	no	0.638132295719844
Q86V71	ZNF429	1.07123145440463	RNA-binding protein	no	0.946587537091988
P22102	GART	1.07086478419674	RNA-binding protein	no	1
P18669	PGAM1	1.0706272150321	RNA-binding protein	no	1
P13535	MYH8	1.07025953493695	RNA-binding protein	no	0.600929272070212
Q9BZE4	GTPBP4	1.06747543836664	RNA-binding protein	yes	0.714511041009464
Q9UL68	MYT1L	1.06741795732515	RNA-binding protein	no	0.128161888701518
Q96LQ0	PPP1R36	1.06732357854114	RNA-binding protein	no	1
Q13188	STK3	1.06672140402908	RNA-binding protein	no	0.558044806517312
Q8WVY7	UBLCP1	1.06669132755344	RNA-binding protein	no	1
Q15695	ZRSR1	1.0664229438396	RNA-binding protein	yes	0.37160751565762
Q6ZR52	ZNF493	1.06594599478959	RNA-binding protein	no	1
Q8N9Q2	SREK1IP1	1.06583850964549	RNA-binding protein	no	0
Q9YNA8	ERVK-19	1.06519695706436	RNA-binding protein	no	0.605105105105105
Q7LDI9	ERVK-6	1.06487793827335	RNA-binding protein	no	0.597597597597598
Q99741	CDC6	1.06477573511745	RNA-binding protein	no	0.764285714285714
Q13576	IQGAP2	1.06474102469406	RNA-binding protein	no	0.932063492063492
O60869	EDF1	1.0645573714288	RNA-binding protein	yes	0
Q8N9N2	ASCC1	1.06412792740439	RNA-binding protein	yes	1
Q8N9I0	SYT2	1.06410541470579	RNA-binding protein	no	0.995226730310263
Q3ZCX4	ZNF568	1.0640524326684	RNA-binding protein	no	0.982919254658385
Q13885	TUBB2A	1.06351769122204	RNA-binding protein	no	0.921348314606742
Q8TD08	MAPK15	1.06323001226241	RNA-binding protein	no	0.551470588235294
Q96RQ3	MCCC1	1.06276728570017	RNA-binding protein	no	0.95448275862069
P55769	SNU13	1.06184561092332	RNA-binding protein	yes	1
P07199	CENPB	1.06097085127625	RNA-binding protein	no	0.542570951585977
Q9H307	PNN	1.06036865376141	RNA-binding protein	yes	0
Q8WVV9	HNRNPLL	1.0602716343637	RNA-binding protein	yes	0.856088560885609
Q14315	FLNC	1.06018326575474	RNA-binding protein	no	0.864954128440367
Q96B01	RAD51AP1	1.06012097247609	RNA-binding protein	yes	0
Q49AA0	ZFP69	1.0600944926999	RNA-binding protein	no	0.834600760456274
Q92901	RPL3L	1.05994345976966	RNA-binding protein	yes	0.933660933660934
A0A024RBG1	NUDT4B	1.05941970700696	RNA-binding protein	yes	0.966850828729282
Q03936	ZNF92	1.05887471373883	RNA-binding protein	no	1
Q06265	EXOSC9	1.05847052416499	RNA-binding protein	yes	0.690205011389522
Q9BVI0	PHF20	1.05789581188866	RNA-binding protein	no	0.392292490118577
Q07020	RPL18	1.05699360896045	RNA-binding protein	yes	0.680851063829787
Q00872	MYBPC1	1.05546173300238	RNA-binding protein	no	0.946538124452235
Q969E4	TCEAL3	1.05545673166523	RNA-binding protein	no	0
Q16594	TAF9	1.05531203901517	RNA-binding protein	no	0.424242424242424
Q9Y2U8	LEMD3	1.05479438619099	RNA-binding protein	no	0.462129527991218
Q9BRS2	RIOK1	1.05441950969593	RNA-binding protein	no	0.572183098591549
O14757	CHEK1	1.05406928077695	RNA-binding protein	no	0.869747899159664
P43304	GPD2	1.05378809537789	RNA-binding protein	no	1
Q8NDI1	EHBP1	1.05359548773345	RNA-binding protein	no	0.361494719740049
Q15365	PCBP1	1.0533265293776	RNA-binding protein	yes	1
Q8WV44	TRIM41	1.05293709452491	RNA-binding protein	no	0.688888888888889
O43432	EIF4G3	1.05108825348339	RNA-binding protein	yes	0.405047318611987
Q5T7W0	ZNF618	1.05100249437997	RNA-binding protein	no	0.713836477987421
O75367	H2AFY	1.05092203832563	RNA-binding protein	no	0.782258064516129
P61204	ARF3	1.05071844000989	RNA-binding protein	no	1
P51858	HDGF	1.05055520176786	RNA-binding protein	yes	0.258333333333333
P51841	GUCY2F	1.04993483623426	RNA-binding protein	no	0.996389891696751
P52740	ZNF132	1.04849138644253	RNA-binding protein	no	1
Q8N8Z8	ZNF441	1.04767748194606	RNA-binding protein	no	1
Q8NEP9	ZNF555	1.04759328804738	RNA-binding protein	no	1
O60739	EIF1B	1.04739646044635	RNA-binding protein	yes	1
O15372	EIF3H	1.04665012551818	RNA-binding protein	yes	0.75
P09661	SNRPA1	1.04624595039689	RNA-binding protein	yes	0.647058823529412
Q9NRR4	DROSHA	1.04593195684904	RNA-binding protein	yes	0.611353711790393
Q9UBB5	MBD2	1.0458486333585	RNA-binding protein	yes	0.206812652068127
Q9H8W3	FAM204A	1.04553157804302	RNA-binding protein	no	0.394849785407725
Q9UKP3	ITGB1BP2	1.04520760499431	RNA-binding protein	no	0.706051873198847
P30520	ADSS	1.04508230472534	RNA-binding protein	no	1
Q7Z7A4	PXK	1.04501589420979	RNA-binding protein	no	0.73356401384083
P17252	PRKCA	1.0442727679456	RNA-binding protein	no	1
Q99986	VRK1	1.04425808027721	RNA-binding protein	no	0.853535353535353
Q7Z340	ZNF551	1.04411647245364	RNA-binding protein	no	0.950746268656716
Q658L1	SAXO2	1.04401914725725	RNA-binding protein	no	1
Q96CX3	ZNF501	1.04401032458306	RNA-binding protein	no	0.944649446494465
P10243	MYBL1	1.04390786795616	RNA-binding protein	no	0.611702127659574
P82675	MRPS5	1.04374401563759	RNA-binding protein	yes	0.851162790697674
Q96QS6	PSKH2	1.04355446495854	RNA-binding protein	no	0.997402597402597
O75643	SNRNP200	1.04291911300926	RNA-binding protein	yes	0.960205992509363
P46940	IQGAP1	1.04226272609212	RNA-binding protein	no	0.913095956547978
Q9H0H5	RACGAP1	1.04218380054856	RNA-binding protein	no	0.69620253164557
Q92688	ANP32B	1.04085800092064	RNA-binding protein	no	0.541832669322709
C9JLR9	C11orf95	1.04063910679473	RNA-binding protein	no	0.261061946902655
P60228	EIF3E	1.04025698178176	RNA-binding protein	yes	1
Q13464	ROCK1	1.03999169519714	RNA-binding protein	no	0.556868537666174
Q9H4M9	EHD1	1.03944741414762	RNA-binding protein	no	0.966292134831461
O95989	NUDT3	1.03934467847296	RNA-binding protein	no	0.965116279069767
Q96MW1	CCDC43	1.03925831020677	RNA-binding protein	no	0.513392857142857
Q96N64	PWWP2A	1.03892336545934	RNA-binding protein	no	0.214569536423841
Q9NQ29	LUC7L	1.03811491692199	RNA-binding protein	yes	0.557951482479784
Q96JH7	VCPIP1	1.03786736473486	RNA-binding protein	no	0.594926350245499
Q8N9C0	IGSF22	1.03776481152591	RNA-binding protein	no	0.954595791805094
Q9BSK1	ZNF577	1.03749421943476	RNA-binding protein	no	0.888659793814433
Q15910	EZH2	1.03463071001312	RNA-binding protein	yes	0.628686327077748
A6NNT2	C16orf96	1.03348942913667	RNA-binding protein	no	0.695004382120947
Q5TYW1	ZNF658	1.03335044686175	RNA-binding protein	no	1
Q9H9Y2	RPF1	1.0312768877131	RNA-binding protein	yes	0.578796561604584
Q9BZZ5	API5	1.03112200565683	RNA-binding protein	yes	0.847328244274809
Q9Y4B4	RAD54L2	1.03016899661336	RNA-binding protein	no	0.625766871165644
Q8N8Y5	ZFP41	1.02998128197417	RNA-binding protein	no	0.656565656565657
Q8NDD1	C1orf131	1.02962938846039	RNA-binding protein	yes	0.382252559726962
P46199	MTIF2	1.02938440377888	RNA-binding protein	yes	1
P60900	PSMA6	1.02910983210743	RNA-binding protein	yes	1
Q8WU10	PYROXD1	1.02814384756032	RNA-binding protein	no	1
Q96PU4	UHRF2	1.02789201589758	RNA-binding protein	no	0.846633416458853
O15117	FYB1	1.02784191001706	RNA-binding protein	no	0.195402298850575
P22090	RPS4Y1	1.02764660378945	RNA-binding protein	yes	0.946768060836502
Q12852	MAP3K12	1.02637301060083	RNA-binding protein	no	0.447031431897555
Q86T75	NBPF11	1.02625451800605	RNA-binding protein	no	0.55606936416185
O60508	CDC40	1.02563324650462	RNA-binding protein	yes	0.578583765112263
O60518	RANBP6	1.02562368564072	RNA-binding protein	no	1
Q9BY11	PACSIN1	1.0252056679253	RNA-binding protein	no	0.463963963963964
P61313	RPL15	1.02466600369912	RNA-binding protein	yes	0.725490196078431
Q9UK32	RPS6KA6	1.02434560925674	RNA-binding protein	no	0.893959731543624
P78344	EIF4G2	1.0243447971256	RNA-binding protein	yes	0.680264608599779
P61011	SRP54	1.02426929136454	RNA-binding protein	yes	0.996031746031746
Q15084	PDIA6	1.02366648024971	RNA-binding protein	no	1
Q96L12	CALR3	1.02357369394088	RNA-binding protein	no	0.8515625
Q3SY56	SP6	1.02353178051699	RNA-binding protein	no	0.279255319148936
P07948	LYN	1.02342424824627	RNA-binding protein	no	0.869140625
Q9NX65	ZSCAN32	1.02315185604879	RNA-binding protein	no	0.536585365853659
O95365	ZBTB7A	1.02304884277363	RNA-binding protein	no	0.577054794520548
Q9Y4D1	DAAM1	1.02253413399314	RNA-binding protein	no	0.726345083487941
Q9P1Y6	PHRF1	1.02236330088346	RNA-binding protein	no	0.116434202546998
Q9GZV1	ANKRD2	1.02183935929499	RNA-binding protein	no	0.611111111111111
Q8TAQ2	SMARCC2	1.02153061192753	RNA-binding protein	no	0.329489291598023
Q14966	ZNF638	1.02138057823687	RNA-binding protein	yes	0.26592517694641
P41252	IARS	1.02101654524736	RNA-binding protein	yes	0.999207606973059
P0DPF3	NBPF9	1.02055389377602	RNA-binding protein	no	0.506750675067507
O75150	RNF40	1.02036754872779	RNA-binding protein	yes	0.452547452547453
Q9ULX6	AKAP8L	1.02031381456206	RNA-binding protein	yes	0.507739938080495
Q8WV60	PTCD2	1.01951394370146	RNA-binding protein	yes	1
P28715	ERCC5	1.01872729021004	RNA-binding protein	no	0.354131534569983
P62987	UBA52	1.01865874274111	RNA-binding protein	no	0.890625
Q12904	AIMP1	1.01861685282307	RNA-binding protein	yes	0.769230769230769
Q8WUR7	C15orf40	1.01854302220598	RNA-binding protein	no	0.320261437908497
Q9BZC1	CELF4	1.01825159216011	RNA-binding protein	yes	0.810699588477366
Q9Y6K5	OAS3	1.01807099460362	RNA-binding protein	yes	0.944802207911684
Q9P243	ZFAT	1.01805485283152	RNA-binding protein	no	0.596942880128721
Q96SB8	SMC6	1.01756967023386	RNA-binding protein	no	0.832263978001833
P27986	PIK3R1	1.01714539825895	RNA-binding protein	no	0.930939226519337
P23025	XPA	1.01711679422672	RNA-binding protein	no	0.95970695970696
Q5VWG9	TAF3	1.01698503946129	RNA-binding protein	no	0.185145317545748
Q9Y2Y9	KLF13	1.01643784208376	RNA-binding protein	no	0.142361111111111
P48739	PITPNB	1.01570577190377	RNA-binding protein	no	0.918819188191882
Q7Z2E3	APTX	1.01515504220647	RNA-binding protein	yes	0.839887640449438
Q9Y262	EIF3L	1.01502273486515	RNA-binding protein	yes	1
P43250	GRK6	1.01500470351632	RNA-binding protein	no	1
Q9NQV7	PRDM9	1.01415904510223	RNA-binding protein	no	0.712527964205817
Q13459	MYO9B	1.01397889591714	RNA-binding protein	no	0.682429299953639
Q06732	ZNF33B	1.01394579185276	RNA-binding protein	no	0.988431876606684
Q12934	BFSP1	1.01316864936504	RNA-binding protein	no	0.493233082706767
Q6PG37	ZNF790	1.01301462712112	RNA-binding protein	no	1
Q5TC82	RC3H1	1.01247798730566	RNA-binding protein	yes	0.34333627537511
A0A1B0GUJ8	PNMA8C	1.01216327761824	RNA-binding protein	no	0.602941176470588
Q969S9	GFM2	1.01210438275255	RNA-binding protein	yes	0.987163029525032
O43435	TBX1	1.01155677335438	RNA-binding protein	no	0.467336683417085
O14910	LIN7A	1.01115626002055	RNA-binding protein	no	0.854077253218884
P49137	MAPKAPK2	1.01075784677062	RNA-binding protein	no	0.8675
P00973	OAS1	1.0106258208787	RNA-binding protein	yes	0.9
Q9Y4L1	HYOU1	1.00843355905071	RNA-binding protein	no	0.693693693693694
Q86T65	DAAM2	1.00778060765148	RNA-binding protein	no	0.842696629213483
Q8N556	AFAP1	1.00708938034095	RNA-binding protein	no	0.387671232876712
Q8TBZ5	ZNF502	1.00691173390996	RNA-binding protein	no	0.990808823529412
Q12874	SF3A3	1.00646963231303	RNA-binding protein	yes	0.884231536926148
Q14764	MVP	1.0060505884733	RNA-binding protein	no	0.894736842105263
P47813	EIF1AX	1.00596073537871	RNA-binding protein	yes	0.770833333333333
Q86UX6	STK32C	1.0057828409697	RNA-binding protein	no	0.765432098765432
P20265	POU3F2	1.00536240891461	RNA-binding protein	no	0.26410835214447
Q5T655	CFAP58	1.00505203894204	RNA-binding protein	no	0.753440366972477
Q9GZX5	ZNF350	1.00493211253119	RNA-binding protein	no	0.913533834586466
Q9P2E9	RRBP1	1.00455748173358	RNA-binding protein	yes	0.0666666666666667
P07437	TUBB	1.00381839253001	RNA-binding protein	no	0.927927927927928
Q9H7D7	WDR26	1.00338930337412	RNA-binding protein	no	0.813918305597579
Q9NU02	ANKEF1	1.00332974257852	RNA-binding protein	no	1
A8MPP1	DDX11L8	1.00323554141383	RNA-binding protein	yes	0.816979051819184
Q8NI35	PATJ	1.00320167664914	RNA-binding protein	no	0.767351471404775
O75420	GIGYF1	1.00223123788764	RNA-binding protein	no	0.233816425120773
Q8IYF1	ELOA2	1.00210961491189	RNA-binding protein	no	0
Q9P2R6	RERE	1.00184445923797	RNA-binding protein	no	0.277139208173691
P35580	MYH10	1.00131641835012	RNA-binding protein	yes	0.526315789473684
P52597	HNRNPF	1.00048010357484	RNA-binding protein	yes	1
P27635	RPL10	1.00047257650519	RNA-binding protein	yes	1
Q6ZRY4	RBPMS2	1.00045833944028	RNA-binding protein	yes	0.851674641148325
Q9Y2R5	MRPS17	1.00045336344036	RNA-binding protein	yes	1
O75525	KHDRBS3	1.00045185933318	RNA-binding protein	yes	0.488439306358382
Q14232	EIF2B1	1.00044912669148	RNA-binding protein	yes	1
Q9P272	TRMT9B	1.00044583080194	RNA-binding protein	yes	1
C9JE40	PATL2	1.00044256122939	RNA-binding protein	yes	0.847145488029466
Q05639	EEF1A2	1.00043580628477	RNA-binding protein	yes	0.948164146868251
Q9UK45	LSM7	1.00043538250186	RNA-binding protein	yes	0.951456310679612
Q92834	RPGR	1.00043459359665	RNA-binding protein	yes	0.445098039215686
P49588	AARS	1.00043302601625	RNA-binding protein	yes	1
Q9NZJ9	NUDT4	1.00042879350579	RNA-binding protein	yes	1
Q9NUD5	ZCCHC3	1.00042748702438	RNA-binding protein	yes	0.599009900990099
Q9UPS6	SETD1B	1.00042233302317	RNA-binding protein	yes	0.322482197355036
Q9Y235	APOBEC2	1.00042195871425	RNA-binding protein	yes	0.857142857142857
Q9HBD1	RC3H2	1.00042146054552	RNA-binding protein	yes	0.530646515533165
Q14151	SAFB2	1.0004209283153	RNA-binding protein	yes	0.0493179433368311
P14868	DARS	1.00041744975105	RNA-binding protein	yes	0.92814371257485
Q969L4	LSM10	1.00041572366647	RNA-binding protein	yes	0.943089430894309
Q9P2E3	ZNFX1	1.00041397198748	RNA-binding protein	yes	0.860271115745568
Q8IXH7	NELFCD	1.00041298407907	RNA-binding protein	yes	1
Q13144	EIF2B5	1.00040973750277	RNA-binding protein	yes	0.832177531206657
Q69YN4	VIRMA	1.00040524143938	RNA-binding protein	yes	0.7439293598234
P15559	NQO1	1.00040453274958	RNA-binding protein	yes	0.981751824817518
Q7Z7F0	KHDC4	1.00040403192496	RNA-binding protein	yes	0.286644951140065
Q9H814	PHAX	1.00040062513752	RNA-binding protein	yes	0.238578680203046
Q9H972	C14orf93	1.00039840558229	RNA-binding protein	yes	0.555762081784387
Q8TC59	PIWIL2	1.0003983985246	RNA-binding protein	yes	0.780061664953751
Q96PM9	ZNF385A	1.00039353851561	RNA-binding protein	yes	0.373056994818653
Q9NX05	FAM120C	1.00038878749658	RNA-binding protein	yes	0.586678832116788
P62701	RPS4X	1.0003885460531	RNA-binding protein	yes	0.980988593155893
Q9Y3X0	CCDC9	1.00038819251285	RNA-binding protein	yes	0
P35268	RPL22	1.00038649855417	RNA-binding protein	yes	0.8984375
Q9BQ67	GRWD1	1.00038382243489	RNA-binding protein	yes	0.668161434977579
P07355	ANXA2	1.00038377018734	RNA-binding protein	yes	1
O00257	CBX4	1.00038312484082	RNA-binding protein	yes	0.0964285714285714
P20839	IMPDH1	1.00038125480741	RNA-binding protein	yes	1
Q9H898	ZMAT4	1.00038095543874	RNA-binding protein	no	0.947598253275109
P55036	PSMD4	1.00037880724065	RNA-binding protein	yes	0.559681697612732
Q9BYD1	MRPL13	1.00037731859867	RNA-binding protein	yes	1
Q969X6	UTP4	1.00037661473161	RNA-binding protein	yes	1
Q9UNW9	NOVA2	1.00037227152193	RNA-binding protein	yes	0.936991869918699
Q86TG7	PEG10	1.00037177881382	RNA-binding protein	yes	0.826271186440678
Q13428	TCOF1	1.00036981860563	RNA-binding protein	yes	0.030241935483871
P62310	LSM3	1.00036943544661	RNA-binding protein	yes	0.872549019607843
Q14690	PDCD11	1.00036794881953	RNA-binding protein	yes	0.846071619454837
O75127	PTCD1	1.00036777806023	RNA-binding protein	yes	0.802857142857143
Q15020	SART3	1.00036745996382	RNA-binding protein	yes	0.641744548286604
O75940	SMNDC1	1.00036722981599	RNA-binding protein	yes	0.457983193277311
Q6UN15	FIP1L1	1.00036575986653	RNA-binding protein	yes	0.069023569023569
O60231	DHX16	1.00036219844184	RNA-binding protein	yes	0.731027857829011
Q15393	SF3B3	1.00036003000308	RNA-binding protein	no	1
P62312	LSM6	1.00035872290006	RNA-binding protein	yes	1
Q14331	FRG1	1.00035805845456	RNA-binding protein	yes	1
Q2VPK5	CTU2	1.00035324127855	RNA-binding protein	yes	0.910679611650485
Q8NCA5	FAM98A	1.00035261264436	RNA-binding protein	yes	0.547206165703276
Q96SB4	SRPK1	1.00034978316886	RNA-binding protein	yes	0.587786259541985
Q9UBP6	METTL1	1.00034927799669	RNA-binding protein	yes	0.86231884057971
P56182	RRP1	1.0003490003035	RNA-binding protein	yes	0.498915401301518
Q86UK7	ZNF598	1.00034415962635	RNA-binding protein	yes	0.470132743362832
P62487	POLR2G	1.00034205883069	RNA-binding protein	yes	1
Q02252	ALDH6A1	1.00033958738137	RNA-binding protein	yes	0.979439252336449
Q14103	HNRNPD	1.00033857861622	RNA-binding protein	yes	0.653521126760563
P05198	EIF2S1	1.00033633380878	RNA-binding protein	yes	0.844444444444444
Q9NPE3	NOP10	1.00033626748703	RNA-binding protein	yes	1
P56181	NDUFV3	1.00033569216592	RNA-binding protein	yes	0
Q5VYS8	TUT7	1.00033565533709	RNA-binding protein	yes	0.6
P61981	YWHAG	1.00033509898178	RNA-binding protein	yes	0.91497975708502
Q03701	CEBPZ	1.00033458401098	RNA-binding protein	yes	0.657495256166983
P0CG48	UBC	1.0003312667776	RNA-binding protein	yes	1
Q9NZM5	NOP53	1.00033091539218	RNA-binding protein	yes	0.387029288702929
Q7L576	CYFIP1	1.00032944896057	RNA-binding protein	yes	1
Q9GZV4	EIF5A2	1.00032715755552	RNA-binding protein	yes	1
Q8NEJ9	NGDN	1.00032658442309	RNA-binding protein	yes	0.371428571428571
Q16576	RBBP7	1.00032514751815	RNA-binding protein	yes	0.950588235294118
Q702N8	XIRP1	1.00032292081853	RNA-binding protein	yes	0.158437330439501
Q07065	CKAP4	1.00032162935114	RNA-binding protein	yes	0.666112956810631
P06733	ENO1	1.00032016642395	RNA-binding protein	yes	1
Q9UQ80	PA2G4	1.0003184362564	RNA-binding protein	yes	0.852791878172589
O95777	LSM8	1.0003175283735	RNA-binding protein	yes	1
Q9UPN3	MACF1	1.00031618593729	RNA-binding protein	yes	0.817135896047645
Q99733	NAP1L4	1.00031569726082	RNA-binding protein	yes	0.728
Q6IBS0	TWF2	1.000315535278	RNA-binding protein	yes	0.922636103151863
O75533	SF3B1	1.00031232951429	RNA-binding protein	yes	0.680981595092024
Q9HCE5	METTL14	1.00030950560777	RNA-binding protein	yes	0.605263157894737
Q9BTL3	RAMAC	1.00030498735369	RNA-binding protein	yes	0
O43818	RRP9	1.00030139180886	RNA-binding protein	yes	0.76
P22314	UBA1	1.00030096806924	RNA-binding protein	yes	0.949905482041588
O75179	ANKRD17	1.00029950905734	RNA-binding protein	yes	0.416442566269689
Q9H9Z2	LIN28A	1.00029924439205	RNA-binding protein	yes	0.851674641148325
Q96HR8	NAF1	1.00029727105642	RNA-binding protein	yes	0.234817813765182
Q8IYB3	SRRM1	1.00029291974299	RNA-binding protein	yes	0.136061946902655
Q9H1J1	UPF3A	1.00029237181912	RNA-binding protein	yes	0.281512605042017
P82912	MRPS11	1.00029150927877	RNA-binding protein	yes	0.927835051546392
Q8N8A6	DDX51	1.00028932783327	RNA-binding protein	yes	0.731231231231231
P68363	TUBA1B	1.0002883645753	RNA-binding protein	yes	0.937915742793792
P62280	RPS11	1.0002813393246	RNA-binding protein	yes	1
Q8NHQ9	DDX55	1.00028091143342	RNA-binding protein	yes	0.873333333333333
Q9H0G5	NSRP1	1.00027572254336	RNA-binding protein	yes	0.154121863799283
Q96M93	ADAD1	1.00027321525341	RNA-binding protein	yes	1
Q96BT7	ALKBH8	1.00026963947175	RNA-binding protein	yes	0.885542168674699
P68371	TUBB4B	1.00026761672489	RNA-binding protein	yes	0.925842696629213
Q9BYC9	MRPL20	1.00026617977682	RNA-binding protein	yes	1
Q9H649	NSUN3	1.00026555101379	RNA-binding protein	yes	1
P84103	SRSF3	1.00026512220976	RNA-binding protein	yes	0.402439024390244
Q9UII4	HERC5	1.00026491244933	RNA-binding protein	yes	0.970703125
P39687	ANP32A	1.00026294995099	RNA-binding protein	yes	0.518072289156627
Q86Y13	DZIP3	1.00026224847002	RNA-binding protein	yes	0.849337748344371
P16401	HIST1H1B	1.00026155095988	RNA-binding protein	yes	0
Q9HCK5	AGO4	1.00026108715877	RNA-binding protein	yes	0.97212543554007
Q7L8L6	FASTKD5	1.00025816118118	RNA-binding protein	yes	1
A6PVI3	NCBP2L	1.0002572175081	RNA-binding protein	yes	0.986928104575163
Q7Z7A3	CTU1	1.00025279011398	RNA-binding protein	yes	0.902298850574713
Q9UIV1	CNOT7	1.00025102763	RNA-binding protein	yes	0.96140350877193
Q14527	HLTF	1.00024883623189	RNA-binding protein	yes	0.852329038652131
Q7Z6M4	MTERF4	1.00024700551374	RNA-binding protein	yes	0.816272965879265
Q8WWM7	ATXN2L	1.00024564611036	RNA-binding protein	yes	0.0883720930232558
O60610	DIAPH1	1.00024323815287	RNA-binding protein	yes	0.596698113207547
P10827	THRA	1.00024309987697	RNA-binding protein	no	0.76530612244898
Q9Y6V7	DDX49	1.00024259243181	RNA-binding protein	yes	0.848861283643892
O00411	POLRMT	1.00024112972036	RNA-binding protein	yes	0.89349593495935
Q13838	DDX39B	1.00023740706783	RNA-binding protein	yes	0.929906542056075
P27695	APEX1	1.00023720779958	RNA-binding protein	yes	0.79874213836478
O00442	RTCA	1.00023689341973	RNA-binding protein	yes	0.991803278688525
Q96A72	MAGOHB	1.00023663127794	RNA-binding protein	yes	1
Q7Z7L1	SLFN11	1.00023616151607	RNA-binding protein	yes	1
Q9Y4F3	MARF1	1.00023611179667	RNA-binding protein	yes	0.812284730195178
Q5VTE6	ANGEL2	1.00023574043374	RNA-binding protein	yes	1
Q5T160	RARS2	1.00023511783965	RNA-binding protein	yes	1
O43399	TPD52L2	1.00023292135809	RNA-binding protein	yes	0.247572815533981
Q9UKJ3	GPATCH8	1.0002302409535	RNA-binding protein	yes	0.190412782956059
Q9NR56	MBNL1	1.00022959352175	RNA-binding protein	yes	1
Q8N684	CPSF7	1.00022849379834	RNA-binding protein	yes	0.233545647558386
Q9BXS6	NUSAP1	1.00022342379803	RNA-binding protein	yes	0
P62424	RPL7A	1.00022200033664	RNA-binding protein	yes	0.661654135338346
O14717	TRDMT1	1.00022082138859	RNA-binding protein	yes	1
P06748	NPM1	1.00021906545944	RNA-binding protein	yes	0.346938775510204
Q96AH0	NABP1	1.00021855599854	RNA-binding protein	yes	0.509803921568627
Q13117	DAZ2	1.00021655937127	RNA-binding protein	yes	0.953405017921147
Q15717	ELAVL1	1.00021323878714	RNA-binding protein	yes	0.98159509202454
Q92620	DHX38	1.00021121530667	RNA-binding protein	yes	0.548492257538712
O00571	DDX3X	1.00020857145285	RNA-binding protein	yes	0.59214501510574
Q8TB72	PUM2	1.00020819040951	RNA-binding protein	yes	0.571294559099437
Q86UR5	RIMS1	1.00020604627391	RNA-binding protein	yes	0.293144208037825
P18583	SON	1.00020377496336	RNA-binding protein	yes	0.232893652102226
Q13901	C1D	1.00020141707654	RNA-binding protein	yes	0.794326241134752
Q96QR8	PURB	1.00020117231085	RNA-binding protein	yes	0.772435897435897
Q96T21	SECISBP2	1.00020075491544	RNA-binding protein	yes	0.394613583138173
Q9Y3Z3	SAMHD1	1.00019899560289	RNA-binding protein	yes	0.939297124600639
Q8NDT2	RBM15B	1.0001974724066	RNA-binding protein	yes	0.512359550561798
P62244	RPS15A	1.000193977213	RNA-binding protein	yes	1
Q9BQ39	DDX50	1.00019229666915	RNA-binding protein	yes	0.701492537313433
Q13825	AUH	1.00019222277502	RNA-binding protein	yes	1
O00566	MPHOSPH10	1.00019185343409	RNA-binding protein	yes	0.324522760646109
Q8TBZ6	TRMT10A	1.00019175892143	RNA-binding protein	yes	0.533923303834808
Q8IYB7	DIS3L2	1.00018969582839	RNA-binding protein	yes	0.847457627118644
Q08257	CRYZ	1.00018798381177	RNA-binding protein	yes	1
A6NMK7	CPSF4L	1.00018752213841	RNA-binding protein	yes	1
P14866	HNRNPL	1.00018684217713	RNA-binding protein	yes	0.626485568760611
Q9NNW5	WDR6	1.00018627191065	RNA-binding protein	yes	1
Q6PKG0	LARP1	1.00018569373894	RNA-binding protein	yes	0.26551094890511
P30050	RPL12	1.00018524441231	RNA-binding protein	yes	1
Q9Y4I1	MYO5A	1.00018485571708	RNA-binding protein	yes	0.815094339622642
Q96EU6	RRP36	1.00018369626807	RNA-binding protein	yes	0.382239382239382
Q9HCE1	MOV10	1.00017828172921	RNA-binding protein	yes	1
P27816	MAP4	1.00017805390688	RNA-binding protein	yes	0
P23284	PPIB	1.00017699641511	RNA-binding protein	yes	1
Q9UGY1	NOL12	1.00017509613467	RNA-binding protein	yes	0
Q02543	RPL18A	1.00017475664358	RNA-binding protein	yes	0.9375
P48444	ARCN1	1.00017464078374	RNA-binding protein	yes	0.706457925636008
Q460N5	PARP14	1.00017222432199	RNA-binding protein	no	1
Q9H7B2	RPF2	1.00017099302259	RNA-binding protein	yes	0.813725490196078
P62318	SNRPD3	1.00017054696425	RNA-binding protein	yes	0.912698412698413
P41214	EIF2D	1.00016919900122	RNA-binding protein	yes	0.851027397260274
Q8IXM3	MRPL41	1.00016902241733	RNA-binding protein	yes	1
Q9H0D6	XRN2	1.00016803937432	RNA-binding protein	yes	0.708421052631579
P26373	RPL13	1.00016799730982	RNA-binding protein	yes	0.606635071090047
Q9NY93	DDX56	1.00016449575171	RNA-binding protein	yes	0.89945155393053
Q9P287	BCCIP	1.00016363512589	RNA-binding protein	yes	0.796178343949045
Q8TED0	UTP15	1.00016236214271	RNA-binding protein	yes	0.974903474903475
P52815	MRPL12	1.00016221849289	RNA-binding protein	yes	1
Q9UNQ2	DIMT1	1.00016137881972	RNA-binding protein	yes	0.929712460063898
Q8WYQ5	DGCR8	1.00015860499193	RNA-binding protein	yes	0.66235446313066
P39019	RPS19	1.00015822438871	RNA-binding protein	yes	0.737931034482759
Q01082	SPTBN1	1.00015697488523	RNA-binding protein	yes	0.86336717428088
Q96B26	EXOSC8	1.00015538418823	RNA-binding protein	yes	0.963768115942029
Q14149	MORC3	1.0001542877324	RNA-binding protein	yes	0.757188498402556
Q9UPU9	SAMD4A	1.00015290014714	RNA-binding protein	yes	0.409470752089136
P14618	PKM	1.00015125402097	RNA-binding protein	yes	0.979284369114878
Q9UI10	EIF2B4	1.00014848624708	RNA-binding protein	yes	0.653919694072658
P09913	IFIT2	1.0001477118456	RNA-binding protein	yes	0.951271186440678
Q9Y3C1	NOP16	1.00014503379914	RNA-binding protein	yes	0.758426966292135
A4D1E9	GTPBP10	1.00013911320728	RNA-binding protein	yes	0.96640826873385
Q02978	SLC25A11	1.00013780514234	RNA-binding protein	yes	1
Q9BZJ0	CRNKL1	1.00013707012823	RNA-binding protein	yes	0.887971698113208
Q9UJA5	TRMT6	1.00013577454832	RNA-binding protein	yes	0.593561368209256
Q9Y2R9	MRPS7	1.00013417438288	RNA-binding protein	yes	1
P25398	RPS12	1.00013330179471	RNA-binding protein	yes	1
Q15046	KARS	1.00013017646793	RNA-binding protein	yes	0.8107202680067
Q9H0Z9	RBM38	1.00012853002932	RNA-binding protein	yes	0.9581589958159
Q9BYC8	MRPL32	1.0001262754936	RNA-binding protein	yes	0.776595744680851
O60573	EIF4E2	1.00012069349461	RNA-binding protein	yes	0.722448979591837
Q9NYF8	BCLAF1	1.00012056295019	RNA-binding protein	yes	0.0532608695652174
P39023	RPL3	1.0001178468216	RNA-binding protein	yes	1
Q96C57	CUSTOS	1.00011726096887	RNA-binding protein	no	0
P31483	TIA1	1.00011622415667	RNA-binding protein	yes	0.896373056994819
Q8WXF1	PSPC1	1.0001161268765	RNA-binding protein	yes	0.411089866156788
Q9BY77	POLDIP3	1.00011590186461	RNA-binding protein	yes	0.375296912114014
P0CB38	PABPC4L	1.0001148950728	RNA-binding protein	yes	1
Q8IX12	CCAR1	1.00011381136921	RNA-binding protein	yes	0.427826086956522
Q9BRD0	BUD13	1.00011132483955	RNA-binding protein	yes	0
P82970	HMGN5	1.00011084064479	RNA-binding protein	yes	0
Q9BX40	LSM14B	1.00010975872241	RNA-binding protein	yes	0.366233766233766
P62910	RPL32	1.00010653552494	RNA-binding protein	yes	0.837037037037037
Q13895	BYSL	1.000106437852	RNA-binding protein	yes	0.615560640732265
Q96C10	DHX58	1.00010612129153	RNA-binding protein	yes	1
Q7Z478	DHX29	1.0001059945203	RNA-binding protein	yes	0.760409057706355
P62263	RPS14	1.00010454332289	RNA-binding protein	yes	0.490066225165563
Q9H6R0	DHX33	1.00010333593097	RNA-binding protein	yes	0.896746817538897
P63279	UBE2I	1.00009990807662	RNA-binding protein	yes	1
Q92665	MRPS31	1.00009982496969	RNA-binding protein	yes	0.612658227848101
P38935	IGHMBP2	1.00009845713309	RNA-binding protein	yes	0.687814702920443
O43426	SYNJ1	1.00009722102795	RNA-binding protein	yes	0.628099173553719
Q96SI9	STRBP	1.00009397150678	RNA-binding protein	yes	0.851190476190476
Q8NEY8	PPHLN1	1.00009233194407	RNA-binding protein	yes	0
Q9UKM9	RALY	1.00009042055124	RNA-binding protein	yes	0.620915032679739
P08238	HSP90AB1	1.00008967196704	RNA-binding protein	yes	0.849447513812155
Q9NYL2	MAP3K20	1.00008882918473	RNA-binding protein	yes	0.76375
P41091	EIF2S3	1.00008824732873	RNA-binding protein	yes	0.959745762711864
Q00610	CLTC	1.0000863930371	RNA-binding protein	yes	0.999402985074627
Q7Z5Q1	CPEB2	1.00008636042319	RNA-binding protein	yes	0.65874363327674
Q9Y2T7	YBX2	1.00008591628461	RNA-binding protein	yes	0
Q8IWR0	ZC3H7A	1.00008432067383	RNA-binding protein	yes	0.994850669412976
P62945	RPL41	1.00008293848241	RNA-binding protein	yes	0
Q13769	THOC5	1.00007975141339	RNA-binding protein	yes	0.874084919472914
Q86TB9	PATL1	1.00007964606922	RNA-binding protein	yes	0.461038961038961
Q9BRJ6	C7orf50	1.00007885983558	RNA-binding protein	yes	0.520618556701031
Q9Y2K5	R3HDM2	1.00007680113266	RNA-binding protein	yes	0.225409836065574
O60293	ZFC3H1	1.00007537528518	RNA-binding protein	yes	0.562091503267974
P62913	RPL11	1.00007519267201	RNA-binding protein	yes	0.971910112359551
Q15691	MAPRE1	1.00007489614074	RNA-binding protein	yes	0.641791044776119
Q9ULR0	ISY1	1.00007163859541	RNA-binding protein	yes	0.649122807017544
Q02790	FKBP4	1.0000709200937	RNA-binding protein	yes	0.814814814814815
Q13347	EIF3I	1.00006939178406	RNA-binding protein	yes	1
Q96LT9	RNPC3	1.00006901808292	RNA-binding protein	yes	0.560928433268859
P27824	CANX	1.00006746334377	RNA-binding protein	yes	0.646959459459459
P18621	RPL17	1.00006699848818	RNA-binding protein	yes	0.78804347826087
Q86UP2	KTN1	1.00006695299693	RNA-binding protein	yes	0.539425202652911
Q9UGR2	ZC3H7B	1.00006606876198	RNA-binding protein	yes	0.830815709969788
Q13888	GTF2H2	1.00006566619671	RNA-binding protein	yes	0.987341772151899
Q86WX3	RPS19BP1	1.00006518246766	RNA-binding protein	yes	0.463235294117647
P61764	STXBP1	1.00006462221942	RNA-binding protein	yes	1
Q9BVP2	GNL3	1.00006451152766	RNA-binding protein	yes	0.61384335154827
Q9Y3B4	SF3B6	1.00006347894437	RNA-binding protein	yes	1
Q9BRZ2	TRIM56	1.0000626644981	RNA-binding protein	yes	0.776158940397351
Q6NVV1	RPL13AP3	1.00006252922555	RNA-binding protein	yes	0.764705882352941
P14324	FDPS	1.00006204471327	RNA-binding protein	yes	1
Q9Y2Z2	MTO1	1.00006087700496	RNA-binding protein	yes	1
P55263	ADK	1.00005989990897	RNA-binding protein	yes	0.972375690607735
P29084	GTF2E2	1.00005854566961	RNA-binding protein	yes	0.584192439862543
Q5JTJ3	COA6	1.00005809538158	RNA-binding protein	yes	0.976
Q96IP4	TENT5A	1.00005746873112	RNA-binding protein	yes	1
Q96G21	IMP4	1.00005618078191	RNA-binding protein	yes	1
Q16513	PKN2	1.00005375833655	RNA-binding protein	yes	0.822154471544715
Q99714	HSD17B10	1.00005349342503	RNA-binding protein	yes	1
A6NDE4	RBMY1B	1.0000517865972	RNA-binding protein	yes	0
P68036	UBE2L3	1.00004851437927	RNA-binding protein	yes	0.980519480519481
P57772	EEFSEC	1.00004818301107	RNA-binding protein	yes	1
Q9Y421	FAM32A	1.00004634751127	RNA-binding protein	yes	0
P50750	CDK9	1.00004515132786	RNA-binding protein	yes	0.889784946236559
Q9HD40	SEPSECS	1.00004180494874	RNA-binding protein	yes	1
Q7L2J0	MEPCE	1.00004024519453	RNA-binding protein	yes	0.412191582002903
Q86TM3	DDX53	1.00004005739564	RNA-binding protein	yes	0.870047543581617
Q9UHB9	SRP68	1.0000390529603	RNA-binding protein	yes	0.888357256778309
Q9NUL5	RYDEN	1.00003842484159	RNA-binding protein	yes	0.687285223367698
P15531	NME1	1.00003716554161	RNA-binding protein	yes	1
P46779	RPL28	1.0000351443347	RNA-binding protein	yes	0.386861313868613
Q9HC52	CBX8	1.00003480624776	RNA-binding protein	yes	0.249357326478149
Q9UMY1	NOL7	1.00003390747263	RNA-binding protein	yes	0.24124513618677
P30101	PDIA3	1.00003350906492	RNA-binding protein	yes	0.930693069306931
Q96FC9	DDX11	1.00003270628969	RNA-binding protein	yes	0.823711340206186
Q9NW64	RBM22	1.0000324367062	RNA-binding protein	yes	0.688095238095238
Q9NP92	MRPS30	1.00003104726307	RNA-binding protein	yes	1
Q7L1Q6	BZW1	1.00003065354193	RNA-binding protein	yes	0.928400954653938
P12956	XRCC6	1.00002817933911	RNA-binding protein	yes	0.952380952380952
Q9UJJ7	RPUSD1	1.00002683792101	RNA-binding protein	yes	0.78525641025641
Q969K4	ABTB1	1.00002683491858	RNA-binding protein	yes	1
Q9BZE2	PUS3	1.00002397435306	RNA-binding protein	yes	0.777546777546778
P21291	CSRP1	1.0000237295283	RNA-binding protein	yes	1
P55145	MANF	1.00002367216893	RNA-binding protein	yes	1
Q9Y3A5	SBDS	1.00002220883299	RNA-binding protein	yes	1
P08708	RPS17	1.00002212627112	RNA-binding protein	yes	0.911111111111111
P49411	TUFM	1.00002104454671	RNA-binding protein	yes	0.997787610619469
Q6PI48	DARS2	1.00001795714198	RNA-binding protein	yes	0.956589147286822
P49207	RPL34	1.00001451211712	RNA-binding protein	yes	1
Q9BYN8	MRPS26	1.0000094266652	RNA-binding protein	yes	0.975609756097561
Q9BWE0	REPIN1	1.0000092576533	RNA-binding protein	yes	0.807760141093474
Q9Y4Y9	LSM5	1.00000899689359	RNA-binding protein	yes	0.967032967032967
Q86SE5	RALYL	1.00000858229824	RNA-binding protein	yes	0.443298969072165
Q14320	FAM50A	1.00000721389584	RNA-binding protein	yes	0.445427728613569
P31146	CORO1A	1.00000700310167	RNA-binding protein	yes	0.854663774403471
O60870	KIN	1.00000523979908	RNA-binding protein	yes	0.702290076335878
Q9NWU5	MRPL22	1.00000451718823	RNA-binding protein	yes	1
O60763	USO1	1.00000131131032	RNA-binding protein	yes	0.735966735966736
P31942	HNRNPH3	1.00000089292247	RNA-binding protein	yes	0.982658959537572
P30876	POLR2B	0.999999381833143	RNA-binding protein	yes	0.989778534923339
Q96CB9	NSUN4	0.999996875999318	RNA-binding protein	yes	1
Q9BXJ9	NAA15	0.999996751032986	RNA-binding protein	yes	0.897228637413395
Q9UHK0	NUFIP1	0.999996074911206	RNA-binding protein	yes	0.288888888888889
P09543	CNP	0.999994735901696	RNA-binding protein	yes	1
O15226	NKRF	0.999994011330389	RNA-binding protein	yes	0.731884057971015
Q6ZP01	RBM44	0.999992378161634	RNA-binding protein	yes	0.676498572787821
Q9Y324	FCF1	0.999991986559845	RNA-binding protein	yes	0.98989898989899
Q7RTV0	PHF5A	0.99999179872778	RNA-binding protein	yes	1
P63244	RACK1	0.999991549287516	RNA-binding protein	yes	1
P0C7T5	ATXN1L	0.999989405658603	RNA-binding protein	yes	0.404934687953556
Q9HC16	APOBEC3G	0.999989245159893	RNA-binding protein	yes	1
Q9UPQ9	TNRC6B	0.999987398698226	RNA-binding protein	yes	0.0474631751227496
Q8NEF9	SRFBP1	0.999987226294361	RNA-binding protein	yes	0.272727272727273
Q8TAS1	UHMK1	0.999984958284995	RNA-binding protein	yes	1
P62891	RPL39	0.999981178850253	RNA-binding protein	yes	0
Q96IZ5	RBM41	0.999979771338197	RNA-binding protein	yes	0.997578692493947
O75607	NPM3	0.999978534601657	RNA-binding protein	yes	0.707865168539326
Q13868	EXOSC2	0.999976392197418	RNA-binding protein	yes	0.996587030716723
O75390	CS	0.999974473128932	RNA-binding protein	yes	1
P49590	HARS2	0.999973167466027	RNA-binding protein	yes	1
P63128	ERVK-9	0.999970584054626	RNA-binding protein	yes	0.803939122649955
O75369	FLNB	0.999969672847368	RNA-binding protein	yes	0.955803228285934
O95985	TOP3B	0.999968227003466	RNA-binding protein	yes	0.948955916473318
Q9H4D5	NXF3	0.999966579055509	RNA-binding protein	yes	0.790960451977401
P05388	RPLP0	0.999965358975778	RNA-binding protein	yes	0.917981072555205
Q96A33	CCDC47	0.999964692777507	RNA-binding protein	yes	0.565217391304348
Q9H7E2	TDRD3	0.999964393511384	RNA-binding protein	yes	0.390168970814132
Q9Y580	RBM7	0.999963282392395	RNA-binding protein	yes	0.330827067669173
P05141	SLC25A5	0.999962348189488	RNA-binding protein	yes	1
Q9UPR3	SMG5	0.999961335277895	RNA-binding protein	yes	0.748031496062992
P63220	RPS21	0.999960205743887	RNA-binding protein	yes	1
O95478	NSA2	0.999959159063519	RNA-binding protein	yes	0.473076923076923
P62857	RPS28	0.999957491208141	RNA-binding protein	yes	0.985507246376812
Q8TDB6	DTX3L	0.999956891074855	RNA-binding protein	no	0.909459459459459
Q969G3	SMARCE1	0.999956032124256	RNA-binding protein	yes	0.245742092457421
P34896	SHMT1	0.999955593629943	RNA-binding protein	yes	1
P62826	RAN	0.999955171700625	RNA-binding protein	yes	0.962962962962963
P62495	ETF1	0.999953279758379	RNA-binding protein	yes	1
Q9NX20	MRPL16	0.999951687115977	RNA-binding protein	yes	1
P61088	UBE2N	0.999951353505811	RNA-binding protein	yes	1
Q86US8	SMG6	0.999947193129223	RNA-binding protein	yes	0.58985200845666
Q9H5Q4	TFB2M	0.99994526447019	RNA-binding protein	yes	1
A6NDY0	PABPN1L	0.999944405971068	RNA-binding protein	yes	0.237410071942446
Q16891	IMMT	0.999939793045417	RNA-binding protein	yes	0.753298153034301
P15311	EZR	0.999939494952973	RNA-binding protein	yes	0.503412969283277
O75131	CPNE3	0.999939447251068	RNA-binding protein	yes	0.992551210428305
Q9BWF3	RBM4	0.999938546884056	RNA-binding protein	yes	1
O95786	DDX58	0.999936853938475	RNA-binding protein	yes	1
O43414	ERI3	0.999936463136052	RNA-binding protein	yes	0.931750741839763
P51116	FXR2	0.999933736387401	RNA-binding protein	yes	0.548291233283804
Q92540	SMG7	0.999932039178648	RNA-binding protein	yes	0.45646437994723
Q96IC2	REXO5	0.999931042984933	RNA-binding protein	yes	0.952196382428941
Q8IYD1	GSPT2	0.999930445960669	RNA-binding protein	yes	0.665605095541401
Q05193	DNM1	0.999929349600112	RNA-binding protein	yes	0.815972222222222
Q8IUX4	APOBEC3F	0.999928124320211	RNA-binding protein	yes	1
P62258	YWHAE	0.999927452923223	RNA-binding protein	yes	0.917647058823529
Q6P6C2	ALKBH5	0.999924990303563	RNA-binding protein	yes	0.680203045685279
P04792	HSPB1	0.99992419538775	RNA-binding protein	yes	0.531707317073171
Q6ZSC3	RBM43	0.999923667229836	RNA-binding protein	yes	1
Q8N6N3	C1orf52	0.999921160522834	RNA-binding protein	yes	0
P52594	AGFG1	0.999920359446193	RNA-binding protein	yes	0.681494661921708
P98175	RBM10	0.999918976011583	RNA-binding protein	yes	0.255913978494624
Q9BTF0	THUMPD2	0.999917877616967	RNA-binding protein	yes	0.99403578528827
P62306	SNRPF	0.999912775566228	RNA-binding protein	yes	0.918604651162791
Q14197	MRPL58	0.999912748474379	RNA-binding protein	yes	0.723300970873786
Q8TEA1	NSUN6	0.999912373147908	RNA-binding protein	yes	1
Q569K4	ZNF385B	0.999912344636372	RNA-binding protein	no	0.420382165605096
O43159	RRP8	0.999912274518514	RNA-binding protein	yes	0.429824561403509
Q53H82	LACTB2	0.999911589413728	RNA-binding protein	yes	1
O75152	ZC3H11A	0.999909593271588	RNA-binding protein	yes	0.114814814814815
Q8WWY3	PRPF31	0.999907013442948	RNA-binding protein	yes	0.657314629258517
Q9UPY3	DICER1	0.999905397244291	RNA-binding protein	yes	0.965660770031218
Q16587	ZNF74	0.999904341911584	RNA-binding protein	yes	0.704968944099379
Q8N3C0	ASCC3	0.999904186404712	RNA-binding protein	yes	1
Q8WXD2	SCG3	0.999904152742479	RNA-binding protein	yes	0.348290598290598
P35611	ADD1	0.999903095030119	RNA-binding protein	yes	0.480325644504749
Q9P0M9	MRPL27	0.999902904432899	RNA-binding protein	yes	1
P04083	ANXA1	0.999902706343811	RNA-binding protein	yes	1
Q9Y2V2	CARHSP1	0.999902604759456	RNA-binding protein	yes	0.605442176870748
Q9H0S4	DDX47	0.999901593581586	RNA-binding protein	yes	0.815384615384615
Q8IXZ2	ZC3H3	0.999898564259506	RNA-binding protein	no	0.253164556962025
Q9UK59	DBR1	0.99989723820077	RNA-binding protein	yes	0.709558823529412
Q8N2G6	ZCCHC24	0.99989692778079	RNA-binding protein	yes	1
Q92900	UPF1	0.999896826494185	RNA-binding protein	yes	0.802480070859167
Q9HCJ3	RAVER2	0.999894958956975	RNA-binding protein	yes	0.729377713458755
Q8N7X1	RBMXL3	0.999893088739306	RNA-binding protein	yes	0.0749765698219306
Q9BSD7	NTPCR	0.999893041094005	RNA-binding protein	yes	0.994736842105263
O95639	CPSF4	0.999889271605133	RNA-binding protein	yes	0.631970260223048
Q7Z2Z2	EFL1	0.999888248995145	RNA-binding protein	yes	0.93125
P09001	MRPL3	0.999886222496307	RNA-binding protein	yes	1
Q8NI36	WDR36	0.999885242287387	RNA-binding protein	yes	1
P18077	RPL35A	0.999884371067058	RNA-binding protein	yes	1
Q9Y5K5	UCHL5	0.999884198229701	RNA-binding protein	yes	0.945288753799392
P46109	CRKL	0.999883324727589	RNA-binding protein	yes	0.70957095709571
Q8ND56	LSM14A	0.999882946348289	RNA-binding protein	yes	0.265658747300216
Q9UGP8	SEC63	0.999882487723152	RNA-binding protein	yes	0.743421052631579
O75116	ROCK2	0.999882333214528	RNA-binding protein	yes	0.603025936599424
Q9P2K8	EIF2AK4	0.999881922092649	RNA-binding protein	yes	0.81322013341419
Q9BYD2	MRPL9	0.999881891030771	RNA-binding protein	yes	1
Q9Y450	HBS1L	0.999880026548596	RNA-binding protein	yes	0.81140350877193
Q15024	EXOSC7	0.999879881762844	RNA-binding protein	yes	1
O75153	CLUH	0.999877713414204	RNA-binding protein	yes	0.917494270435447
P24534	EEF1B2	0.999876300197504	RNA-binding protein	yes	0.751111111111111
Q8IWS0	PHF6	0.999873274765825	RNA-binding protein	yes	0.610958904109589
Q96CP2	FLYWCH2	0.999872510515812	RNA-binding protein	yes	0
P49591	SARS	0.999872433630673	RNA-binding protein	yes	0.900778210116732
O43896	KIF1C	0.999871917845846	RNA-binding protein	yes	0.650045330915685
Q8IZQ5	SELENOH	0.999870331266177	RNA-binding protein	yes	0
Q9UKD2	MRTO4	0.999869875195248	RNA-binding protein	yes	0.815899581589958
A1L020	MEX3A	0.999868120574961	RNA-binding protein	yes	0.598076923076923
Q9NYV4	CDK12	0.99986716959551	RNA-binding protein	no	0.216107382550336
O76003	GLRX3	0.99986540612471	RNA-binding protein	yes	1
P82979	SARNP	0.999864936723799	RNA-binding protein	yes	0
Q7L2E3	DHX30	0.999864843430558	RNA-binding protein	yes	0.890284757118928
Q8WXA9	SREK1	0.999864647262642	RNA-binding protein	yes	0.228346456692913
O15116	LSM1	0.999862816264286	RNA-binding protein	yes	1
Q9H0K6	PUS7L	0.999860469268024	RNA-binding protein	yes	1
P62304	SNRPE	0.999858485495345	RNA-binding protein	yes	1
Q9NR50	EIF2B3	0.999857935261953	RNA-binding protein	yes	1
O00418	EEF2K	0.999856389624469	RNA-binding protein	yes	0.72551724137931
P61254	RPL26	0.999855531775405	RNA-binding protein	yes	0.275862068965517
P04843	RPN1	0.999855349699734	RNA-binding protein	yes	1
Q9HC36	MRM3	0.99985490993276	RNA-binding protein	yes	0.869047619047619
O43719	HTATSF1	0.999853116910065	RNA-binding protein	yes	0.278145695364238
A2RUC4	TYW5	0.999852795654788	RNA-binding protein	yes	1
O75347	TBCA	0.999852761427999	RNA-binding protein	yes	1
Q12972	PPP1R8	0.999852292632987	RNA-binding protein	yes	0.316239316239316
Q8N5P1	ZC3H8	0.999852056666428	RNA-binding protein	yes	0.367697594501718
P36776	LONP1	0.99985178190907	RNA-binding protein	yes	0.934306569343066
P0DMV9	HSPA1B	0.999848560005864	RNA-binding protein	yes	0.84399375975039
P0DMV8	HSPA1A	0.999848560005864	RNA-binding protein	yes	0.84399375975039
Q96K80	ZC3H10	0.999846463035862	RNA-binding protein	yes	0.423963133640553
P54886	ALDH18A1	0.999846434681128	RNA-binding protein	yes	1
Q9Y3F4	STRAP	0.999846283478628	RNA-binding protein	yes	0.997142857142857
Q9NX07	TRNAU1AP	0.999844730130902	RNA-binding protein	yes	1
O95363	FARS2	0.999842230128669	RNA-binding protein	yes	1
Q9H8H2	DDX31	0.99984066271939	RNA-binding protein	yes	0.629847238542891
P07237	P4HB	0.999840507286235	RNA-binding protein	yes	0.911417322834646
Q86UA1	PRPF39	0.999839300828716	RNA-binding protein	yes	0.778774289985052
Q15434	RBMS2	0.999839115340045	RNA-binding protein	yes	0.84029484029484
Q96BP2	CHCHD1	0.999838247833399	RNA-binding protein	yes	0.711864406779661
P08579	SNRPB2	0.999838243750698	RNA-binding protein	yes	0.706666666666667
P63165	SUMO1	0.99983798188885	RNA-binding protein	yes	0
O15381	NVL	0.999837389846077	RNA-binding protein	yes	0.794392523364486
P50395	GDI2	0.999837157450666	RNA-binding protein	yes	0.997752808988764
Q9UK61	FAM208A	0.999835355802882	RNA-binding protein	yes	0.605988023952096
Q9NWX6	THG1L	0.999832946212416	RNA-binding protein	yes	0.996644295302013
P62633	CNBP	0.999832406617179	RNA-binding protein	yes	1
Q92905	COPS5	0.999831215107535	RNA-binding protein	yes	1
Q96H35	RBM18	0.999828989906909	RNA-binding protein	yes	0.847368421052632
Q8NDV7	TNRC6A	0.99982803586514	RNA-binding protein	yes	0.099388379204893
P82932	MRPS6	0.999823675996675	RNA-binding protein	yes	0.992
P46776	RPL27A	0.999823309176977	RNA-binding protein	yes	0.689189189189189
O43823	AKAP8	0.99982276222639	RNA-binding protein	yes	0.312138728323699
Q5JVF3	PCID2	0.99982149450253	RNA-binding protein	yes	1
Q9Y237	PIN4	0.99981975607578	RNA-binding protein	yes	0.641221374045801
Q9NPI7	KRCC1	0.999819647414426	RNA-binding protein	no	0.482625482625483
P26641	EEF1G	0.999818629537025	RNA-binding protein	yes	0.874141876430206
P49368	CCT3	0.999817405887361	RNA-binding protein	yes	0.922935779816514
O94913	PCF11	0.99981522400053	RNA-binding protein	yes	0.277170418006431
P62081	RPS7	0.999814393340471	RNA-binding protein	yes	0.989690721649485
O43583	DENR	0.999813179575644	RNA-binding protein	yes	0.883838383838384
P19544	WT1	0.999806257686781	RNA-binding protein	yes	0.501113585746102
P19525	EIF2AK2	0.99980598870729	RNA-binding protein	yes	0.898366606170599
Q9UKF6	CPSF3	0.99980474672165	RNA-binding protein	yes	1
Q96I51	RCC1L	0.999804670097066	RNA-binding protein	yes	1
O60341	KDM1A	0.999804525056394	RNA-binding protein	yes	0.745305164319249
Q96J01	THOC3	0.999803633049634	RNA-binding protein	yes	0.977207977207977
A5YKK6	CNOT1	0.999803126063668	RNA-binding protein	yes	0.910353535353535
O75570	MTRF1	0.999800805514068	RNA-binding protein	yes	1
Q8NEZ4	KMT2C	0.999797493278531	RNA-binding protein	yes	0.300142537161474
Q01804	OTUD4	0.999797290711317	RNA-binding protein	yes	0.3491921005386
B2RXH8	HNRNPCL2	0.999795265407848	RNA-binding protein	yes	0.430034129692833
Q15459	SF3A1	0.999794071983105	RNA-binding protein	yes	0.269861286254729
Q9H0U6	MRPL18	0.999793341063864	RNA-binding protein	yes	1
Q96AG4	LRRC59	0.999792952931886	RNA-binding protein	yes	0.638436482084691
P61604	HSPE1	0.999792194427139	RNA-binding protein	yes	1
Q13325	IFIT5	0.999792138353132	RNA-binding protein	yes	1
Q6P2Q9	PRPF8	0.999787084488073	RNA-binding protein	yes	0.996573875802998
Q14157	UBAP2L	0.999784902802202	RNA-binding protein	yes	0
Q8WWH5	TRUB1	0.999782868528066	RNA-binding protein	yes	0.922636103151863
P55209	NAP1L1	0.999782643164436	RNA-binding protein	yes	0.759590792838875
Q5QJE6	DNTTIP2	0.999781892329814	RNA-binding protein	yes	0.153439153439153
Q8IVS2	MCAT	0.999781530107201	RNA-binding protein	yes	0.976923076923077
Q6ZN17	LIN28B	0.999781259414401	RNA-binding protein	yes	0.22
P42694	HELZ	0.999780541946107	RNA-binding protein	yes	0.571060762100927
Q13889	GTF2H3	0.999779235589443	RNA-binding protein	yes	1
Q9BV44	THUMPD3	0.999779110214252	RNA-binding protein	yes	0.994082840236686
Q7KZF4	SND1	0.999777155484363	RNA-binding protein	yes	0.908791208791209
Q92879	CELF1	0.999776411563609	RNA-binding protein	yes	0.952674897119342
Q9HCD5	NCOA5	0.999776095753725	RNA-binding protein	yes	0.293609671848014
Q99848	EBNA1BP2	0.999774835684147	RNA-binding protein	yes	0.330065359477124
Q9Y3D9	MRPS23	0.999772217216224	RNA-binding protein	yes	0.7
Q15428	SF3A2	0.999771362628069	RNA-binding protein	yes	0.176724137931034
O43865	AHCYL1	0.999770549023401	RNA-binding protein	yes	0.792452830188679
Q8N567	ZCCHC9	0.999770308950193	RNA-binding protein	yes	0.564575645756458
O43172	PRPF4	0.999768900976262	RNA-binding protein	yes	0.936781609195402
P47914	RPL29	0.999760780909897	RNA-binding protein	yes	0
Q6PJT7	ZC3H14	0.999759853361256	RNA-binding protein	yes	0.349184782608696
P55084	HADHB	0.999756829082458	RNA-binding protein	yes	1
Q9BSC4	NOL10	0.999755798932044	RNA-binding protein	yes	0.755813953488372
Q96T37	RBM15	0.999755155838487	RNA-binding protein	yes	0.469805527123849
Q9BY44	EIF2A	0.999754786079343	RNA-binding protein	yes	0.736752136752137
P49589	CARS	0.999754672475652	RNA-binding protein	yes	0.824866310160428
Q9BQ75	CMSS1	0.999754167482792	RNA-binding protein	yes	0.673835125448029
P13010	XRCC5	0.99975356916119	RNA-binding protein	yes	1
Q5T280	SPOUT1	0.999753020192508	RNA-binding protein	yes	0.789893617021277
Q9NUK0	MBNL3	0.999752898906727	RNA-binding protein	yes	0.997175141242938
Q5RL73	RBM48	0.999749584912075	RNA-binding protein	yes	0.594005449591281
Q9Y6A4	CFAP20	0.999749539666802	RNA-binding protein	yes	1
Q16658	FSCN1	0.999749056960033	RNA-binding protein	yes	1
Q8IWZ3	ANKHD1	0.999748313823231	RNA-binding protein	yes	0.439417781274587
Q5U5Q3	MEX3C	0.999748299550191	RNA-binding protein	yes	0.456752655538695
Q9H875	PRKRIP1	0.999747629738919	RNA-binding protein	yes	0
Q12849	GRSF1	0.999743909133623	RNA-binding protein	yes	1
Q00577	PURA	0.999742365577043	RNA-binding protein	yes	0.65527950310559
P48431	SOX2	0.999742206330049	RNA-binding protein	yes	0
Q9NP73	ALG13	0.999739414677715	RNA-binding protein	yes	0.633245382585752
O43709	BUD23	0.999737790381505	RNA-binding protein	yes	0.790035587188612
Q8WUQ7	CACTIN	0.999736943436204	RNA-binding protein	yes	0.405013192612137
P48436	SOX9	0.999736027834069	RNA-binding protein	yes	0.108055009823183
P60323	NANOS3	0.99973546755674	RNA-binding protein	yes	0.61849710982659
Q8NDF8	TENT4B	0.999734758585608	RNA-binding protein	yes	0.554195804195804
Q92979	EMG1	0.999734475776211	RNA-binding protein	yes	0.877049180327869
P62266	RPS23	0.999734045729784	RNA-binding protein	yes	0.762237762237762
Q99575	POP1	0.999733150856534	RNA-binding protein	yes	0.6953125
Q8WY41	NANOS1	0.999733150002784	RNA-binding protein	yes	0.469178082191781
Q8N1G4	LRRC47	0.999732875632842	RNA-binding protein	yes	0.897084048027444
Q9Y606	PUS1	0.999731918410885	RNA-binding protein	yes	0.718969555035129
Q8NI27	THOC2	0.999730098186867	RNA-binding protein	yes	0.731952291274325
Q9BUL9	RPP25	0.999729961132163	RNA-binding protein	yes	0.28643216080402
Q2NL82	TSR1	0.999722674166919	RNA-binding protein	yes	0.656716417910448
Q99598	TSNAX	0.999722439053672	RNA-binding protein	yes	0.86551724137931
Q05823	RNASEL	0.999722311228231	RNA-binding protein	yes	0.96221322537112
Q13049	TRIM32	0.999722263517327	RNA-binding protein	yes	1
Q86VM9	ZC3H18	0.99971884819508	RNA-binding protein	yes	0
Q9ULW3	ABT1	0.999715979928482	RNA-binding protein	yes	0.573529411764706
P19474	TRIM21	0.999715592231794	RNA-binding protein	yes	1
P04075	ALDOA	0.999715200272075	RNA-binding protein	yes	0.983516483516483
Q14694	USP10	0.999714299271848	RNA-binding protein	yes	0.644110275689223
Q9NZI8	IGF2BP1	0.999713928228892	RNA-binding protein	yes	0.856152512998267
Q5JQF8	PABPC1L2A	0.999713713904349	RNA-binding protein	yes	0.875
O14602	EIF1AY	0.999712560820023	RNA-binding protein	yes	0.777777777777778
P42765	ACAA2	0.999712333923013	RNA-binding protein	yes	0.886649874055416
Q9NVV4	MTPAP	0.999711893993477	RNA-binding protein	yes	0.95360824742268
Q9Y221	NIP7	0.999709987155704	RNA-binding protein	yes	1
Q9UK39	NOCT	0.999707469114996	RNA-binding protein	yes	1
A7MD48	SRRM4	0.999707304275591	RNA-binding protein	yes	0
O43809	NUDT21	0.999704082062978	RNA-binding protein	yes	0.964757709251101
Q969Z0	TBRG4	0.99970225480906	RNA-binding protein	yes	1
Q15637	SF1	0.999695119668915	RNA-binding protein	yes	0
Q8TEQ6	GEMIN5	0.999693323811391	RNA-binding protein	yes	0.844164456233422
P55072	VCP	0.999693186001977	RNA-binding protein	yes	0.864764267990074
O15446	CD3EAP	0.999691598389612	RNA-binding protein	yes	0.0803921568627451
Q96D46	NMD3	0.999691060506406	RNA-binding protein	yes	0.902584493041749
P26038	MSN	0.999691020042776	RNA-binding protein	yes	0.511265164644714
P05412	JUN	0.999688999560206	RNA-binding protein	yes	0.335347432024169
P10155	TROVE2	0.999684606383916	RNA-binding protein	yes	0.985130111524164
O43310	CTIF	0.999682833376868	RNA-binding protein	yes	0.32943143812709
Q05048	CSTF1	0.999678333549987	RNA-binding protein	yes	1
P10276	RARA	0.999677133114925	RNA-binding protein	yes	0.833333333333333
P79522	PRR3	0.999675276066905	RNA-binding protein	yes	0
Q15424	SAFB	0.99967505023333	RNA-binding protein	yes	0
Q6NXG1	ESRP1	0.999672051476809	RNA-binding protein	yes	1
Q08J23	NSUN2	0.99966876351537	RNA-binding protein	yes	0.778357235984355
Q96CT7	CCDC124	0.999668379987088	RNA-binding protein	yes	0
Q8NHU6	TDRD7	0.999667649786144	RNA-binding protein	yes	0.891621129326047
Q9Y2W2	WBP11	0.999666533169939	RNA-binding protein	yes	0.0717628705148206
Q9NV06	DCAF13	0.999662628907273	RNA-binding protein	yes	0.885393258426966
P62316	SNRPD2	0.999661693809278	RNA-binding protein	yes	0.694915254237288
P54253	ATXN1	0.999658605686084	RNA-binding protein	yes	0.320245398773006
Q658K8	EEF1DP3	0.999657994519184	RNA-binding protein	yes	0.293233082706767
Q92973	TNPO1	0.999657706926307	RNA-binding protein	yes	1
Q14576	ELAVL3	0.999657108058374	RNA-binding protein	yes	1
Q9BRP8	PYM1	0.999651184126228	RNA-binding protein	yes	0
Q12905	ILF2	0.999651000726195	RNA-binding protein	yes	0.835897435897436
O75616	ERAL1	0.999650742536491	RNA-binding protein	yes	1
Q9UL40	ZNF346	0.999650087134057	RNA-binding protein	yes	0.700680272108844
Q9P2I0	CPSF2	0.999648440842164	RNA-binding protein	yes	0.754475703324808
Q8IYB8	SUPV3L1	0.999647073144155	RNA-binding protein	yes	0.879134860050891
Q8WXF0	SRSF12	0.999646471281367	RNA-binding protein	yes	0.291187739463602
Q9Y3B7	MRPL11	0.999645760854624	RNA-binding protein	yes	0.979166666666667
Q15061	WDR43	0.999644282758953	RNA-binding protein	yes	0.78877400295421
Q9BYD3	MRPL4	0.999643006505011	RNA-binding protein	yes	0.980707395498392
O95707	POP4	0.999642705531511	RNA-binding protein	yes	0.990909090909091
Q8WY36	BBX	0.999642556101503	RNA-binding protein	no	0.133900106269926
Q15022	SUZ12	0.99964123462008	RNA-binding protein	yes	0.664411366711773
P53597	SUCLG1	0.999640346927556	RNA-binding protein	yes	1
P10599	TXN	0.999640055419145	RNA-binding protein	yes	1
P42677	RPS27	0.999631124712833	RNA-binding protein	yes	0.761904761904762
P52758	RIDA	0.999630302936884	RNA-binding protein	yes	1
P49792	RANBP2	0.999629185771466	RNA-binding protein	yes	0.736352357320099
Q92664	GTF3A	0.999628301705131	RNA-binding protein	yes	1
Q86W50	METTL16	0.999626280813963	RNA-binding protein	yes	0.782918149466192
P43243	MATR3	0.999624047728146	RNA-binding protein	yes	0.30224321133412
Q00059	TFAM	0.999622831344632	RNA-binding protein	yes	0.719512195121951
P53041	PPP5C	0.999622084498437	RNA-binding protein	yes	0.935871743486974
Q15427	SF3B4	0.999622010954387	RNA-binding protein	yes	0.42688679245283
Q6P1L8	MRPL14	0.999619931249598	RNA-binding protein	yes	1
O43143	DHX15	0.999618795150619	RNA-binding protein	yes	0.845283018867925
Q99728	BARD1	0.999618182912198	RNA-binding protein	yes	0.67953667953668
Q9Y3I0	RTCB	0.999612362756642	RNA-binding protein	yes	1
Q7Z417	NUFIP2	0.999609194592486	RNA-binding protein	yes	0.317985611510791
Q659C4	LARP1B	0.999609177167227	RNA-binding protein	yes	0.317286652078775
Q8TF46	DIS3L	0.999609103203232	RNA-binding protein	yes	1
Q96EL2	MRPS24	0.999608607915769	RNA-binding protein	yes	1
Q9BRJ7	NUDT16L1	0.999607883069767	RNA-binding protein	yes	0.990521327014218
Q5VTR2	RNF20	0.999607349554788	RNA-binding protein	yes	0.611282051282051
Q9BXY0	MAK16	0.999607055108203	RNA-binding protein	yes	0.603333333333333
P62829	RPL23	0.999601860243088	RNA-binding protein	yes	0.992857142857143
Q9Y4P3	TBL2	0.999598899673107	RNA-binding protein	yes	1
P78527	PRKDC	0.999593625930366	RNA-binding protein	yes	0.988856589147287
Q14974	KPNB1	0.999587963117041	RNA-binding protein	yes	1
P51816	AFF2	0.99958714351232	RNA-binding protein	yes	0.287566742944317
Q9NPE2	NGRN	0.999583715988639	RNA-binding protein	yes	0.189003436426117
Q15032	R3HDM1	0.999580698183326	RNA-binding protein	yes	0.149226569608735
P61578	ERVK-16	0.999579443041972	RNA-binding protein	yes	0
P09914	IFIT1	0.999579012744986	RNA-binding protein	yes	0.98744769874477
P55884	EIF3B	0.999577949774586	RNA-binding protein	yes	0.762899262899263
Q587J8	KHDC3L	0.999575216164084	RNA-binding protein	yes	0.529953917050691
Q6DKI1	RPL7L1	0.999574397652753	RNA-binding protein	yes	1
P62847	RPS24	0.999572639622444	RNA-binding protein	yes	0.646616541353383
P36639	NUDT1	0.999570908154081	RNA-binding protein	yes	1
P17947	SPI1	0.999568009582122	RNA-binding protein	yes	0.725925925925926
Q96N16	JAKMIP1	0.999566501379858	RNA-binding protein	yes	0.541533546325879
Q9UI17	DMGDH	0.99956536808576	RNA-binding protein	yes	0.984988452655889
P43897	TSFM	0.999564587436396	RNA-binding protein	yes	0.990769230769231
P83881	RPL36A	0.99956262958958	RNA-binding protein	yes	1
P07900	HSP90AA1	0.999562434412968	RNA-binding protein	yes	0.796448087431694
Q9H6T0	ESRP2	0.99955743736627	RNA-binding protein	yes	0.958734525447043
Q5H9K5	ZMAT1	0.999556728673738	RNA-binding protein	no	0.506269592476489
Q16762	TST	0.999545332849511	RNA-binding protein	yes	0.956228956228956
Q8TBY0	RBM46	0.999541052292281	RNA-binding protein	yes	0.977485928705441
Q7Z3Z3	PIWIL3	0.999537863722965	RNA-binding protein	yes	0.859410430839002
Q8IXT5	RBM12B	0.999535756501299	RNA-binding protein	yes	0.614385614385614
Q7Z7H8	MRPL10	0.99953002972339	RNA-binding protein	yes	0.904214559386973
Q9UBV8	PEF1	0.999528191684775	RNA-binding protein	yes	0.580985915492958
Q6YP21	KYAT3	0.999524643417632	RNA-binding protein	yes	1
Q96G46	DUS3L	0.999524641396315	RNA-binding protein	yes	0.650769230769231
Q14137	BOP1	0.999518993683864	RNA-binding protein	yes	0.806970509383378
P54577	YARS	0.999518421885264	RNA-binding protein	yes	0.998106060606061
Q8N5K1	CISD2	0.999514923533829	RNA-binding protein	yes	1
Q8WU68	U2AF1L4	0.999511878300673	RNA-binding protein	yes	0.831818181818182
P61571	ERVK-21	0.999237471114091	RNA-binding protein	yes	0
Q9H4E7	DEF6	0.999123996324784	RNA-binding protein	no	0.483359746434231
Q8TAF3	WDR48	0.998930064066121	RNA-binding protein	no	0.99261447562777
Q05481	ZNF91	0.998922764856018	RNA-binding protein	no	1
P52741	ZNF134	0.998771283720462	RNA-binding protein	no	0.992974238875878
Q92630	DYRK2	0.998217789708791	RNA-binding protein	no	0.600665557404326
Q86V59	PNMA8A	0.998131431721897	RNA-binding protein	no	0.403189066059225
P0DKX0	ZNF728	0.998076070690689	RNA-binding protein	no	0.983922829581994
Q8NDV3	SMC1B	0.997955590530339	RNA-binding protein	no	0.91417004048583
P54652	HSPA2	0.996740655372579	RNA-binding protein	no	0.769953051643192
Q9H8N7	ZNF395	0.996085168867222	RNA-binding protein	no	0.38401559454191
P56545	CTBP2	0.994877571093252	RNA-binding protein	no	0.89438202247191
O95319	CELF2	0.99483289877591	RNA-binding protein	yes	0.992125984251969
P0C7P1	RBMY1D	0.994818100556072	RNA-binding protein	yes	0
Q8N9W6	BOLL	0.994695104794377	RNA-binding protein	yes	0.911660777385159
P58107	EPPK1	0.994556529939623	RNA-binding protein	yes	0.893474842767296
Q9C0G0	ZNF407	0.994451713498376	RNA-binding protein	no	0.627224199288256
Q8IWX8	CHERP	0.994330499878376	RNA-binding protein	yes	0.217248908296943
P62249	RPS16	0.993813251922193	RNA-binding protein	yes	1
Q9HCK1	ZDBF2	0.992096966375109	RNA-binding protein	no	0.573491928632116
Q13061	TRDN	0.990981445577695	RNA-binding protein	no	0.161865569272977
Q8NHW5	RPLP0P6	0.99059093316868	RNA-binding protein	yes	0.914826498422713
O00506	STK25	0.990557077670527	RNA-binding protein	no	0.669014084507042
Q9BX63	BRIP1	0.989927763387349	RNA-binding protein	no	0.852682145716573
Q9UKK9	NUDT5	0.989879845060966	RNA-binding protein	yes	0.908675799086758
P42680	TEC	0.989740007376009	RNA-binding protein	no	1
Q9UKX3	MYH13	0.989624718269373	RNA-binding protein	no	0.583075335397317
Q8IU60	DCP2	0.989520328656349	RNA-binding protein	yes	0.666666666666667
P35789	ZNF93	0.989337005479776	RNA-binding protein	no	0.988709677419355
Q5VZ19	TDRD10	0.989327727612776	RNA-binding protein	yes	1
P18754	RCC1	0.988821910697837	RNA-binding protein	no	0.876484560570071
B1AK53	ESPN	0.98817992826145	RNA-binding protein	no	0.385245901639344
Q5JQC9	AKAP4	0.987844923571646	RNA-binding protein	no	0.84192037470726
A9UHW6	MIF4GD	0.987839970086398	RNA-binding protein	yes	0.977477477477477
Q7L8A9	VASH1	0.98694001996065	RNA-binding protein	no	0.479452054794521
Q14258	TRIM25	0.986832800638223	RNA-binding protein	yes	0.784126984126984
Q8NAV1	PRPF38A	0.98660495799441	RNA-binding protein	yes	0.557692307692308
P00966	ASS1	0.986590091516197	RNA-binding protein	yes	1
P17041	ZNF32	0.986443794670478	RNA-binding protein	no	1
Q96QZ7	MAGI1	0.986210201663348	RNA-binding protein	no	0.309859154929577
Q6NUK4	REEP3	0.985831102757329	RNA-binding protein	no	0.588235294117647
Q17RY0	CPEB4	0.985528739162658	RNA-binding protein	yes	0.510288065843621
O60304	ZNF500	0.985246587378267	RNA-binding protein	no	0.472916666666667
Q8TCX1	DYNC2LI1	0.985133238888537	RNA-binding protein	no	1
Q9HBT8	ZNF286A	0.985046011810036	RNA-binding protein	no	0.907869481765835
P62684	HERVK_113	0.984785576693832	RNA-binding protein	no	0.602102102102102
O95628	CNOT4	0.984637183942219	RNA-binding protein	yes	0.436521739130435
Q9UPZ9	ICK	0.984441568780411	RNA-binding protein	no	0.436708860759494
P62683	ERVK-21	0.983823002895359	RNA-binding protein	no	0.602102102102102
A6NDX5	ZNF840P	0.983392949055171	RNA-binding protein	no	0.986033519553073
Q8N184	ZNF567	0.98323787442182	RNA-binding protein	no	0.984544049459042
P61513	RPL37A	0.982680953071693	RNA-binding protein	yes	1
Q8WYH8	ING5	0.982649326356768	RNA-binding protein	no	0.7125
Q96G61	NUDT11	0.982646955328282	RNA-binding protein	no	0.817073170731707
Q9Y5J1	UTP18	0.982433374927886	RNA-binding protein	yes	0.571942446043165
P21127	CDK11B	0.982423269034538	RNA-binding protein	yes	0.379874213836478
Q6P3W6	NBPF10	0.981990007168449	RNA-binding protein	yes	0.500594530321046
Q9P2J8	ZNF624	0.981616594031861	RNA-binding protein	no	0.986127167630058
Q9UNX3	RPL26L1	0.980221573250319	RNA-binding protein	yes	0.275862068965517
P78364	PHC1	0.980043313729713	RNA-binding protein	no	0.241035856573705
Q96GD4	AURKB	0.979624845089601	RNA-binding protein	no	0.930232558139535
P52272	HNRNPM	0.979046089039492	RNA-binding protein	yes	0.543835616438356
Q15833	STXBP2	0.978542835522698	RNA-binding protein	no	1
P45974	USP5	0.978461034364933	RNA-binding protein	no	0.889277389277389
Q9Y534	CSDC2	0.978348058424091	RNA-binding protein	yes	0.405228758169935
P56385	ATP5ME	0.977763123421596	RNA-binding protein	no	1
Q8TDG4	HELQ	0.977534987665845	RNA-binding protein	no	0.818346957311535
Q9UK58	CCNL1	0.977346385272858	RNA-binding protein	no	0.511406844106464
P0CG47	UBB	0.977091265511931	RNA-binding protein	no	1
Q96II8	LRCH3	0.977048417139217	RNA-binding protein	no	0.601029601029601
P51398	DAP3	0.976586690892941	RNA-binding protein	yes	0.814070351758794
P29728	OAS2	0.976239117412945	RNA-binding protein	yes	0.997218358831711
Q15349	RPS6KA2	0.975657401043476	RNA-binding protein	no	0.971350613915416
Q9H5H4	ZNF768	0.975573664970556	RNA-binding protein	yes	0.475925925925926
Q96H40	ZNF486	0.975354502780291	RNA-binding protein	no	0.974082073434125
P52742	ZNF135	0.975184443263845	RNA-binding protein	no	0.984802431610942
O14628	ZNF195	0.975120908602622	RNA-binding protein	no	1
Q99819	ARHGDIG	0.974873540709837	RNA-binding protein	no	1
Q13547	HDAC1	0.974690728547533	RNA-binding protein	no	0.740663900414938
Q7L0Y3	TRMT10C	0.974535420102432	RNA-binding protein	yes	0.997518610421836
O43615	TIMM44	0.974122403593933	RNA-binding protein	no	0.608407079646018
Q9Y2U5	MAP3K2	0.974112959995142	RNA-binding protein	no	0.549273021001615
Q9NQX3	GPHN	0.973917412759832	RNA-binding protein	no	0.809782608695652
P11137	MAP2	0.973562400690063	RNA-binding protein	no	0.0377668308702791
Q8N4W9	ZNF808	0.97344724869733	RNA-binding protein	no	0.931339977851606
P0DJD3	RBMY1A1	0.973389544252376	RNA-binding protein	yes	0
Q96NJ6	ZFP3	0.973384308053069	RNA-binding protein	no	0.693227091633466
Q96LW9	ZSCAN31	0.973348201166606	RNA-binding protein	no	0.618226600985222
Q86UE3	ZNF546	0.97308057747043	RNA-binding protein	no	1
Q15776	ZKSCAN8	0.973047167804488	RNA-binding protein	no	0.603806228373702
Q96JF6	ZNF594	0.972392070659169	RNA-binding protein	no	0.856257744733581
O00629	KPNA4	0.972304754461376	RNA-binding protein	no	0.886756238003839
O75962	TRIO	0.971949712448029	RNA-binding protein	no	0.800129157248951
Q9GZY0	NXF2	0.971538255764486	RNA-binding protein	yes	0.869009584664537
Q9UJL9	ZFP69B	0.97078996945238	RNA-binding protein	no	0.882022471910112
O14562	UBFD1	0.970730186975616	RNA-binding protein	yes	0.300970873786408
Q6PDB4	ZNF880	0.970683596934237	RNA-binding protein	no	0.979202772963605
Q6MZP7	LIN54	0.970032249125913	RNA-binding protein	no	0.786381842456609
Q9Y6G3	MRPL42	0.96994219460275	RNA-binding protein	yes	0.922535211267606
Q9UEG4	ZNF629	0.969672855993131	RNA-binding protein	no	0.646720368239356
P11498	PC	0.969654968811226	RNA-binding protein	no	1
Q6N069	NAA16	0.968617189660117	RNA-binding protein	no	0.928240740740741
P17039	ZNF30	0.968482611115073	RNA-binding protein	no	1
Q5JVG2	ZNF484	0.968360094265458	RNA-binding protein	no	1
Q16540	MRPL23	0.968010087699787	RNA-binding protein	yes	0.725490196078431
Q9NX36	DNAJC28	0.967919828785684	RNA-binding protein	no	1
P53350	PLK1	0.967770629815268	RNA-binding protein	no	0.930348258706468
Q9H1P3	OSBPL2	0.967436133903651	RNA-binding protein	no	0.816666666666667
P52948	NUP98	0.967047329871861	RNA-binding protein	yes	0.567969179966978
P00505	GOT2	0.966737231872473	RNA-binding protein	yes	1
Q8IWZ8	SUGP1	0.965931032256682	RNA-binding protein	yes	0.403100775193798
Q5TC84	OGFRL1	0.965754357851272	RNA-binding protein	no	0.452328159645233
Q9Y314	NOSIP	0.965492699673049	RNA-binding protein	yes	0.571428571428571
Q96AC1	FERMT2	0.965442150949122	RNA-binding protein	no	1
Q9Y3B2	EXOSC1	0.96530052219075	RNA-binding protein	yes	1
Q96CM3	RPUSD4	0.965248664995962	RNA-binding protein	yes	0.946949602122016
Q8N0T1	C8orf59	0.965186887128259	RNA-binding protein	no	0.55
Q9C093	SPEF2	0.965136185949912	RNA-binding protein	no	0.754116355653128
Q9HCG8	CWC22	0.964823154228424	RNA-binding protein	yes	0.496696035242291
Q5JVL4	EFHC1	0.96461319690414	RNA-binding protein	no	1
Q9NX74	DUS2	0.964034538884855	RNA-binding protein	yes	0.870182555780933
Q9H0J9	PARP12	0.963857129083245	RNA-binding protein	yes	1
Q8IY84	NIM1K	0.963787471898136	RNA-binding protein	no	1
Q92995	USP13	0.963586430939879	RNA-binding protein	no	0.987253765932793
Q9BWM5	ZNF416	0.963103555949834	RNA-binding protein	no	1
Q969H0	FBXW7	0.962821153379022	RNA-binding protein	no	0.728429985855728
Q9ULU8	CADPS	0.962524406776988	RNA-binding protein	no	0.899482631189948
Q8NI08	NCOA7	0.962328927904152	RNA-binding protein	no	0.548832271762208
Q8N660	NBPF15	0.962190780569897	RNA-binding protein	no	0.604477611940298
Q8IX01	SUGP2	0.961322461175939	RNA-binding protein	yes	0.585027726432532
A8MXY4	ZNF99	0.961190707804327	RNA-binding protein	no	1
Q7Z2T5	TRMT1L	0.961091819741123	RNA-binding protein	yes	0.875852660300136
Q9H3H9	TCEAL2	0.961084296922196	RNA-binding protein	no	0
P49917	LIG4	0.960886511975629	RNA-binding protein	no	1
B2RXF5	ZBTB42	0.960438195057366	RNA-binding protein	no	0.706161137440758
O75648	TRMU	0.959785800785881	RNA-binding protein	yes	0.931116389548694
P78346	RPP30	0.95941169438711	RNA-binding protein	yes	1
Q9H9G7	AGO3	0.959105430621497	RNA-binding protein	yes	1
Q3MIT2	PUS10	0.958766424399599	RNA-binding protein	yes	1
Q96IZ0	PAWR	0.958494270314705	RNA-binding protein	no	0.188235294117647
A6NEQ0	RBMY1E	0.958430151734754	RNA-binding protein	yes	0
P55199	ELL	0.958375432278144	RNA-binding protein	no	0.608695652173913
Q9UBQ5	EIF3K	0.957980478044707	RNA-binding protein	yes	1
[truncated: 18,418 more rows]
