# Supplementary material for: TriPepSVM: de novo prediction of RNA-binding proteins based on short amino acid motifs
Source: Nucleic Acids Res. 2019 Mar 29;47(9):4406–17. doi: 10.1093/nar/gkz203 (PMC6511874; doi:10.1093/nar/gkz203)
Supplement: Supplementary Data [file gkz203_supplemental_files.zip › Supplementary_Table_S14.tab]

# This table reports proteome-wide predictions for Salmonella according to TriPepSVM
# UniprotKB_ID: IDs of the proteins
# Name: Hugo names of the proteins
# TriPepSVM_Score: The score that we assign to the protein. Unnormalized value that denotes the distance from the SVM decision boundary.
# TriPepSVM_class: The predicted class of TriPepSVM (RNA-binding protein vs. Non RNA-binding protein)
# RNA-binding_annotation: Was the protein previously annotated as RNA-binding in the UniProt database? Annotation retrieved on the 21st October 2018.
# Fraction_predicted_tertiary_structure: Degree of "orderedness" of the protein. 1 means that all residues are folded and 0 means that the protein is structually completely disordered.
UniprotKB_ID	Name	TriPepSVM_Score	TriPepSVM_class	RNA-binding_annotation(21.10.2018)	Fraction_predicted_tertiary_structure
Q8ZQ16	rluC	1.26602534239697	RNA-binding protein	yes	1
Q8ZK81	rpsR	1.21712928689376	RNA-binding protein	yes	1
Q8ZLT2	truB	1.18450315652846	RNA-binding protein	yes	0.993630573248408
P0A295	rho	1.17670010748057	RNA-binding protein	yes	1
Q8ZRZ0	ileS	1.15619122677237	RNA-binding protein	yes	1
P66932	tig	1.15565648083793	RNA-binding protein	no	0.988425925925926
P64281	greA	1.14502423693584	RNA-binding protein	no	0.993670886075949
Q8ZPZ1	rluE	1.14005528573056	RNA-binding protein	yes	0.918552036199095
P62405	rplE	1.12888108310424	RNA-binding protein	yes	1
Q8ZN74	tmcA	1.12851375419597	RNA-binding protein	yes	0.988095238095238
Q8ZJY9	symE	1.1109146982479	RNA-binding protein	yes	0.736363636363636
P64036	efp	1.10855618609042	RNA-binding protein	yes	1
P0A7L6	rplT	1.09757632121324	RNA-binding protein	yes	1
P0A7P8	rpmH	1.09617042499245	RNA-binding protein	no	0
P66686	rnpA	1.08663524347529	RNA-binding protein	yes	1
Q8ZNN4	metG	1.08077580563758	RNA-binding protein	yes	0.998522895125554
Q8ZP54	rnb	1.07641159657358	RNA-binding protein	yes	1
P0A2G7	yciH	1.07602566397715	RNA-binding protein	yes	0.666666666666667
Q8ZNM4	dusC	1.07557066390795	RNA-binding protein	yes	1
P66313	rplF	1.06460022618605	RNA-binding protein	yes	1
P0A1H5	tufA	1.05414249492491	RNA-binding protein	yes	0.949238578680203
Q7CQK7	tyrS	1.05304364995386	RNA-binding protein	yes	1
Q8ZKH4	dusA	1.0514703012505	RNA-binding protein	yes	1
Q8ZK80	rplI	1.03482119377851	RNA-binding protein	yes	1
Q8ZLM5	rsmB	1.02480554228366	RNA-binding protein	yes	1
Q7CPP7	rplU	1.01963438665734	RNA-binding protein	yes	1
Q56057	era	1.01916862109552	RNA-binding protein	yes	1
Q8ZLR8	rapZ	1.01561554628244	RNA-binding protein	yes	0.971830985915493
Q8ZKL1	rluF	1.01177879788548	RNA-binding protein	yes	0.854671280276817
Q56016	rsmA	1.00776344838992	RNA-binding protein	yes	0.992673992673993
Q8ZLN0	tsaC	1.00664664573499	RNA-binding protein	yes	1
P55913	thiI	1.00389550144478	RNA-binding protein	yes	1
Q8ZMK6	alaS	1.00325865134962	RNA-binding protein	yes	1
P0A1H3	fusA	1.00195086325281	RNA-binding protein	yes	0.994318181818182
Q8ZRD3	nusB	1.00036580283446	RNA-binding protein	yes	1
P0A2B1	rpsT	1.00030171183421	RNA-binding protein	yes	0
Q8ZP51	rluB	1.00027171289217	RNA-binding protein	yes	0.828178694158076
P0A2K3	gltX	1.00024812429788	RNA-binding protein	yes	1
P0A7K0	rplK	1.00024598231145	RNA-binding protein	yes	1
P65836	rluD	1.000148248429	RNA-binding protein	yes	1
P60317	proQ	1.00011055202107	RNA-binding protein	yes	0.337719298245614
P0A2R6	dusB	1.0001081679341	RNA-binding protein	yes	1
P66073	rplO	1.00008782127567	RNA-binding protein	yes	0.611111111111111
P0A1R0	hfq	1.00008294351912	RNA-binding protein	yes	0.509803921568627
P60428	rplB	1.00005137671204	RNA-binding protein	yes	0.450549450549451
Q56121	prfC	1.00004476508755	RNA-binding protein	yes	0.994328922495274
P60726	rplD	1.00004343975824	RNA-binding protein	yes	1
P66593	rpsF	1.00003474041135	RNA-binding protein	yes	0.709923664122137
Q7CPL4	rplP	1.00002078367591	RNA-binding protein	yes	0.897058823529412
P67904	rpsJ	0.999998200842362	RNA-binding protein	yes	1
P15434	pheT	0.999992027957717	RNA-binding protein	yes	1
P69226	infA	0.999978240822051	RNA-binding protein	yes	1
P0A7S6	rpsL	0.999967817431178	RNA-binding protein	yes	0.693548387096774
O54297	rpsD	0.999957898984565	RNA-binding protein	yes	1
O54296	rpsK	0.999951833316839	RNA-binding protein	yes	0.542635658914729
Q8ZRS8	acnB	0.999951299078047	RNA-binding protein	yes	1
P61179	rplV	0.999949996181562	RNA-binding protein	yes	0.945454545454545
P0A7X0	rpsH	0.999923659401963	RNA-binding protein	yes	1
Q8ZRV9	rluA	0.99990198677678	RNA-binding protein	yes	1
Q8ZLM1	rpsM	0.999873981392551	RNA-binding protein	yes	0.76271186440678
P40783	qor	0.999839079016663	RNA-binding protein	yes	0.99388379204893
P66491	rpsS	0.99981735615626	RNA-binding protein	yes	0.793478260869565
P0A7W4	rpsE	0.999793772390249	RNA-binding protein	yes	1
P0A7P2	rpmG	0.999773764411913	RNA-binding protein	yes	1
P69917	csrA	0.999772885332743	RNA-binding protein	yes	1
P0AA13	rplM	0.99976862287603	RNA-binding protein	yes	0.964788732394366
Q7CPL6	rplR	0.999747294942904	RNA-binding protein	yes	0.905982905982906
Q7CPL5	rplN	0.999727757413004	RNA-binding protein	yes	1
P0A289	prfB	0.999714377587337	RNA-binding protein	yes	0.821917808219178
Q7CQ71	rplY	0.999699756983464	RNA-binding protein	yes	1
Q7CPL3	rplW	0.999692053636126	RNA-binding protein	yes	1
P33321	infC	0.999629117626625	RNA-binding protein	yes	0.888888888888889
P66451	rpsQ	0.999587292849312	RNA-binding protein	yes	1
P0A287	prfA	0.999580999235231	RNA-binding protein	yes	0.427777777777778
P66409	rpsN	0.999537627587972	RNA-binding protein	yes	0.97029702970297
P66431	rpsO	0.999520179343438	RNA-binding protein	yes	1
P60626	rplX	0.999487904467308	RNA-binding protein	yes	1
P0A2A1	rplS	0.998556847926493	RNA-binding protein	no	0.991304347826087
Q8ZN52	rlmN	0.992867299605124	RNA-binding protein	yes	0.951030927835051
P0A2C1	rnhB	0.985614496634534	RNA-binding protein	yes	1
Q7CQ21	hda	0.984836694650847	RNA-binding protein	no	1
Q8ZME1	rlmD	0.984249197269512	RNA-binding protein	yes	1
P0A1W4	lepA	0.982811274938693	RNA-binding protein	yes	1
Q8ZKA2	rlmB	0.981209087844301	RNA-binding protein	yes	1
P37430	nusA	0.979279573497817	RNA-binding protein	yes	1
Q8ZMF8	truD	0.973860127039639	RNA-binding protein	yes	1
Q8ZMF5	cysN	0.97163163150051	RNA-binding protein	no	1
Q8ZNB9	truA	0.968319976646453	RNA-binding protein	yes	1
P0A195	uvrA	0.965248770172726	RNA-binding protein	no	1
Q8ZLJ2	greB	0.964265823867846	RNA-binding protein	no	1
Q8ZLT3	pnp	0.963550648229731	RNA-binding protein	yes	0.957805907172996
Q9ZJ12	epmA	0.95758111079322	RNA-binding protein	no	1
Q8ZQ73	rlmL	0.95633175644089	RNA-binding protein	yes	1
Q56056	rnc	0.952563083573936	RNA-binding protein	yes	1
Q8ZMD5	truC	0.949504474113109	RNA-binding protein	yes	0.957692307692308
P0A2B3	rpsG	0.948475677286643	RNA-binding protein	yes	0.993589743589744
Q8ZKB0	rsgA	0.944949154729822	RNA-binding protein	yes	0.902857142857143
P67038	pheS	0.944376960318223	RNA-binding protein	yes	1
P0A7V6	rpsC	0.939336915997088	RNA-binding protein	yes	0.914163090128755
P0A2G1	smpB	0.929713872878924	RNA-binding protein	yes	0.95
Q9ZF31	infB	0.929258792972598	RNA-binding protein	yes	0.640134529147982
P0A2P0	rhlB	0.925669907735771	RNA-binding protein	yes	0.916864608076009
P0A2A3	rplA	0.912734062929319	RNA-binding protein	yes	1
P68684	rpsU	0.906355274071917	RNA-binding protein	no	0
P66191	rpmE	0.905851329489003	RNA-binding protein	yes	0.928571428571429
P64046	yeiP	0.904390547165253	RNA-binding protein	yes	1
P64052	tsf	0.888799460674603	RNA-binding protein	yes	1
Q8ZRQ8	pcnB	0.881067077434731	RNA-binding protein	yes	0.924731182795699
P66974	trmJ	0.876863843904818	RNA-binding protein	yes	1
P65792	proB	0.849989580711717	RNA-binding protein	yes	1
P0A297	rplJ	0.844467955405937	RNA-binding protein	yes	1
Q8ZQ64	rlmI	0.839190050845089	RNA-binding protein	yes	1
P0A1G7	dnaJ	0.784399568613124	RNA-binding protein	no	1
Q8ZP52	acnA	0.783045335398779	RNA-binding protein	yes	0.994388327721661
P74876	dnaX	0.778477864472963	RNA-binding protein	no	0.736760124610592
Q8ZPZ4	mnmA	0.770151315173902	RNA-binding protein	yes	1
P65840	rsuA	0.750565019767334	RNA-binding protein	yes	0.952380952380952
Q8ZLY4	cca	0.73822690075962	RNA-binding protein	yes	0.997578692493947
P08870	pyrE	0.708290084226654	RNA-binding protein	no	1
P60446	rplC	0.690549377859215	RNA-binding protein	yes	0.76555023923445
Q8ZNZ2	rsmF	0.675608082842841	RNA-binding protein	yes	1
P26472	rfaY	0.673874615361564	RNA-binding protein	no	1
P66296	rpmJ2	0.629492167024762	RNA-binding protein	no	0
P65540	rsxE	0.614819053926907	RNA-binding protein	no	0.952173913043478
Q8ZRW2	kefC	0.604870061199032	RNA-binding protein	no	0.946774193548387
P0A1S2	hns	0.57752361040057	RNA-binding protein	no	0
P64267	gns	0.550083875666937	RNA-binding protein	no	0.894736842105263
P0A2C3	rph	0.535221627893499	RNA-binding protein	yes	0.911764705882353
P0A2A5	rpmB	0.534457767696455	RNA-binding protein	no	0.628205128205128
Q9XCI8	der	0.530733982596436	RNA-binding protein	no	0.930612244897959
Q7CPL7	rplQ	0.527904131725263	RNA-binding protein	no	0.763779527559055
P0A2A7	rpmD	0.49466744856598	RNA-binding protein	no	1
P0AA02	nusG	0.490050141215624	RNA-binding protein	no	0.994475138121547
Q8ZRC0	clpX	0.488856440894761	RNA-binding protein	no	1
Q7CR64	yaeH	0.488376648152362	RNA-binding protein	no	1
P0A1B9	spaL	0.484286320964312	RNA-binding protein	no	1
P66738	frr	0.484060678315	RNA-binding protein	no	1
Q8ZLS7	rlmE	0.47099730621305	RNA-binding protein	no	0.995192307692308
P31570	btuR	0.453631102134169	RNA-binding protein	no	0.913265306122449
Q7CPI8	bcsF	0.439836647836031	RNA-binding protein	no	0.968253968253968
P65554	rppH	0.424569795947193	RNA-binding protein	no	0.960227272727273
Q8ZKP9	lsrG	0.423154275958506	RNA-binding protein	no	1
Q8ZRC9	yajQ	0.423023277080696	RNA-binding protein	no	1
Q8ZQQ4	uvrB	0.416843197165886	RNA-binding protein	no	1
P0A2D5	cheY	0.412350533524095	RNA-binding protein	no	1
Q8ZKV9	rbsA	0.411260890874435	RNA-binding protein	no	1
P65246	tmk	0.400172958698125	RNA-binding protein	no	1
P26983	hpf	0.387952601720367	RNA-binding protein	no	0.978947368421053
P40687	topB	0.376382238836897	RNA-binding protein	no	0.939907550077042
P0A1I1	phsB	0.37125757444133	RNA-binding protein	no	1
Q8ZLL3	kefB	0.369030145250904	RNA-binding protein	no	0.995008319467554
P0CL10	pdhR	0.35642604862899	RNA-binding protein	no	0.952755905511811
P19566	malK	0.352400100663255	RNA-binding protein	no	0.994579945799458
Q8ZPW3	yeaH	0.35188107062702	RNA-binding protein	no	0.726635514018692
P0A1S0	ihfA	0.349455187653722	RNA-binding protein	no	0.454545454545455
Q8ZLU3	yraN	0.344139545356192	RNA-binding protein	no	0.954198473282443
P66193	rpmE2	0.339671408840966	RNA-binding protein	no	1
Q8ZLT1	rbfA	0.327974560965693	RNA-binding protein	no	0.834586466165414
Q8ZMK5	recX	0.326419156881819	RNA-binding protein	no	0.975903614457831
Q8ZQM1	rimO	0.325416850059767	RNA-binding protein	no	1
P37431	ubiG	0.32479143410512	RNA-binding protein	no	0.958677685950413
P0A1G3	msgA	0.322289994608735	RNA-binding protein	no	1
P60822	yhbP	0.321074623733838	RNA-binding protein	no	1
P0A2I3	gyrB	0.321050577219407	RNA-binding protein	no	1
P0A9Z4	glnB	0.306989305208583	RNA-binding protein	no	1
P02915	hisP	0.306723362480809	RNA-binding protein	no	0.992248062015504
Q8ZK08	yeeN	0.304941197750567	RNA-binding protein	no	1
Q7CPV1	sdhE	0.300837459556455	RNA-binding protein	no	1
P67735	nanR	0.297061156118697	RNA-binding protein	no	0.878326996197719
P0A803	rpoZ	0.290649564069214	RNA-binding protein	no	1
P40724	recQ	0.29044746925123	RNA-binding protein	no	1
O86090	ppk	0.286583590939724	RNA-binding protein	no	1
O30911	hslU	0.283369857132853	RNA-binding protein	no	0.997742663656885
P0A1Y2	asrC	0.282951662133439	RNA-binding protein	no	0.997032640949555
O84944	sseA	0.280357353452596	RNA-binding protein	no	0.907407407407407
Q8ZL66	yibT	0.273841106017969	Non RNA-binding protein	no	1
P66131	rpmA	0.258242687570578	Non RNA-binding protein	no	0.764705882352941
Q8ZJV7	deoD	0.257913724761535	Non RNA-binding protein	no	1
P0A1P0	gapA	0.25648354298296	Non RNA-binding protein	no	1
P06173	rpoB	0.250998281324638	Non RNA-binding protein	no	1
P0A285	recO	0.24927700269659	Non RNA-binding protein	no	1
P0A2B5	rimM	0.245432666900075	Non RNA-binding protein	no	1
P66643	rpsI	0.245272814835793	Non RNA-binding protein	yes	0.838461538461538
Q8ZMS4	STM2729	0.235645178455881	Non RNA-binding protein	no	0.990111248454883
Q06995	rfaP	0.23061887585945	Non RNA-binding protein	no	1
P36245	trmD	0.226072950108209	Non RNA-binding protein	no	0.913725490196078
O68926	bfr	0.222953332106822	Non RNA-binding protein	no	1
P67563	serS	0.220443219629706	Non RNA-binding protein	no	0.981395348837209
P66030	ribA	0.219636355963839	Non RNA-binding protein	no	1
P37724	miaA	0.217920884784051	Non RNA-binding protein	no	1
P19265	eutC	0.213710795936233	Non RNA-binding protein	no	0.812080536912752
P14567	dnaE	0.212184306464639	Non RNA-binding protein	no	1
P0A2D7	tyrR	0.207926651355301	Non RNA-binding protein	no	0.998050682261209
P0A1D3	groL	0.204230091746616	Non RNA-binding protein	no	1
P29768	nanH	0.204051916346382	Non RNA-binding protein	no	1
P63343	ftsH	0.202435075779634	Non RNA-binding protein	no	0.90527950310559
P25945	tonB	0.199793618375806	Non RNA-binding protein	no	0
P17328	proV	0.19829224926895	Non RNA-binding protein	no	0.995
P0A7Z7	rpoA	0.197496740805667	Non RNA-binding protein	no	1
P0A273	lexA	0.19550622666063	Non RNA-binding protein	no	1
Q8ZPM9	pdxH	0.180184910236736	Non RNA-binding protein	no	1
Q9F7B1	wzc	0.179814891187237	Non RNA-binding protein	no	1
P40815	res	0.178256855486418	Non RNA-binding protein	no	1
Q8ZPU5	nadE	0.174977593366642	Non RNA-binding protein	no	1
P0A2M1	nrdR	0.172826913718645	Non RNA-binding protein	no	1
P0A1G5	dksA	0.171189863265184	Non RNA-binding protein	no	0.827814569536424
P40612	spaM	0.166450425220036	Non RNA-binding protein	no	1
P63365	pstB	0.16131592899253	Non RNA-binding protein	no	0.992217898832685
P67605	yeeX	0.159861505841944	Non RNA-binding protein	no	1
P37411	gyrA	0.157650069869562	Non RNA-binding protein	no	0.951025056947608
P0A2N8	yihI	0.155209608113111	Non RNA-binding protein	no	0
P40824	yibR	0.151975930755757	Non RNA-binding protein	no	1
P0A2I1	topA	0.151237938873574	Non RNA-binding protein	no	1
P0A1D9	cspH	0.150995107420356	Non RNA-binding protein	no	1
Q56032	envF	0.150413515783501	Non RNA-binding protein	no	0.83587786259542
P64068	engB	0.149772543425282	Non RNA-binding protein	no	1
Q8ZP88	ttcA	0.148710305193753	Non RNA-binding protein	yes	0.996784565916399
P26189	ada	0.147510829958549	Non RNA-binding protein	no	1
P15875	leuA	0.144353533379192	Non RNA-binding protein	no	0.957934990439771
P40814	mod	0.142320655813989	Non RNA-binding protein	no	0.986196319018405
P65599	orn	0.14055614635075	Non RNA-binding protein	no	1
P35891	dnaA	0.13829777565328	Non RNA-binding protein	no	0.875536480686695
Q7CPW1	rlmM	0.135566331205653	Non RNA-binding protein	no	1
P0AA19	ompR	0.134875878347724	Non RNA-binding protein	no	1
Q8ZQR1	hutG	0.13397870006924	Non RNA-binding protein	no	0.993610223642173
P0A2K7	galF	0.131947958536042	Non RNA-binding protein	no	1
P36638	sapF	0.126371003415563	Non RNA-binding protein	no	1
Q9ZFU8	eutK	0.125919113248519	Non RNA-binding protein	no	0.99390243902439
Q7CR41	acpH	0.123454216779118	Non RNA-binding protein	no	1
P14846	carB	0.12097765842541	Non RNA-binding protein	no	0.97953488372093
Q8ZN58	xseA	0.115755283103858	Non RNA-binding protein	no	0.959910913140312
P67408	udk	0.112099565403764	Non RNA-binding protein	no	1
Q8ZNV7	znuC	0.111207272171192	Non RNA-binding protein	no	1
P0A2M7	uxuA	0.11097374320084	Non RNA-binding protein	no	1
Q8ZR04	lipA	0.107908694706422	Non RNA-binding protein	no	1
P65977	recA	0.107224702405674	Non RNA-binding protein	no	1
Q8ZQN4	rlmF	0.105544414243882	Non RNA-binding protein	no	0.977272727272727
P63828	coaE	0.103905522998844	Non RNA-binding protein	no	1
Q9L646	nrdD	0.103519492479032	Non RNA-binding protein	no	0.964887640449438
Q8ZQC8	sopD2	0.102555151053683	Non RNA-binding protein	no	1
Q56109	nrdI	0.101216451018397	Non RNA-binding protein	no	1
Q8ZPM2	rsxC	0.0983187611498511	Non RNA-binding protein	no	0.613605442176871
Q05311	uvrD	0.0968903831307303	Non RNA-binding protein	no	1
Q7CPE5	atpH	0.0953602146617236	Non RNA-binding protein	no	1
Q7CR30	phnR	0.0937933690399729	Non RNA-binding protein	no	1
P0CL00	iacP	0.0916838534919737	Non RNA-binding protein	no	1
P0A2A9	rpsP	0.090577885276223	Non RNA-binding protein	no	1
P67710	mntR	0.0899105352240897	Non RNA-binding protein	no	0.866242038216561
P0A299	rplL	0.086851055072591	Non RNA-binding protein	no	1
P0A7Q3	rpmI	0.0848974177118698	Non RNA-binding protein	no	0
P65363	minE	0.0845904111931768	Non RNA-binding protein	no	1
P0A1C7	pduA	0.0790122543409891	Non RNA-binding protein	no	0.946808510638298
Q8ZLD7	uspA	0.0775995884895359	Non RNA-binding protein	no	1
P63263	cbpA	0.0758555083706286	Non RNA-binding protein	no	0.983660130718954
Q9L9I4	hemE	0.0728896458758883	Non RNA-binding protein	no	1
P67693	zapD	0.072540556827369	Non RNA-binding protein	no	1
Q8ZRM9	metN1	0.0709611087162132	Non RNA-binding protein	no	1
P63521	fadD	0.0709577035086124	Non RNA-binding protein	no	0.996434937611408
P0A1V4	adk	0.0674138171944964	Non RNA-binding protein	no	1
Q8ZRT7	secA	0.0640343724775957	Non RNA-binding protein	no	0.924528301886792
P65921	pyrG	0.0637140415751868	Non RNA-binding protein	no	0.998165137614679
Q8ZK31	valS	0.0616012940595341	Non RNA-binding protein	no	0.992639327024185
Q8ZQU3	sdhA	0.0611661954359788	Non RNA-binding protein	no	0.948979591836735
Q9L9K3	coaA	0.0582433003659926	Non RNA-binding protein	no	1
Q8ZQB6	mukE	0.0559680805363283	Non RNA-binding protein	no	0.826666666666667
Q93GP7	ssb2	0.0558976190348835	Non RNA-binding protein	no	0.453488372093023
Q8ZNW5	purT	0.0533917806379278	Non RNA-binding protein	no	1
Q8ZLS5	obg	0.0515343721908831	Non RNA-binding protein	no	0.774358974358974
Q8ZN89	ligA	0.0493006364069967	Non RNA-binding protein	no	0.992548435171386
P56978	cyaY	0.0490728891798948	Non RNA-binding protein	no	1
P0A249	ptsI	0.0467680142592008	Non RNA-binding protein	no	1
Q9L6S1	rep	0.0459082860748929	Non RNA-binding protein	no	0.998516320474777
Q7CP78	ridA	0.0457303473760243	Non RNA-binding protein	no	1
P21622	ilvH	0.0456218070994734	Non RNA-binding protein	no	1
P0A2D1	ucpA	0.0444428901283682	Non RNA-binding protein	no	1
P06203	metJ	0.0424858828414917	Non RNA-binding protein	no	1
P0A7N6	rpmF	0.0409869889877763	Non RNA-binding protein	no	0
Q8ZM23	uxaC	0.0391117123133706	Non RNA-binding protein	no	1
Q8ZM06	dkgA	0.0375828808456158	Non RNA-binding protein	no	0.945454545454545
Q8ZQ23	yceA	0.0363465472623828	Non RNA-binding protein	no	0.922857142857143
P26340	manC	0.0333499120379578	Non RNA-binding protein	no	1
Q8ZKW8	atpG	0.0323021284222415	Non RNA-binding protein	no	1
P29847	cysE	0.0318558520924131	Non RNA-binding protein	no	1
P0A2E3	rpoD	0.0315689607973425	Non RNA-binding protein	no	0.642276422764228
Q56073	dnaK	0.0308428327113466	Non RNA-binding protein	no	0.64576802507837
Q7CPZ4	grpE	0.0304799351605882	Non RNA-binding protein	no	0.622448979591837
Q8ZPK9	asr	0.0292448369521799	Non RNA-binding protein	no	0
P27667	uhpA	0.0278430902948608	Non RNA-binding protein	no	1
P26393	rmlA	0.0245752496337442	Non RNA-binding protein	no	1
P0A1H9	fabZ	0.0234552725471927	Non RNA-binding protein	no	1
Q8ZMB8	argA	0.0180688437943786	Non RNA-binding protein	no	1
P0A1R8	hupB	0.0171005085774848	Non RNA-binding protein	no	1
Q8ZQZ6	leuS	0.0161484073718015	Non RNA-binding protein	no	0.998837209302326
P26470	waaK	0.0142231379837093	Non RNA-binding protein	no	1
P37771	yhfG	0.0127214393201762	Non RNA-binding protein	no	1
P0A1V6	prs	0.00987574918666811	Non RNA-binding protein	no	1
Q8ZLL8	tusC	0.00965451830593228	Non RNA-binding protein	no	1
P77983	pykF	0.00822743471568474	Non RNA-binding protein	no	0.985106382978723
P61482	lolD	0.00679894697254094	Non RNA-binding protein	no	1
P0CL17	tctD	0.0065118077280589	Non RNA-binding protein	no	1
Q7CQ50	nuoB	0.00605944371954739	Non RNA-binding protein	no	0.909090909090909
P0A257	plsC	0.00558346624125383	Non RNA-binding protein	no	0.995918367346939
P67551	yaeP	0.0053914303650654	Non RNA-binding protein	no	1
P67458	xseB	0.00362013169995473	Non RNA-binding protein	no	0
P05415	glgC	-0.000285254289158099	Non RNA-binding protein	no	1
P63603	aroL	-0.000629473835566191	Non RNA-binding protein	no	0.994475138121547
Q8ZQ68	matP	-0.00153401364787759	Non RNA-binding protein	no	1
Q8ZP43	ychJ	-0.003453299024294	Non RNA-binding protein	no	1
P43020	yiiZ	-0.00352742103881762	Non RNA-binding protein	no	1
Q8ZNW0	pykA	-0.00403206055025651	Non RNA-binding protein	no	0.964583333333333
P0A7Q8	rpmJ	-0.00507760221992837	Non RNA-binding protein	no	1
P0CL46	fhlA	-0.00717024705145675	Non RNA-binding protein	no	1
Q8ZM46	yggU	-0.00960055933846396	Non RNA-binding protein	no	1
Q8ZLM7	def	-0.0106922096681928	Non RNA-binding protein	no	1
Q8ZR68	cysS	-0.0107676603148413	Non RNA-binding protein	no	0.991323210412148
Q8ZK76	ytfE	-0.0116327090976358	Non RNA-binding protein	no	1
P58480	htpG	-0.0125588903722997	Non RNA-binding protein	no	1
P40733	dgt	-0.0127774864677314	Non RNA-binding protein	no	1
Q8ZKW6	mnmG	-0.0167888856398107	Non RNA-binding protein	no	1
P67714	yejK	-0.0182447795727546	Non RNA-binding protein	yes	0.934328358208955
Q7CPE4	atpF	-0.0182933810414189	Non RNA-binding protein	no	1
Q9L6L5	fadB	-0.0184752211803731	Non RNA-binding protein	no	0.998628257887517
Q9F173	polA	-0.0194420456477248	Non RNA-binding protein	no	1
Q8ZR88	selU	-0.0202253462076164	Non RNA-binding protein	no	1
P58696	asnS	-0.0205728406514521	Non RNA-binding protein	no	1
P66038	ribH	-0.0225965605477237	Non RNA-binding protein	no	1
P0A2I5	parE	-0.022765731188666	Non RNA-binding protein	no	1
Q7CQV9	dps	-0.0248790812830931	Non RNA-binding protein	no	1
Q8ZRP4	dapD	-0.0281711753777745	Non RNA-binding protein	no	1
P58718	pdxA2	-0.0284749227581718	Non RNA-binding protein	no	1
Q8ZNL8	preT	-0.0288758301214149	Non RNA-binding protein	no	1
P0CL14	mrdA	-0.0298971085952805	Non RNA-binding protein	no	0.966292134831461
P0A239	ssaP	-0.0305668868274364	Non RNA-binding protein	no	1
Q7CPV3	rcnR	-0.0314310647066932	Non RNA-binding protein	no	0.933333333333333
P0A1Z6	bfd	-0.0324595837768077	Non RNA-binding protein	no	1
P26396	rfbF	-0.0325260201710073	Non RNA-binding protein	no	1
Q8ZKP1	zapB	-0.0345428031655607	Non RNA-binding protein	no	0
P37402	panE	-0.0353564058169691	Non RNA-binding protein	no	0.976897689768977
P41791	eutM	-0.0370710939327115	Non RNA-binding protein	no	1
P58614	glgS	-0.0375679414927036	Non RNA-binding protein	no	1
Q7CPQ7	gatY	-0.0384076996602426	Non RNA-binding protein	no	1
Q8ZNN2	btsR	-0.0387914893354559	Non RNA-binding protein	no	1
Q8ZPS9	thrS	-0.0391939348662536	Non RNA-binding protein	yes	0.987538940809969
Q8ZQ30	ghrA	-0.0395162123133317	Non RNA-binding protein	no	0.971153846153846
Q8ZP57	steC	-0.0397707087241705	Non RNA-binding protein	no	1
P10368	hisB	-0.040011508714057	Non RNA-binding protein	no	1
Q8ZRP2	uppS	-0.0411241562836384	Non RNA-binding protein	no	0.928571428571429
P0A1R2	hisF	-0.0411902492914112	Non RNA-binding protein	no	1
Q8ZPK4	osmV	-0.0433156845142974	Non RNA-binding protein	no	0.99738219895288
Q7CQM8	ttrR	-0.0448756569569122	Non RNA-binding protein	no	0.975728155339806
P36636	sapD	-0.0454904668189331	Non RNA-binding protein	no	1
P0A8C9	yidD	-0.0459082429665241	Non RNA-binding protein	no	0.823529411764706
Q7CQ41	accD	-0.050350906167663	Non RNA-binding protein	no	0.930921052631579
Q8ZN25	murQ	-0.0510902221823269	Non RNA-binding protein	no	0.905723905723906
Q7CQ24	ypfN	-0.0520119016782644	Non RNA-binding protein	no	0.757575757575758
Q8ZQN7	dinG	-0.0526936813976302	Non RNA-binding protein	no	0.987394957983193
Q05599	cobU	-0.0535071682092207	Non RNA-binding protein	no	1
Q7CPM8	aaeA	-0.0549088049623458	Non RNA-binding protein	no	1
Q8ZQX5	glnS	-0.0591428390866655	Non RNA-binding protein	no	1
P58537	suhB	-0.0614295185926084	Non RNA-binding protein	no	1
P26319	fimZ	-0.0618164070975287	Non RNA-binding protein	no	1
P08007	oppF	-0.062058201163979	Non RNA-binding protein	no	1
P19576	malE	-0.0637357737091127	Non RNA-binding protein	no	0.97979797979798
Q8ZMF9	pcm	-0.0641432101453966	Non RNA-binding protein	no	1
P0DM81	rpoS	-0.06511475876984	Non RNA-binding protein	no	0.854545454545454
O54294	csgD	-0.0660859485448868	Non RNA-binding protein	no	0.99537037037037
P65386	moaA	-0.0683525709752845	Non RNA-binding protein	no	1
Q8ZL67	mtlD	-0.0706092283696401	Non RNA-binding protein	no	1
P66170	rpmC	-0.0707302140629809	Non RNA-binding protein	no	0.968253968253968
P40860	cysA	-0.0721978075998511	Non RNA-binding protein	no	0.986301369863014
P25468	pyrD	-0.0729447634649063	Non RNA-binding protein	no	1
Q7CQE4	emtA	-0.0736127207401246	Non RNA-binding protein	no	1
P67537	ybeD	-0.0736307839447477	Non RNA-binding protein	no	1
P67481	yacG	-0.073945433479886	Non RNA-binding protein	no	0.682539682539683
P0A1R6	hupA	-0.0757593128233109	Non RNA-binding protein	no	1
P0A9Y9	cspC	-0.0774912515561281	Non RNA-binding protein	no	1
P55892	motB	-0.0778481916700372	Non RNA-binding protein	no	0.640776699029126
Q8ZRM8	gmhB	-0.0778807253315993	Non RNA-binding protein	no	1
P67334	yaiI	-0.0785105331888855	Non RNA-binding protein	no	1
Q8ZM86	vapC	-0.0811715519872492	Non RNA-binding protein	no	1
P26417	fliL	-0.0825790868080654	Non RNA-binding protein	no	1
P24518	nadR	-0.0829562803750112	Non RNA-binding protein	no	1
Q7CPC4	rhaM	-0.0829919017768824	Non RNA-binding protein	no	1
P67617	yggX	-0.0832895341504671	Non RNA-binding protein	no	0.978021978021978
P26473	rfaZ	-0.0857075321961289	Non RNA-binding protein	no	1
P74857	ssaN	-0.0862607482956823	Non RNA-binding protein	no	1
Q56108	nrdH	-0.0863366523956375	Non RNA-binding protein	no	0.91358024691358
Q7CPJ9	panM	-0.0864167082027164	Non RNA-binding protein	no	1
Q8ZKY3	mnmE	-0.0880051199329187	Non RNA-binding protein	no	0.988986784140969
P63889	cysC	-0.0886598519154243	Non RNA-binding protein	no	1
Q8ZK29	pepA	-0.0903014436237909	Non RNA-binding protein	no	0.998011928429423
Q8ZPU6	cho	-0.0905690929917372	Non RNA-binding protein	no	1
P66955	talB	-0.0931061518335383	Non RNA-binding protein	no	1
P66541	rpsB	-0.0933433346321108	Non RNA-binding protein	no	0.946058091286307
P54698	rcsA	-0.0939852053576926	Non RNA-binding protein	no	1
P59696	tnpA1	-0.0950449777047621	Non RNA-binding protein	no	1
Q8ZQX4	chiQ	-0.0954666898067984	Non RNA-binding protein	no	1
P26973	parC	-0.096474111648744	Non RNA-binding protein	no	0.9375
Q8ZK82	priB	-0.0984628783571515	Non RNA-binding protein	no	1
P17845	cysI	-0.0988587917095857	Non RNA-binding protein	no	0.980701754385965
P63989	dinB	-0.0989934493299403	Non RNA-binding protein	no	1
P0A2F0	rpoE	-0.100340861671122	Non RNA-binding protein	no	1
P0A283	crr	-0.101148142646223	Non RNA-binding protein	no	1
Q7CPU5	epd	-0.101625721156024	Non RNA-binding protein	no	1
P0A1T2	yceD	-0.102021875363648	Non RNA-binding protein	no	1
P63601	aroK	-0.10230170747539	Non RNA-binding protein	no	1
P0A1X6	map	-0.102589448809818	Non RNA-binding protein	no	0.996212121212121
Q8ZM36	STM3117	-0.103129703206462	Non RNA-binding protein	no	1
O84947	sseC	-0.104426354670354	Non RNA-binding protein	no	0.979338842975207
Q8ZQM4	gsiA	-0.105606243648259	Non RNA-binding protein	no	0.995184590690209
P0A277	gpt	-0.107529679770445	Non RNA-binding protein	no	1
P58679	ispH	-0.108158343830434	Non RNA-binding protein	no	1
P0A212	sbmC	-0.108183413375845	Non RNA-binding protein	no	1
Q8ZKW2	ravA	-0.11026383882552	Non RNA-binding protein	no	1
Q56061	sifA	-0.111417806392198	Non RNA-binding protein	no	1
Q7CR87	surA	-0.111781493991037	Non RNA-binding protein	no	1
P41786	prgK	-0.11235980501432	Non RNA-binding protein	no	0.964285714285714
P0A229	nirD	-0.112785378651542	Non RNA-binding protein	no	1
Q8ZRS6	yacL	-0.113131300247243	Non RNA-binding protein	no	1
P66764	metK	-0.114087522259058	Non RNA-binding protein	no	0.973958333333333
Q8ZKW0	rbsD	-0.115845756781995	Non RNA-binding protein	no	1
P65882	purA	-0.115932075153223	Non RNA-binding protein	no	0.990740740740741
P0A1T4	fumD	-0.116805296693297	Non RNA-binding protein	no	0.985714285714286
P66762	ruvC	-0.118484121015777	Non RNA-binding protein	no	1
Q8ZL94	ysaB	-0.119482271007991	Non RNA-binding protein	no	1
P0A269	ppx	-0.119547220884667	Non RNA-binding protein	no	1
P63727	cybC	-0.120636434382619	Non RNA-binding protein	no	0.8203125
P65449	msrB	-0.121129566635699	Non RNA-binding protein	no	0.948905109489051
P26311	pepT	-0.122471860703532	Non RNA-binding protein	no	1
Q8ZM40	trmB	-0.123307475132487	Non RNA-binding protein	no	0.97489539748954
Q8ZRF7	iprA	-0.123779564630652	Non RNA-binding protein	no	1
P0A2H5	tatE	-0.125188943479063	Non RNA-binding protein	no	0.940298507462687
P66755	ruvB	-0.125194730387181	Non RNA-binding protein	no	1
Q7CQ08	tadA	-0.125457202486374	Non RNA-binding protein	no	1
P0A2T4	marR	-0.127578528047541	Non RNA-binding protein	no	1
P37416	birA	-0.127769554905361	Non RNA-binding protein	no	1
P0A2S0	lrp	-0.128237514062886	Non RNA-binding protein	no	0.981707317073171
P60829	yjgA	-0.128611828917319	Non RNA-binding protein	no	0.945355191256831
Q8ZN60	guaA	-0.129486373912119	Non RNA-binding protein	no	1
Q9RCI2	miaB	-0.130276111590313	Non RNA-binding protein	no	0.99789029535865
P52619	fljA	-0.130979543992116	Non RNA-binding protein	no	1
Q8ZPD3	yncA	-0.131433745813594	Non RNA-binding protein	no	1
Q8ZQQ1	moaC	-0.131862341378119	Non RNA-binding protein	no	0.993788819875776
Q7CQD5	mgrB	-0.132051846091269	Non RNA-binding protein	no	1
Q8ZLI8	gntX	-0.134712754419676	Non RNA-binding protein	no	1
Q935S7	mukB	-0.135319344182432	Non RNA-binding protein	no	0.952956989247312
P26394	rfbC	-0.136873207424297	Non RNA-binding protein	no	1
P74852	ssaJ	-0.137938054539757	Non RNA-binding protein	no	1
P40677	yjaB	-0.138680195549046	Non RNA-binding protein	no	1
P40790	potA	-0.142049767423188	Non RNA-binding protein	no	0.994708994708995
Q05628	cbiD	-0.142490295947402	Non RNA-binding protein	no	1
P0A2P2	trpS	-0.145131710880069	Non RNA-binding protein	no	1
P0A2K5	ubiE	-0.145531698338597	Non RNA-binding protein	no	1
P66032	ribB	-0.147440301582031	Non RNA-binding protein	no	1
P07362	dnaG	-0.148484957892501	Non RNA-binding protein	no	1
P0A2L7	yfjF	-0.149588091795831	Non RNA-binding protein	no	0.927083333333333
P37414	PSLT049	-0.150005028389102	Non RNA-binding protein	no	0.956521739130435
Q7CQ10	iscR	-0.151092315475936	Non RNA-binding protein	no	1
P43019	sodA	-0.151807526363628	Non RNA-binding protein	no	1
Q7CPG1	yicS	-0.153930588908519	Non RNA-binding protein	no	1
P0A1D5	groS	-0.154220737260661	Non RNA-binding protein	no	1
P0A1F2	dapF	-0.154590412426334	Non RNA-binding protein	no	1
P40822	yceB	-0.155019730883641	Non RNA-binding protein	no	1
Q8ZQX7	nagB	-0.15504471800598	Non RNA-binding protein	no	1
Q8ZL52	tdh	-0.15588953125044	Non RNA-binding protein	no	1
P64237	rsmG	-0.156490001283285	Non RNA-binding protein	no	1
P58650	oadG3	-0.15687422738121	Non RNA-binding protein	no	1
P41033	pckA	-0.157012198224589	Non RNA-binding protein	no	0.99814126394052
P65662	panD	-0.157233120714812	Non RNA-binding protein	no	1
P38039	cysJ	-0.157727387097836	Non RNA-binding protein	no	0.993322203672788
Q8ZP19	ycgR	-0.158664968262582	Non RNA-binding protein	no	1
P65702	pgk	-0.158705023660873	Non RNA-binding protein	no	1
Q8ZRN9	lpxB	-0.16018755889472	Non RNA-binding protein	no	1
P26388	wcaL	-0.161061065008356	Non RNA-binding protein	no	1
P51067	aceK	-0.161724068439551	Non RNA-binding protein	no	1
P06196	ushA	-0.162689975463284	Non RNA-binding protein	no	1
P26609	fliS	-0.164213659907505	Non RNA-binding protein	no	1
P40816	prmC	-0.164707630414829	Non RNA-binding protein	no	0.996389891696751
Q8ZQB7	mukF	-0.165449570046083	Non RNA-binding protein	no	1
Q8ZRE7	ppnP	-0.165458709194637	Non RNA-binding protein	no	1
Q8ZMA4	aas	-0.165495312599725	Non RNA-binding protein	no	1
P37459	sinR	-0.165793213232836	Non RNA-binding protein	no	1
Q8ZL69	selA	-0.16755148476002	Non RNA-binding protein	no	1
P15717	leuC1	-0.169476538335598	Non RNA-binding protein	no	1
P60190	sprT	-0.170181662568729	Non RNA-binding protein	no	1
P58671	ispG	-0.170808469109904	Non RNA-binding protein	no	1
Q9L4T0	luxS	-0.171442733372882	Non RNA-binding protein	no	1
P0A2S4	marA	-0.171920193778532	Non RNA-binding protein	no	1
Q7CQJ0	sra	-0.172745563107153	Non RNA-binding protein	no	0
P07637	aroA	-0.173505936606658	Non RNA-binding protein	no	1
Q8ZNV2	aspS	-0.173934608494698	Non RNA-binding protein	no	1
Q8ZMC4	fucU	-0.174389896114903	Non RNA-binding protein	no	1
P06193	pabA	-0.175169870193694	Non RNA-binding protein	no	1
P06110	cheW	-0.175636079498177	Non RNA-binding protein	no	0.988023952095808
Q8ZLL9	tusB	-0.175687887622745	Non RNA-binding protein	no	1
Q7CR91	citD2	-0.176123344246673	Non RNA-binding protein	no	1
Q8ZL96	glyS	-0.176656774546818	Non RNA-binding protein	no	0.995645863570392
P03013	hin	-0.177147390538202	Non RNA-binding protein	no	1
Q7CQ01	clpB	-0.178838444259155	Non RNA-binding protein	no	0.948658109684947
P41031	cysP	-0.1790001703951	Non RNA-binding protein	no	1
P0A2B7	rmuC	-0.180111602403043	Non RNA-binding protein	no	0.794117647058823
O52714	tus	-0.181872143935384	Non RNA-binding protein	no	1
P23905	mglB	-0.182268182570488	Non RNA-binding protein	no	1
Q8ZNW7	yebF	-0.182558419344389	Non RNA-binding protein	no	1
Q7CR66	erpA	-0.182621734639838	Non RNA-binding protein	no	1
P60802	pdxB	-0.183367992258905	Non RNA-binding protein	no	1
P43669	prc	-0.185458281487414	Non RNA-binding protein	no	0.958944281524927
Q8XG35	ccmE1	-0.186463129439443	Non RNA-binding protein	no	0.742138364779874
P0A2R0	soxR	-0.187299297538216	Non RNA-binding protein	no	0.914473684210526
P64076	eno	-0.187802869424179	Non RNA-binding protein	no	0.983796296296296
Q8ZR89	metN2	-0.187906714051355	Non RNA-binding protein	no	1
Q8ZR86	allR	-0.187994928909413	Non RNA-binding protein	no	0.941176470588235
P0A2T8	fnr	-0.188392573160367	Non RNA-binding protein	no	1
P0CL52	sipA	-0.189352483606925	Non RNA-binding protein	no	0.559124087591241
P64419	hypA	-0.18989354251568	Non RNA-binding protein	no	1
Q8ZRA2	apt	-0.19010468710513	Non RNA-binding protein	no	1
P0A2F6	ssb	-0.190257417813194	Non RNA-binding protein	no	0.431818181818182
Q7CQ05	grcA	-0.191867655206877	Non RNA-binding protein	no	0.984251968503937
Q7CPE2	atpD	-0.191872103954113	Non RNA-binding protein	no	1
Q8ZP11	ycgL	-0.191877002418164	Non RNA-binding protein	no	0.790909090909091
P64421	hybF	-0.192551030791056	Non RNA-binding protein	no	1
P0A251	ahpC	-0.194616862226163	Non RNA-binding protein	no	1
Q8ZR41	ybdK	-0.19462414973742	Non RNA-binding protein	no	1
P66008	sthA	-0.195074482397214	Non RNA-binding protein	no	1
P0A8B8	ybaB	-0.195824873109703	Non RNA-binding protein	no	0.63302752293578
Q8ZRU9	mraZ	-0.196651055816141	Non RNA-binding protein	no	1
P37928	fimW	-0.197120919519705	Non RNA-binding protein	no	1
P0A265	ppiC	-0.19751253900251	Non RNA-binding protein	no	1
Q8ZLF4	ugpC	-0.199937893920519	Non RNA-binding protein	no	0.985955056179775
P06187	hsdS	-0.200098728984116	Non RNA-binding protein	no	0.965884861407249
Q9L6N1	metE	-0.200884514619775	Non RNA-binding protein	no	1
Q9X6M5	gmk	-0.201176227968083	Non RNA-binding protein	no	1
P0A1Q4	dnaB	-0.202428193044849	Non RNA-binding protein	no	0.921443736730361
Q8ZN83	talA	-0.202859343561525	Non RNA-binding protein	no	1
P0A210	fliZ	-0.204401885414169	Non RNA-binding protein	no	1
O54453	trpH	-0.20462688448201	Non RNA-binding protein	no	1
P0A2N6	zipA	-0.204659629660818	Non RNA-binding protein	no	0.371951219512195
O52222	flhC	-0.206208806332025	Non RNA-binding protein	no	1
P37419	kbl	-0.20738534588862	Non RNA-binding protein	no	1
Q7CQR9	ycdX	-0.207662079054757	Non RNA-binding protein	no	1
P0A1V0	ytgA	-0.208338044223194	Non RNA-binding protein	no	1
Q8ZRM2	gloB	-0.209166513305386	Non RNA-binding protein	no	1
Q8ZM03	ygiQ	-0.20931851972055	Non RNA-binding protein	no	0.925311203319502
P0A1B3	argR	-0.209577646869173	Non RNA-binding protein	no	1
Q8ZNY9	pphA	-0.211272379473022	Non RNA-binding protein	no	1
P58687	aroD	-0.215220348975164	Non RNA-binding protein	no	1
P10367	hisI	-0.215785468930828	Non RNA-binding protein	no	0.970443349753695
P0A2C7	potD	-0.215928239664137	Non RNA-binding protein	no	1
Q8ZM50	yqgF	-0.21701374752389	Non RNA-binding protein	no	1
Q7CR84	ftsL	-0.217206010493067	Non RNA-binding protein	no	0.991735537190083
Q8ZP65	tpx	-0.217931089935494	Non RNA-binding protein	no	1
P0A1U6	rraB	-0.218888796862064	Non RNA-binding protein	no	0.717391304347826
P0A2B9	rnhA	-0.220119383943197	Non RNA-binding protein	no	0.812903225806452
Q7CQS9	yccX	-0.220592188933993	Non RNA-binding protein	no	1
P0A2R4	rpoC	-0.221703078898691	Non RNA-binding protein	no	0.968017057569296
P15111	gdhA	-0.222012820252377	Non RNA-binding protein	no	1
P58651	oadG1	-0.222687740821608	Non RNA-binding protein	no	1
Q8ZQM3	gsiB	-0.22334962326259	Non RNA-binding protein	no	1
Q8ZKH9	plsB	-0.224403295230383	Non RNA-binding protein	no	1
P96063	phnT	-0.224827932036657	Non RNA-binding protein	no	0.994579945799458
O33789	wzzE	-0.226772926733498	Non RNA-binding protein	no	1
P64105	fabA	-0.23062604624658	Non RNA-binding protein	no	1
Q8ZLC8	treF	-0.230797310596596	Non RNA-binding protein	no	0.992714025500911
P09384	cheA	-0.231162143707716	Non RNA-binding protein	no	1
P0CL01	cspJ	-0.232150207217816	Non RNA-binding protein	no	1
Q8ZM79	yqfB	-0.23219290296182	Non RNA-binding protein	no	1
Q7CR81	ftsQ	-0.233427420447679	Non RNA-binding protein	no	0.833333333333333
O31042	pduE	-0.233516580265823	Non RNA-binding protein	no	0.699421965317919
P26418	fliM	-0.236104709654091	Non RNA-binding protein	no	0.994011976047904
O85139	fabH	-0.236822847487778	Non RNA-binding protein	no	1
Q8ZL65	sadB	-0.240425318143249	Non RNA-binding protein	no	0.995594713656388
P0A1F6	udp	-0.241742311598719	Non RNA-binding protein	no	1
P0DM78	phoP	-0.24221328801817	Non RNA-binding protein	no	1
Q05601	cbiC	-0.24243516561288	Non RNA-binding protein	no	1
Q8ZLA1	ghrB	-0.242979880828046	Non RNA-binding protein	no	1
O54326	mutM	-0.24341509984495	Non RNA-binding protein	no	0.977695167286245
P67520	rlmH	-0.245687873189977	Non RNA-binding protein	no	1
P0A1S4	stpA	-0.245861682915697	Non RNA-binding protein	no	0.548872180451128
Q8ZRD8	tgt	-0.246402143760561	Non RNA-binding protein	no	0.994666666666667
P06184	pgtA	-0.246607396365875	Non RNA-binding protein	no	1
O33799	hpt	-0.246767391478856	Non RNA-binding protein	no	1
P37417	murB	-0.247539316082624	Non RNA-binding protein	no	1
Q8ZR87	allA	-0.24833971555015	Non RNA-binding protein	no	1
P0A1Z2	skp	-0.248780521896877	Non RNA-binding protein	no	0.484472049689441
Q8ZQP4	clsB	-0.248945911724987	Non RNA-binding protein	no	0.929782082324455
Q8ZKQ1	lsrB	-0.250845668352087	Non RNA-binding protein	no	1
P02936	ompA	-0.25091760427238	Non RNA-binding protein	no	0.997142857142857
Q03032	oadG2	-0.251690550702586	Non RNA-binding protein	no	1
Q8ZQC4	cmk	-0.251819013818075	Non RNA-binding protein	no	1
P40788	yddE	-0.252041015710852	Non RNA-binding protein	no	1
Q8ZRW8	fixX	-0.2541012119973	Non RNA-binding protein	no	1
P43015	hilA	-0.255015992797536	Non RNA-binding protein	no	1
Q8ZRX2	caiA	-0.255726850492002	Non RNA-binding protein	no	1
Q7CQS8	tusE	-0.257551384546166	Non RNA-binding protein	no	1
Q8ZPK6	bioD2	-0.258052106200177	Non RNA-binding protein	no	1
Q7CQ51	nuoI	-0.258464080682931	Non RNA-binding protein	no	1
Q8ZNH6	napA	-0.259058370606552	Non RNA-binding protein	no	1
Q7CPR7	mug	-0.259210366471505	Non RNA-binding protein	no	1
P67270	ybgI	-0.259456202722677	Non RNA-binding protein	no	1
Q8ZRW3	kefF	-0.25951083962213	Non RNA-binding protein	no	1
Q8ZN28	mltF	-0.260074124279507	Non RNA-binding protein	no	0.996108949416342
Q8ZK35	arcB	-0.260527492536244	Non RNA-binding protein	no	1
Q8ZQD5	ftsK	-0.260546862302379	Non RNA-binding protein	no	0.516654330125833
Q8ZP12	ycgN	-0.260878182402946	Non RNA-binding protein	no	1
Q9F7A2	gmm	-0.262077363199944	Non RNA-binding protein	no	1
Q9X6G2	rsmJ	-0.262329396747649	Non RNA-binding protein	no	1
Q9L9I5	nudC	-0.265248188761999	Non RNA-binding protein	no	1
P0C0T3	dsrB	-0.266146755693818	Non RNA-binding protein	no	0.859375
Q8ZRT9	lpxC	-0.27015165919888	Non RNA-binding protein	no	1
P67349	yhbQ	-0.271232293333792	Non RNA-binding protein	no	1
P0A293	prmB	-0.271577461816721	Non RNA-binding protein	no	1
P64394	ihfB	-0.271683086651931	Non RNA-binding protein	no	0.638297872340426
P26402	rfbU	-0.272104731259229	Non RNA-binding protein	no	1
P65398	moaE	-0.27376630397616	Non RNA-binding protein	no	1
P65534	ndk	-0.274815591539988	Non RNA-binding protein	no	1
P37427	nrdB	-0.276189992625841	Non RNA-binding protein	no	0.997340425531915
Q9L6L9	fre	-0.277207539289018	Non RNA-binding protein	no	1
Q7CPP9	glmM	-0.27861697048758	Non RNA-binding protein	no	1
P43660	lpfA	-0.278672829505974	Non RNA-binding protein	no	1
Q8ZJU8	gpmB	-0.279017244363919	Non RNA-binding protein	no	1
P0A2Q4	metR	-0.279108790326944	Non RNA-binding protein	no	0.971608832807571
P37604	dacD	-0.281446121895492	Non RNA-binding protein	no	1
Q8ZKA3	nsrR	-0.282866985990033	Non RNA-binding protein	no	1
P63423	ypeA	-0.284808611574072	Non RNA-binding protein	no	1
Q8ZRI9	leuD2	-0.285210168256969	Non RNA-binding protein	no	0.990384615384615
P0CL15	iagB	-0.285901398757925	Non RNA-binding protein	no	0.98125
P35672	invG	-0.286873185399753	Non RNA-binding protein	no	1
P0A1Y6	nuoC	-0.288650019715866	Non RNA-binding protein	no	1
P61351	yceI	-0.288738284686503	Non RNA-binding protein	no	1
P58525	solA	-0.289661120082795	Non RNA-binding protein	no	1
P0A9Y2	cspA	-0.289758839262705	Non RNA-binding protein	no	0.971428571428571
O68446	purR	-0.2905117104494	Non RNA-binding protein	no	0.997067448680352
Q8ZLL5	slyX	-0.290529586328397	Non RNA-binding protein	no	0.513888888888889
P58533	dtd	-0.29058385788456	Non RNA-binding protein	yes	1
Q9L9I8	thiE	-0.290861584885528	Non RNA-binding protein	no	1
P40819	yefM	-0.291530004412406	Non RNA-binding protein	no	1
P37457	wecG	-0.292221015976311	Non RNA-binding protein	no	1
P65672	cysD	-0.293666459397029	Non RNA-binding protein	no	1
Q8ZK57	iolG	-0.294229490824066	Non RNA-binding protein	no	1
Q8ZPV1	astA	-0.294489248910328	Non RNA-binding protein	no	1
Q8ZL58	STM3697	-0.294804209504242	Non RNA-binding protein	no	1
Q9ZFV8	maeB	-0.295010389860901	Non RNA-binding protein	no	1
Q8ZK87	ulaD	-0.295052088904806	Non RNA-binding protein	no	1
P58663	rcsB	-0.295264676290478	Non RNA-binding protein	no	1
Q8ZND6	pta	-0.29620893106316	Non RNA-binding protein	no	1
P58580	gshB	-0.29653913137247	Non RNA-binding protein	no	1
P26419	fliN	-0.296940286665849	Non RNA-binding protein	no	0.839416058394161
P17750	katG	-0.297263554050113	Non RNA-binding protein	no	0.960055096418733
Q9L6M2	tatD	-0.297531884551324	Non RNA-binding protein	no	1
Q7CR62	proS	-0.299392341367722	Non RNA-binding protein	no	1
P0A1T0	ymdA	-0.300886527264169	Non RNA-binding protein	no	1
Q8ZRX8	dapB	-0.302156808507641	Non RNA-binding protein	no	1
P36674	treR	-0.303270656170116	Non RNA-binding protein	no	1
Q8ZN40	iscS	-0.303294853902949	Non RNA-binding protein	no	1
P33901	nuoF	-0.303804764063854	Non RNA-binding protein	no	1
P41784	prgI	-0.304258464397314	Non RNA-binding protein	no	1
P0A2M9	spvC	-0.306398739711533	Non RNA-binding protein	no	1
Q8ZRY7	rihC	-0.306430689130042	Non RNA-binding protein	no	1
P58661	aspC	-0.30645101644867	Non RNA-binding protein	no	1
Q9XDN5	pduL	-0.306887478782402	Non RNA-binding protein	no	0.995238095238095
P26474	asrA	-0.306929464468282	Non RNA-binding protein	no	1
P15931	flgJ	-0.306939798461835	Non RNA-binding protein	no	1
P67161	plsY	-0.306943573931006	Non RNA-binding protein	no	1
P41783	prgH	-0.307846179714308	Non RNA-binding protein	no	0.994897959183674
Q56078	bglX	-0.30798306377684	Non RNA-binding protein	no	1
Q8ZRX0	fixA	-0.308383570712934	Non RNA-binding protein	no	1
Q8ZRR1	panC	-0.30897310830338	Non RNA-binding protein	no	1
Q8ZRU2	murC	-0.311694534964885	Non RNA-binding protein	no	0.989816700610998
Q7CR08	allB	-0.312100115304395	Non RNA-binding protein	no	1
Q8ZS17	yaaA	-0.313024649951898	Non RNA-binding protein	no	1
P0A2Q2	ilvY	-0.313716803644016	Non RNA-binding protein	no	1
O30916	sopB	-0.314140222954021	Non RNA-binding protein	no	1
P64413	nikR	-0.314611542019433	Non RNA-binding protein	no	0.977443609022556
P0A2K1	trpB	-0.315651385698237	Non RNA-binding protein	no	1
P0A1L1	fliO	-0.316781856048265	Non RNA-binding protein	no	0.92
Q8ZP17	dadA	-0.316818997244779	Non RNA-binding protein	no	0.953703703703704
P11954	tdcB	-0.316830794634682	Non RNA-binding protein	no	1
Q8ZQC2	lpxK	-0.317076380706261	Non RNA-binding protein	no	1
Q56030	envE	-0.317161788310286	Non RNA-binding protein	no	1
P65889	purC	-0.317163229099872	Non RNA-binding protein	no	1
P0A1S8	yajD	-0.317779690099911	Non RNA-binding protein	no	1
P0A2R8	corA	-0.317877953700074	Non RNA-binding protein	no	1
P16437	flgB	-0.318152373587042	Non RNA-binding protein	no	0.992753623188406
Q8ZP84	uspE	-0.318572458561304	Non RNA-binding protein	no	0.987301587301587
Q93GP6	yubL	-0.319014424030311	Non RNA-binding protein	no	1
P58486	menC	-0.319185745478414	Non RNA-binding protein	no	1
P0A1X8	mscL	-0.320200004603568	Non RNA-binding protein	no	1
Q8ZQQ7	bioF	-0.32117620954264	Non RNA-binding protein	no	1
P0A1B7	atpC	-0.321344631941134	Non RNA-binding protein	no	1
P0A2H7	fadA	-0.32174598751058	Non RNA-binding protein	no	1
P24900	recF	-0.322081632441756	Non RNA-binding protein	no	0.988795518207283
P60997	hisL	-0.322155424107364	Non RNA-binding protein	no	0
P37426	nrdA	-0.323266316333259	Non RNA-binding protein	no	1
P26465	fliI	-0.326217208405681	Non RNA-binding protein	no	1
Q8ZQ07	thiK	-0.326355887793312	Non RNA-binding protein	no	0.992700729927007
Q7CPF1	ibpA	-0.327838359089792	Non RNA-binding protein	no	0.992700729927007
Q8ZKA8	queG	-0.328277067024623	Non RNA-binding protein	no	1
P0A1E1	hemN	-0.328398840763894	Non RNA-binding protein	no	1
Q8ZLM6	fmt	-0.328581093034125	Non RNA-binding protein	no	1
P0AA07	ptsH	-0.328905851943538	Non RNA-binding protein	no	0.929411764705882
Q8ZKI0	ubiC	-0.32969437439989	Non RNA-binding protein	no	1
Q7CQM9	ttrB	-0.334543986814748	Non RNA-binding protein	no	1
P0A1N0	spaK	-0.335106909965581	Non RNA-binding protein	no	1
P26401	rfbV	-0.33526475887747	Non RNA-binding protein	no	1
P0A1C3	accA	-0.336322339932435	Non RNA-binding protein	no	1
Q9L7R9	yihT	-0.337714206669771	Non RNA-binding protein	no	1
P04787	leuD1	-0.337848086272834	Non RNA-binding protein	no	1
Q8ZRU3	murG	-0.338178548951449	Non RNA-binding protein	no	0.994366197183099
Q8ZL56	gpmI	-0.338506976817368	Non RNA-binding protein	no	1
Q8ZLV1	gatZ	-0.338621378079688	Non RNA-binding protein	no	1
P19816	rfaI	-0.338666228323941	Non RNA-binding protein	no	1
Q7CPD8	yifE	-0.339270088542354	Non RNA-binding protein	no	0.696428571428571
P40613	spaN	-0.339285285542521	Non RNA-binding protein	no	0.196428571428571
P55880	yajL	-0.339356650402095	Non RNA-binding protein	no	1
Q8ZMA8	mutH	-0.340569846128507	Non RNA-binding protein	no	1
P65933	pyrH	-0.340827706023077	Non RNA-binding protein	no	1
Q8ZQU2	sdhB	-0.340880497513165	Non RNA-binding protein	no	1
Q7CPB2	yjbJ	-0.341523494887913	Non RNA-binding protein	no	0.657142857142857
P0A1H1	dsbI	-0.341656247658312	Non RNA-binding protein	no	1
P65215	kdsA	-0.342145337870656	Non RNA-binding protein	no	1
Q06994	rfaB	-0.342553701714313	Non RNA-binding protein	no	1
P0A1Q2	gloA	-0.342660588941303	Non RNA-binding protein	no	1
Q8ZRU8	rsmH	-0.343254813158659	Non RNA-binding protein	no	0.929712460063898
P07800	cheZ	-0.344848639849474	Non RNA-binding protein	no	0.911214953271028
P00898	trpE	-0.34635678643994	Non RNA-binding protein	no	1
P37600	phsA	-0.346949571597179	Non RNA-binding protein	no	1
P62527	ilvL	-0.347133966536625	Non RNA-binding protein	no	0
P63923	deoB	-0.34736170003799	Non RNA-binding protein	no	1
Q7CPU9	zapA	-0.347583432702212	Non RNA-binding protein	no	0.899082568807339
P36557	basS	-0.34782428325479	Non RNA-binding protein	no	1
Q8ZKZ1	dgoD	-0.348162241519647	Non RNA-binding protein	no	1
P67179	yebC	-0.348437793583954	Non RNA-binding protein	no	0.922764227642276
P0CL06	otsA	-0.34860534698711	Non RNA-binding protein	no	0.94291754756871
Q7CQ53	nuoK	-0.349926926674455	Non RNA-binding protein	no	1
Q9L9I7	thiC	-0.350127989584536	Non RNA-binding protein	no	0.786053882725832
P0A1R4	hisH	-0.352214603910083	Non RNA-binding protein	no	1
P0CL09	sirC	-0.352337194265793	Non RNA-binding protein	no	1
Q04866	wzzB	-0.352447709629743	Non RNA-binding protein	no	0.981651376146789
P05989	ilvC	-0.35252552715305	Non RNA-binding protein	no	1
P25077	mdh	-0.352571836441622	Non RNA-binding protein	no	1
Q8ZRD1	dxs	-0.355331589516858	Non RNA-binding protein	no	1
P40676	slyA	-0.355346317296708	Non RNA-binding protein	no	1
Q8ZRJ0	leuC2	-0.355382651669188	Non RNA-binding protein	no	1
P0A1K1	fliJ	-0.356084776726614	Non RNA-binding protein	no	0.829931972789116
P0A6R6	fis	-0.356857700231171	Non RNA-binding protein	no	1
Q03030	oadA1	-0.357956738523042	Non RNA-binding protein	no	1
P0A1J9	fliG	-0.358562434333399	Non RNA-binding protein	no	1
Q7CQY1	seqA	-0.35907534573837	Non RNA-binding protein	no	1
P60817	yfbU	-0.359401455401718	Non RNA-binding protein	no	1
P19817	rfaJ	-0.36274229286026	Non RNA-binding protein	no	1
Q8ZLG5	glgB	-0.363030657925897	Non RNA-binding protein	no	1
Q8ZK58	iolE	-0.363389846773184	Non RNA-binding protein	no	1
P63223	gmhA	-0.363841873716904	Non RNA-binding protein	no	1
P19480	ahpF	-0.363865247000697	Non RNA-binding protein	no	1
P26406	rfbP	-0.364315178433291	Non RNA-binding protein	no	1
Q8ZMM8	pipB2	-0.365677350394277	Non RNA-binding protein	no	1
P0A1P4	rfbJ	-0.366258492848069	Non RNA-binding protein	no	1
P26403	rfbN	-0.367582655558048	Non RNA-binding protein	no	1
P74840	prpD	-0.368714823120527	Non RNA-binding protein	no	1
Q7CPV2	vapB	-0.368990988335206	Non RNA-binding protein	no	0.706666666666667
Q8ZMJ7	norV	-0.369561246728348	Non RNA-binding protein	no	1
Q7CP92	ulaG	-0.370140688296967	Non RNA-binding protein	no	1
Q7CRA3	thrL	-0.370745020463013	Non RNA-binding protein	no	0
P67218	rimP	-0.371528277399617	Non RNA-binding protein	no	1
P23679	glnD	-0.371660909578448	Non RNA-binding protein	no	0.969662921348315
P26475	asrB	-0.37265444382139	Non RNA-binding protein	no	1
P67093	uspG	-0.372827686014963	Non RNA-binding protein	no	1
P11003	metF	-0.372852656403104	Non RNA-binding protein	no	1
P10370	hisD	-0.372891357598084	Non RNA-binding protein	no	1
P0A1J7	flgN	-0.37401583232061	Non RNA-binding protein	no	0.635714285714286
P0CI70	mgtC	-0.375300408166207	Non RNA-binding protein	no	1
P67366	ycfP	-0.375408592850068	Non RNA-binding protein	no	1
P0CL43	invH	-0.377080291781529	Non RNA-binding protein	no	1
P26353	hmp	-0.377124206470523	Non RNA-binding protein	no	1
Q7CP66	deoA	-0.377462453041162	Non RNA-binding protein	no	0.993181818181818
P0A2G9	cbiF	-0.377783540868796	Non RNA-binding protein	no	1
Q9L6L1	hemG	-0.377868970154699	Non RNA-binding protein	no	1
P04285	oppD	-0.378302457289476	Non RNA-binding protein	no	0.970149253731343
P06190	araD	-0.379312540249751	Non RNA-binding protein	no	1
Q05592	cbiK	-0.380115619456645	Non RNA-binding protein	no	1
P17853	cysH	-0.381088367634746	Non RNA-binding protein	no	1
Q7CQ25	nudK	-0.381155101198123	Non RNA-binding protein	no	1
Q8ZNV0	cutC	-0.383038127468266	Non RNA-binding protein	no	1
Q7ZAP3	phnX	-0.383669990806744	Non RNA-binding protein	no	1
P26366	amiB	-0.3849703448791	Non RNA-binding protein	no	0.681093394077449
P0A1T6	yifL	-0.385950188648822	Non RNA-binding protein	no	0
Q8ZRM4	yafD	-0.386236989616464	Non RNA-binding protein	no	0.973684210526316
Q8ZNF4	ais	-0.38709179902486	Non RNA-binding protein	no	1
P40699	spaO	-0.387842904534876	Non RNA-binding protein	no	1
P57015	yifB	-0.387896290743511	Non RNA-binding protein	no	1
P0A1E3	cysK	-0.388386399296281	Non RNA-binding protein	no	1
P0A1X0	slyB	-0.389836243924528	Non RNA-binding protein	no	0.967741935483871
Q8ZMJ6	norW	-0.390485942103264	Non RNA-binding protein	no	1
Q9L6M5	ubiJ	-0.390594487587554	Non RNA-binding protein	no	1
P24519	nadA	-0.39192985449401	Non RNA-binding protein	no	1
Q93CH6	cueR	-0.394201737274146	Non RNA-binding protein	no	1
Q7CQT0	hspQ	-0.394365118862746	Non RNA-binding protein	no	1
Q7CQJ7	ynfB	-0.394757003566811	Non RNA-binding protein	no	0.309734513274336
Q8ZPQ1	sufE	-0.39538332546023	Non RNA-binding protein	no	1
Q7CR52	crl	-0.395476916060459	Non RNA-binding protein	no	1
P0A2U2	rimK	-0.396845097561778	Non RNA-binding protein	no	1
Q9L6R5	wecB	-0.397836845951513	Non RNA-binding protein	no	1
P0A1N4	flhE	-0.399784093801261	Non RNA-binding protein	no	1
Q8ZKU9	mobA	-0.401566073793829	Non RNA-binding protein	no	0.994845360824742
Q8ZN19	pdxJ	-0.402597861990527	Non RNA-binding protein	no	1
Q8ZLI9	bioH	-0.404019062843985	Non RNA-binding protein	no	1
P0A2E1	glyA	-0.404275056231172	Non RNA-binding protein	no	1
P0A2F2	cobB	-0.404305586940134	Non RNA-binding protein	no	0.996336996336996
P0A2M5	upp	-0.404618189980461	Non RNA-binding protein	no	1
Q7CQK5	ydgT	-0.405603286749311	Non RNA-binding protein	no	1
P25078	phrB	-0.405809077848545	Non RNA-binding protein	no	1
Q8ZNF5	nudI	-0.405836850888906	Non RNA-binding protein	no	1
Q8ZKQ4	lsrA	-0.40586591273033	Non RNA-binding protein	no	1
P02906	sbp	-0.406437905824255	Non RNA-binding protein	no	1
P65748	ppa	-0.406699193641194	Non RNA-binding protein	no	1
P26389	wcaM	-0.407450873927006	Non RNA-binding protein	no	1
P40723	murI	-0.408517278072106	Non RNA-binding protein	no	1
Q8ZKX1	glmS	-0.408747327675182	Non RNA-binding protein	no	0.995073891625616
P17215	livJ	-0.409687523931577	Non RNA-binding protein	no	1
Q8ZMJ9	gutQ	-0.410086211225012	Non RNA-binding protein	no	1
Q8ZNF9	rhmD	-0.410288343440348	Non RNA-binding protein	no	1
P74854	ssaL	-0.410727766383985	Non RNA-binding protein	no	1
Q8ZKW3	viaA	-0.411167620514476	Non RNA-binding protein	no	1
P66692	rpiA	-0.412600182793472	Non RNA-binding protein	no	1
P40811	ilvI	-0.412740981039037	Non RNA-binding protein	no	0.998257839721254
P57048	tatB	-0.412910182769029	Non RNA-binding protein	no	0.302197802197802
P0A1P6	glnA	-0.413342431086582	Non RNA-binding protein	no	1
P0A1Y8	nuoE	-0.413394605076636	Non RNA-binding protein	no	0.855421686746988
Q7CR46	iraP	-0.413528673723294	Non RNA-binding protein	no	1
Q8ZPE8	maeA	-0.414021890391099	Non RNA-binding protein	no	1
P0A1P8	grxA	-0.414094864279365	Non RNA-binding protein	no	1
P67649	clpS	-0.415551740877047	Non RNA-binding protein	no	1
Q8ZKQ0	lsrF	-0.417487176308079	Non RNA-binding protein	no	1
P06614	cysB	-0.417754939085433	Non RNA-binding protein	no	1
P0CL12	mlrA	-0.418737728932954	Non RNA-binding protein	no	1
Q7CPB8	fabR	-0.418872183500584	Non RNA-binding protein	no	0.985714285714286
Q8ZMF7	ispF	-0.419335892327418	Non RNA-binding protein	no	1
Q8ZR03	lipB	-0.419386694988886	Non RNA-binding protein	no	1
Q8ZK88	ulaC	-0.419435418439029	Non RNA-binding protein	no	1
P64008	dut	-0.420341212867093	Non RNA-binding protein	no	0.95364238410596
P40131	flgA	-0.420374376370745	Non RNA-binding protein	no	1
Q8ZPS4	aroH	-0.42042830402106	Non RNA-binding protein	no	0.948275862068966
P25924	cysG	-0.421036194798969	Non RNA-binding protein	no	1
P17430	iclR	-0.422621088128166	Non RNA-binding protein	no	0.930656934306569
P0CL03	ampD	-0.422856523951763	Non RNA-binding protein	no	1
Q8ZNN5	apbC	-0.423137352445949	Non RNA-binding protein	no	0.981029810298103
P26395	rfbI	-0.42376807951018	Non RNA-binding protein	no	1
Q7CPS1	ygiB	-0.424111864827693	Non RNA-binding protein	no	0.641255605381166
Q8ZLT0	argG	-0.424399199431079	Non RNA-binding protein	no	0.977628635346756
Q8ZN71	dapA	-0.425229216136188	Non RNA-binding protein	no	1
Q8ZN75	dapE	-0.425520942650365	Non RNA-binding protein	no	1
Q8ZM71	ygfB	-0.425768342612693	Non RNA-binding protein	no	0.947916666666667
P69066	sicA	-0.426015657833709	Non RNA-binding protein	no	0.975757575757576
P97084	cobD	-0.426050159527398	Non RNA-binding protein	no	1
Q8ZLX5	rlmG	-0.426237292660399	Non RNA-binding protein	no	1
Q8ZP20	treA	-0.428300433330932	Non RNA-binding protein	no	0.940350877192982
Q8ZQS2	gpmA	-0.428895854162297	Non RNA-binding protein	no	1
Q8ZRT5	guaC	-0.429913115125938	Non RNA-binding protein	no	1
Q8ZNV1	cmoB	-0.430539840139354	Non RNA-binding protein	no	1
P0CL51	argS	-0.430785208564935	Non RNA-binding protein	no	1
P00910	trpC	-0.430990794290704	Non RNA-binding protein	no	1
Q7CPE1	atpA	-0.431374614763788	Non RNA-binding protein	no	1
P66881	surE	-0.431614350515253	Non RNA-binding protein	no	1
P63905	dcd	-0.431876831648827	Non RNA-binding protein	no	0.994818652849741
P0C5Y6	yciZ	-0.432086377476151	Non RNA-binding protein	no	0.915254237288136
P0DM80	phoQ	-0.433756742277092	Non RNA-binding protein	no	0.97741273100616
P26462	fliE	-0.433764420056385	Non RNA-binding protein	no	1
Q8ZM98	kduI	-0.434843587850118	Non RNA-binding protein	no	0.989208633093525
P27237	prlC	-0.435057166687372	Non RNA-binding protein	no	1
P96062	phnS	-0.43557188701364	Non RNA-binding protein	no	1
Q8ZL46	slmA	-0.438626389033395	Non RNA-binding protein	no	0.97979797979798
Q8ZNL7	preA	-0.439085637179183	Non RNA-binding protein	no	1
Q7CP77	yjhX	-0.439211490201279	Non RNA-binding protein	no	0.729411764705882
Q8ZMF6	ispD	-0.439320341752252	Non RNA-binding protein	no	1
P0A1Y4	nuoG	-0.439403854563575	Non RNA-binding protein	no	0.903083700440529
Q8ZQR6	modC	-0.440729601583629	Non RNA-binding protein	no	1
P23924	mglA	-0.441504131000351	Non RNA-binding protein	no	1
P65774	nadK	-0.442931384406803	Non RNA-binding protein	no	1
P0AA34	yedF	-0.443680575227121	Non RNA-binding protein	no	1
P0A1W0	pyrL	-0.443786257139551	Non RNA-binding protein	no	0
Q8ZKQ5	lsrR	-0.444305272969871	Non RNA-binding protein	no	1
Q8ZPV0	astD	-0.444965576234926	Non RNA-binding protein	no	1
P69936	ydfG	-0.447095883282104	Non RNA-binding protein	no	1
Q8ZQW3	kdpC	-0.449246555830047	Non RNA-binding protein	no	1
P0A241	sulA	-0.449389031800869	Non RNA-binding protein	no	0.804733727810651
P37412	leuB	-0.449902126270317	Non RNA-binding protein	no	1
Q7CQC4	cmoA	-0.449909672971749	Non RNA-binding protein	no	1
Q8ZKP7	tpiA	-0.449948454695147	Non RNA-binding protein	no	1
P65454	murA	-0.451271618115117	Non RNA-binding protein	no	1
P63466	acpS	-0.451392106866383	Non RNA-binding protein	no	1
P39434	slt	-0.451478801903888	Non RNA-binding protein	no	1
P0A1P2	gpsA	-0.451898486352382	Non RNA-binding protein	no	1
P36555	eptA	-0.452268007589603	Non RNA-binding protein	no	1
Q9L6Q3	hemD	-0.452620960910752	Non RNA-binding protein	no	1
P0A9X6	mreB	-0.45320073277521	Non RNA-binding protein	no	1
Q8ZRU1	ddlB	-0.453265294772734	Non RNA-binding protein	no	1
Q7CR17	hha	-0.453934881925671	Non RNA-binding protein	no	1
Q56143	soxS	-0.455402634645153	Non RNA-binding protein	no	1
Q8ZKL6	argH	-0.458397354814866	Non RNA-binding protein	no	1
P0A1Q8	hemC	-0.45950718535893	Non RNA-binding protein	no	0.987220447284345
Q7CPQ1	nlpI	-0.459927196274274	Non RNA-binding protein	no	0.989795918367347
P26404	rfbM	-0.46007916739567	Non RNA-binding protein	no	0.993736951983299
Q9ZFV5	eutQ	-0.460138340167199	Non RNA-binding protein	no	1
P41785	prgJ	-0.460181625356056	Non RNA-binding protein	no	1
Q8ZRV8	rapA	-0.460834076961678	Non RNA-binding protein	no	1
P0CL50	otsB	-0.461078254286708	Non RNA-binding protein	no	1
P0A1F0	ddlA	-0.463055317494639	Non RNA-binding protein	no	1
Q8ZM45	rdgB	-0.463890403871294	Non RNA-binding protein	no	1
P26265	cpdB	-0.463897301251253	Non RNA-binding protein	no	1
P14062	gnd	-0.464449115282984	Non RNA-binding protein	no	1
P65692	pfkA	-0.46511780489987	Non RNA-binding protein	no	1
P65226	thrB	-0.466780265412143	Non RNA-binding protein	no	1
P23831	samA	-0.467784422093373	Non RNA-binding protein	no	0.992857142857143
P0A2J9	trkA	-0.469176576301043	Non RNA-binding protein	no	1
Q8ZPM1	rsxB	-0.46964661775783	Non RNA-binding protein	no	1
P00929	trpA	-0.469751636917736	Non RNA-binding protein	no	1
P37178	ptsP	-0.470535975973358	Non RNA-binding protein	no	1
Q9ZF60	gltI	-0.470796043607012	Non RNA-binding protein	no	0.993377483443709
Q7CQF3	tdk	-0.471146040174927	Non RNA-binding protein	no	1
P74858	ssaO	-0.472555161569613	Non RNA-binding protein	no	1
P58627	yceF	-0.472831851630564	Non RNA-binding protein	no	1
Q8ZQ06	nagZ	-0.473375124438214	Non RNA-binding protein	no	0.964809384164223
P0A1W2	lepB	-0.474859524464515	Non RNA-binding protein	no	1
Q8ZLU2	diaA	-0.475825625003219	Non RNA-binding protein	no	1
P25852	zraR	-0.478030217911009	Non RNA-binding protein	no	1
P0CL02	csiD	-0.478376471926227	Non RNA-binding protein	no	1
Q9EYX5	zntB	-0.478512780728161	Non RNA-binding protein	no	1
Q9ZFU7	eutR	-0.478741918885184	Non RNA-binding protein	no	1
Q8ZM39	mltC	-0.478902194668626	Non RNA-binding protein	no	1
P65973	rdgC	-0.479702135517034	Non RNA-binding protein	no	1
Q8ZL81	STM3670	-0.480406676640044	Non RNA-binding protein	no	1
Q9ZFV4	eutT	-0.480705282336252	Non RNA-binding protein	no	0.98876404494382
P08421	pyrI	-0.480968452887693	Non RNA-binding protein	no	1
Q8ZRS3	speE	-0.481669268647514	Non RNA-binding protein	no	1
Q8ZRQ7	gluQ	-0.482950995531112	Non RNA-binding protein	no	0.98993288590604
P67912	hldD	-0.483075864139694	Non RNA-binding protein	no	1
Q8ZLB7	bcsZ	-0.48343209156851	Non RNA-binding protein	no	1
P0A191	livF	-0.483949921827758	Non RNA-binding protein	no	1
P28355	recJ	-0.4861662201272	Non RNA-binding protein	no	0.977469670710572
P37461	zraS	-0.486804814199522	Non RNA-binding protein	no	1
P67688	prmA	-0.487075855957689	Non RNA-binding protein	no	0.996587030716723
P30752	lolB	-0.488447150940659	Non RNA-binding protein	no	1
P12677	bioA	-0.490122569462788	Non RNA-binding protein	no	1
Q8ZPV9	yeaD	-0.490851248061103	Non RNA-binding protein	no	0.952380952380952
P37462	alkB	-0.491745891848499	Non RNA-binding protein	no	1
P67091	uspF	-0.492165497675306	Non RNA-binding protein	no	1
P0A2E8	fliA	-0.492342908211048	Non RNA-binding protein	no	1
Q7CQR2	yceH	-0.492502631558475	Non RNA-binding protein	no	1
P40702	spaS	-0.492918542833402	Non RNA-binding protein	no	0.946629213483146
Q8ZPB6	STM1619	-0.494164365868485	Non RNA-binding protein	no	1
Q8ZNK6	nfo	-0.495464709079036	Non RNA-binding protein	no	1
Q8ZJV1	lplA	-0.4960184018275	Non RNA-binding protein	no	1
P60195	rbn	-0.496062805122868	Non RNA-binding protein	no	1
P67073	ung	-0.497323926094882	Non RNA-binding protein	no	0.978165938864629
P65992	recR	-0.498451435764069	Non RNA-binding protein	no	1
Q8ZLB8	bcsC	-0.498574996862519	Non RNA-binding protein	no	0.920338983050847
Q04873	udg	-0.499729536876558	Non RNA-binding protein	no	1
P74873	sptP	-0.500052146071898	Non RNA-binding protein	no	0.896869244935543
Q8ZND7	yfbV	-0.500590615372494	Non RNA-binding protein	no	1
P28354	lysS	-0.500806675149072	Non RNA-binding protein	no	0.954455445544554
Q8ZL42	ligB	-0.501063749737021	Non RNA-binding protein	no	1
Q8ZPW6	yoaI	-0.50159875879631	Non RNA-binding protein	no	1
P40731	tsaD	-0.502535150479494	Non RNA-binding protein	no	1
P16323	flgF	-0.503044669057128	Non RNA-binding protein	no	0.51394422310757
Q8ZJV0	smp	-0.504808585140947	Non RNA-binding protein	no	0.901869158878505
P0A2F4	sodB	-0.504885248131399	Non RNA-binding protein	no	1
Q7CQB9	pgsA	-0.505254343254677	Non RNA-binding protein	no	1
Q8ZRS5	dtnK	-0.50690778622529	Non RNA-binding protein	no	1
P30753	ispE	-0.507544490954129	Non RNA-binding protein	no	1
P67686	uspB	-0.507823139422396	Non RNA-binding protein	no	1
P60659	speA	-0.508239158287159	Non RNA-binding protein	no	0.963525835866261
P32200	lpxA	-0.508727397859521	Non RNA-binding protein	no	1
P65359	minC	-0.510501711996903	Non RNA-binding protein	no	1
Q05595	cbiN	-0.511225485461537	Non RNA-binding protein	no	1
P43661	lpfB	-0.511420054983254	Non RNA-binding protein	no	1
Q8ZPU8	astE	-0.512650337112988	Non RNA-binding protein	no	1
P39432	yjjX	-0.51332287428058	Non RNA-binding protein	no	1
P0A1S6	yaeQ	-0.515819820592775	Non RNA-binding protein	no	1
Q7CQT7	ycaR	-0.517643770630329	Non RNA-binding protein	no	0.983333333333333
Q8ZKX0	glmU	-0.517857807331468	Non RNA-binding protein	no	0.953947368421053
P26477	flgM	-0.518672747678338	Non RNA-binding protein	no	0
Q8ZRX5	caiD	-0.518953630541617	Non RNA-binding protein	no	0.988505747126437
P65960	yicR	-0.519739594758409	Non RNA-binding protein	no	1
Q8ZL83	dlgD	-0.520357927102555	Non RNA-binding protein	no	1
P25081	manA	-0.521492201426266	Non RNA-binding protein	no	1
O68883	gltA	-0.521608832067095	Non RNA-binding protein	no	1
P67197	ppsR	-0.522202095798913	Non RNA-binding protein	no	1
P74884	feoB	-0.522570841014644	Non RNA-binding protein	no	1
P0A1D7	clpP	-0.52370390266962	Non RNA-binding protein	no	1
Q9F0N8	iraM	-0.524521786974934	Non RNA-binding protein	no	1
Q7CQS3	cbpM	-0.524838096089091	Non RNA-binding protein	no	1
P50335	yhjJ	-0.524865534473773	Non RNA-binding protein	no	0.955555555555556
O31041	pduD	-0.526070364016863	Non RNA-binding protein	no	1
Q7CPK0	ugpB	-0.526509293877668	Non RNA-binding protein	no	0.910958904109589
P16328	fliD	-0.527630913294838	Non RNA-binding protein	no	1
Q8ZKF5	nrfA	-0.527946395630274	Non RNA-binding protein	no	0.989539748953975
P37450	pduC	-0.528380235544647	Non RNA-binding protein	no	0.958483754512635
Q8ZPM4	rsxG	-0.528455288907495	Non RNA-binding protein	no	0.995145631067961
Q8ZLI0	rtcA	-0.528505229079328	Non RNA-binding protein	no	1
Q9S498	thiH	-0.529300714537721	Non RNA-binding protein	no	1
Q9ZFV7	eutS	-0.529339417097745	Non RNA-binding protein	no	1
P33772	amiA	-0.52980888703488	Non RNA-binding protein	no	0.757785467128028
Q8ZRJ7	fadE	-0.5306561429593	Non RNA-binding protein	no	0.997542997542998
P0A1E8	csgB	-0.530719472288777	Non RNA-binding protein	no	1
P55882	thiD	-0.530896404752085	Non RNA-binding protein	no	1
P10503	putA	-0.53194432355339	Non RNA-binding protein	no	0.985606060606061
P33771	hemF	-0.53208961943709	Non RNA-binding protein	no	1
O52765	hisS	-0.533634989262971	Non RNA-binding protein	no	1
Q8ZMJ8	norR	-0.53369629761551	Non RNA-binding protein	no	1
Q8ZMX9	nadB	-0.534281610048851	Non RNA-binding protein	no	0.998148148148148
Q8ZQD4	lolA	-0.534408440394062	Non RNA-binding protein	no	0.793103448275862
P18949	metC	-0.534457540221004	Non RNA-binding protein	no	0.994936708860759
Q8ZKZ9	ccmA1	-0.53497349972104	Non RNA-binding protein	no	1
P0A2P6	xerD	-0.535032116239467	Non RNA-binding protein	no	0.946308724832215
P26977	purD	-0.535884291813722	Non RNA-binding protein	no	1
P40813	hsdM	-0.53596108717463	Non RNA-binding protein	no	0.848771266540643
Q7BVH7	sseB	-0.536644783014482	Non RNA-binding protein	no	1
Q9L6M0	ubiD	-0.537696682196495	Non RNA-binding protein	no	1
P22494	umuC	-0.538355953622549	Non RNA-binding protein	no	1
P06202	oppA	-0.538819936614837	Non RNA-binding protein	no	1
Q8ZMD3	queF	-0.539872822710803	Non RNA-binding protein	no	0.99645390070922
P37444	trpR	-0.539944002420971	Non RNA-binding protein	no	0.972222222222222
P23988	pagC	-0.540341344496462	Non RNA-binding protein	no	1
P0A2C9	fabG	-0.542317857369316	Non RNA-binding protein	no	1
P40193	ptsJ	-0.542550109028531	Non RNA-binding protein	no	0.997674418604651
Q8ZRX6	caiE	-0.542740527771105	Non RNA-binding protein	no	0.828282828282828
Q8ZKP3	glpK	-0.543066363378368	Non RNA-binding protein	no	1
P65510	kefG	-0.543187154909501	Non RNA-binding protein	no	1
Q8ZQC0	kdsB	-0.543573111128627	Non RNA-binding protein	no	1
Q7CQ49	nuoA	-0.543769776397884	Non RNA-binding protein	no	0.931972789115646
Q8ZQJ5	rlmC	-0.543984855968534	Non RNA-binding protein	no	1
Q8ZPA6	steB	-0.544064744019918	Non RNA-binding protein	no	1
P55888	xerC	-0.544160169692555	Non RNA-binding protein	no	1
Q7CPK5	feoC	-0.544239859169287	Non RNA-binding protein	no	1
Q9L6M9	ysgA	-0.545000571946516	Non RNA-binding protein	no	0.985185185185185
Q8ZQ79	sseI	-0.54550120637884	Non RNA-binding protein	no	1
Q8ZJW6	rsmC	-0.545706455643754	Non RNA-binding protein	no	1
P40722	sopD	-0.545950757848332	Non RNA-binding protein	no	1
Q56062	prpB	-0.546145519346873	Non RNA-binding protein	no	1
Q7CQ12	iscA	-0.546508419434734	Non RNA-binding protein	no	1
P0CL44	orgA	-0.546755391511994	Non RNA-binding protein	no	1
P65559	yfcD	-0.547131558311508	Non RNA-binding protein	no	0.902173913043478
P0A1F8	asd	-0.548790807713856	Non RNA-binding protein	no	1
O85140	fabD	-0.548871496351049	Non RNA-binding protein	no	1
Q8ZKL8	argC	-0.549421784964153	Non RNA-binding protein	no	1
P36556	basR	-0.550036959046418	Non RNA-binding protein	no	1
Q8ZK89	ulaB	-0.552145423554728	Non RNA-binding protein	no	1
O06961	tdcD	-0.552363044570286	Non RNA-binding protein	no	1
P37868	pefC	-0.55251717071629	Non RNA-binding protein	no	1
P07801	cheR	-0.553506936180041	Non RNA-binding protein	no	1
P37174	ybaK	-0.55353195606667	Non RNA-binding protein	no	1
P67246	yfcN	-0.554501720436796	Non RNA-binding protein	no	0.994535519125683
P0A1Q6	hemA	-0.555883645701143	Non RNA-binding protein	no	1
P61378	ccmA2	-0.555931680539958	Non RNA-binding protein	no	1
Q8ZMH3	pphB	-0.557579930003296	Non RNA-binding protein	no	1
P37421	rfaF	-0.557661903977667	Non RNA-binding protein	no	1
Q8ZL90	xylA	-0.558280861674281	Non RNA-binding protein	no	1
P0A1I7	flgC	-0.559516879755799	Non RNA-binding protein	no	1
Q8ZQ51	hpaC	-0.559790352231122	Non RNA-binding protein	no	1
Q8ZKQ6	lsrK	-0.559877771096654	Non RNA-binding protein	no	1
Q7CP93	ulaR	-0.560967636358681	Non RNA-binding protein	no	1
Q8ZQX1	fldA	-0.561578175056151	Non RNA-binding protein	no	1
Q8ZPB3	mdoD	-0.561898274017732	Non RNA-binding protein	no	0.998185117967332
P12680	pabB	-0.562219779476107	Non RNA-binding protein	no	1
Q9L645	nrdG	-0.562311515093035	Non RNA-binding protein	no	1
P74883	purM	-0.562387139492687	Non RNA-binding protein	no	1
Q08698	nrdE	-0.563313678650238	Non RNA-binding protein	no	0.99859943977591
Q9KIB9	sifB	-0.563681658505318	Non RNA-binding protein	no	0.984177215189873
P0A231	pldA	-0.563926062633225	Non RNA-binding protein	no	1
Q8ZPD7	steA	-0.570159179034799	Non RNA-binding protein	no	1
Q8ZQQ2	slrP	-0.570683964481463	Non RNA-binding protein	no	1
P37413	metAS	-0.571225846308959	Non RNA-binding protein	no	1
P0A2L3	corC	-0.571756099627803	Non RNA-binding protein	no	0.945205479452055
P67645	frdD	-0.572896628469445	Non RNA-binding protein	no	1
P66746	ruvA	-0.573575385196235	Non RNA-binding protein	no	1
P0A1I3	invA	-0.576921405647649	Non RNA-binding protein	no	1
P58509	argP	-0.577657395278583	Non RNA-binding protein	no	1
Q8ZQQ6	bioC	-0.57845813529236	Non RNA-binding protein	no	1
O68838	gshA	-0.579210561939341	Non RNA-binding protein	no	1
P0A197	ubiB	-0.579255567577548	Non RNA-binding protein	no	1
Q56106	fliB	-0.579924175848771	Non RNA-binding protein	no	1
Q06399	yedD	-0.58039414858821	Non RNA-binding protein	no	0.787234042553192
P0A2S9	rhaS	-0.580530825280275	Non RNA-binding protein	no	1
P37589	pmrD	-0.581868653177734	Non RNA-binding protein	no	1
P26979	rpoN	-0.582439912207369	Non RNA-binding protein	no	0.754716981132076
P40196	yfeL	-0.582814609815142	Non RNA-binding protein	no	1
Q7CR22	queC	-0.583766569026454	Non RNA-binding protein	no	1
P26978	purH	-0.584618806438986	Non RNA-binding protein	no	0.994328922495274
Q8ZNG0	rhmA	-0.585184371774073	Non RNA-binding protein	no	1
P26264	cysQ	-0.585429354835984	Non RNA-binding protein	no	1
P40680	erfK	-0.585951406394291	Non RNA-binding protein	no	0.935275080906149
P0A1A9	xthA	-0.586399951880037	Non RNA-binding protein	no	1
P67524	dnaT	-0.586689887906539	Non RNA-binding protein	no	0.837988826815642
P0A1N2	fliT	-0.587074458045398	Non RNA-binding protein	no	1
P66684	rnt	-0.588013029319981	Non RNA-binding protein	no	1
P39701	cobC	-0.589006525306128	Non RNA-binding protein	no	1
Q9F7B2	wzb	-0.58984414332041	Non RNA-binding protein	no	0.973154362416107
P26391	rfbB	-0.589933471581921	Non RNA-binding protein	no	1
P04042	cheB	-0.590120011318827	Non RNA-binding protein	no	1
Q8ZR69	lpxH	-0.590159422633914	Non RNA-binding protein	no	1
Q8ZMC5	fucK	-0.591436716097709	Non RNA-binding protein	no	1
Q8ZPL7	fumC	-0.59145369481799	Non RNA-binding protein	no	0.997858672376874
Q8ZNQ9	wza	-0.591490932615777	Non RNA-binding protein	no	1
P37926	fimF	-0.591716454455691	Non RNA-binding protein	no	1
Q8ZLQ6	nanA	-0.592360427453653	Non RNA-binding protein	no	1
Q7CPA2	cutA	-0.593065415131703	Non RNA-binding protein	no	1
P0A1N8	flgH	-0.593482878173814	Non RNA-binding protein	no	1
P40192	pdxK	-0.593928135195624	Non RNA-binding protein	no	1
Q8ZNQ3	mdtA	-0.594174177991694	Non RNA-binding protein	no	0.912832929782082
P0A2N2	vsdE	-0.594765086309109	Non RNA-binding protein	no	1
Q8ZRX4	caiC	-0.595027045788202	Non RNA-binding protein	no	1
Q8ZRN1	metQ	-0.595073466423278	Non RNA-binding protein	no	1
Q8ZPM8	pdxY	-0.595142032142264	Non RNA-binding protein	no	1
Q8ZMC6	fucI	-0.595451224893463	Non RNA-binding protein	no	1
P02910	hisJ	-0.595536290298105	Non RNA-binding protein	no	1
P03054	trpL	-0.595794726493177	Non RNA-binding protein	no	0
Q8ZQ40	STM1119	-0.600703912546658	Non RNA-binding protein	no	1
P55886	yigA	-0.601028945980317	Non RNA-binding protein	no	0.970212765957447
P67638	frdC	-0.601457976391046	Non RNA-binding protein	no	1
Q8ZJV8	deoC	-0.602182437093524	Non RNA-binding protein	no	1
Q8ZPU9	astB	-0.603995203129057	Non RNA-binding protein	no	1
P0A2L9	sirB1	-0.604084354561787	Non RNA-binding protein	no	1
Q8ZLW5	yhaM	-0.604673332669095	Non RNA-binding protein	no	1
P40195	yfeK	-0.605120292710595	Non RNA-binding protein	no	1
P0A1G9	dnaQ	-0.605305526537942	Non RNA-binding protein	no	1
P41793	eutE	-0.605365076718564	Non RNA-binding protein	no	1
P0CI68	mgtL	-0.605637151472681	Non RNA-binding protein	no	0
P68738	nfi	-0.606197801460489	Non RNA-binding protein	yes	1
P0A2T6	crp	-0.606832043746375	Non RNA-binding protein	no	1
Q8ZPJ4	ynfC	-0.607901827008109	Non RNA-binding protein	no	1
O52326	arnD	-0.608461522499573	Non RNA-binding protein	no	0.996655518394649
Q8ZM75	gcvH	-0.609262673434869	Non RNA-binding protein	no	1
P0A208	eutP	-0.609985840265253	Non RNA-binding protein	no	0.962264150943396
P0A2H3	tatA	-0.610043424618949	Non RNA-binding protein	no	0.607142857142857
Q8ZKS7	fdhD	-0.610276170221634	Non RNA-binding protein	no	1
P41780	apbE	-0.610361160636387	Non RNA-binding protein	no	1
Q9FD10	sseJ	-0.610831475792132	Non RNA-binding protein	no	1
Q8ZKY0	yidZ	-0.611080038118589	Non RNA-binding protein	no	1
P65417	yedP	-0.611930850502394	Non RNA-binding protein	no	1
P0A267	gppA	-0.612647835382004	Non RNA-binding protein	no	1
P64222	gcvT	-0.612801341557099	Non RNA-binding protein	no	1
P41789	glnG	-0.613043551296013	Non RNA-binding protein	no	1
P60959	lgt	-0.613435274005955	Non RNA-binding protein	no	1
Q8ZPK2	osmX	-0.614033191844679	Non RNA-binding protein	no	1
Q9XDM6	pduV	-0.61438576237637	Non RNA-binding protein	no	1
Q8ZNA7	fadJ	-0.614956439158206	Non RNA-binding protein	no	0.984615384615385
Q7CPH8	secB	-0.61505539322198	Non RNA-binding protein	no	0.974193548387097
P0DMP3	dam	-0.615671432623358	Non RNA-binding protein	no	1
Q8ZQR2	hutI	-0.615975648479821	Non RNA-binding protein	no	1
P67557	mdoG	-0.616111737367985	Non RNA-binding protein	no	0.992172211350294
P0CL05	nei	-0.616338013383862	Non RNA-binding protein	no	0.996197718631179
P37586	metH	-0.617485798461181	Non RNA-binding protein	no	1
P67347	msrP	-0.617545169638202	Non RNA-binding protein	no	0.997005988023952
P14161	mutL	-0.619301679124822	Non RNA-binding protein	no	0.839805825242718
O66041	uvrC	-0.61967605078002	Non RNA-binding protein	no	1
P30012	nadC	-0.62041994880599	Non RNA-binding protein	no	0.97979797979798
P37925	fimH	-0.620721871608704	Non RNA-binding protein	no	1
Q8ZPS5	ydiU	-0.62101096221113	Non RNA-binding protein	no	0.995833333333333
Q8ZKM0	ppc	-0.622268657087448	Non RNA-binding protein	no	1
Q9L7S0	yihU	-0.622799649365751	Non RNA-binding protein	no	1
Q8ZK85	ulaF	-0.623037112302127	Non RNA-binding protein	no	1
Q8ZQ59	pipB	-0.625318570683824	Non RNA-binding protein	no	1
P15934	fliH	-0.626953580827856	Non RNA-binding protein	no	0.531914893617021
P0CL08	hilD	-0.627713530070873	Non RNA-binding protein	no	0.983818770226537
P58586	ybhK	-0.6277808112436	Non RNA-binding protein	no	1
Q8ZQP0	ybhG	-0.628399026274918	Non RNA-binding protein	no	0.809667673716012
P65817	htpX	-0.62843191525704	Non RNA-binding protein	no	1
P0A2P4	yheU	-0.629034716554798	Non RNA-binding protein	no	1
P0A1B5	aroF	-0.629502347007594	Non RNA-binding protein	no	0.811797752808989
H9L451	bamB	-0.630153551784968	Non RNA-binding protein	no	1
P58729	aroC	-0.631323416593097	Non RNA-binding protein	no	0.994459833795014
Q8ZRQ6	sfsA	-0.631907040894366	Non RNA-binding protein	no	1
Q7CQN4	lpp1	-0.631987508361459	Non RNA-binding protein	no	0.538461538461538
Q8ZPI0	yneE	-0.632740743228488	Non RNA-binding protein	no	1
Q05590	cbiH	-0.632911789291464	Non RNA-binding protein	no	1
P43666	eptB	-0.633076636366771	Non RNA-binding protein	no	1
O52324	arnC	-0.633245122680452	Non RNA-binding protein	no	1
Q8ZLP5	aaeB	-0.63375630565972	Non RNA-binding protein	no	1
P24517	radA	-0.633856352151049	Non RNA-binding protein	no	1
P0A2D3	secE	-0.635023397124989	Non RNA-binding protein	no	1
P0A2C5	rbsB	-0.635388098984012	Non RNA-binding protein	no	1
P26398	rfbH	-0.635481215022295	Non RNA-binding protein	no	1
P0A1Y0	mutS	-0.635513558154222	Non RNA-binding protein	no	0.996491228070175
Q05593	cbiL	-0.636505502823327	Non RNA-binding protein	no	1
P60656	speB	-0.637125481315939	Non RNA-binding protein	no	1
P0A271	hslV	-0.637361599077456	Non RNA-binding protein	no	1
Q8ZP15	fadR	-0.63795433317759	Non RNA-binding protein	no	1
P26464	dnaN	-0.638235848749885	Non RNA-binding protein	no	1
Q9L9J1	thiG	-0.638308233962286	Non RNA-binding protein	no	1
P26982	degP	-0.638472528854098	Non RNA-binding protein	no	1
Q8ZNE0	yfbR	-0.639359064383018	Non RNA-binding protein	no	1
Q8ZQE4	macB	-0.639407459467025	Non RNA-binding protein	no	1
P0AA28	trxA	-0.640119825513209	Non RNA-binding protein	no	1
P16656	ycjE	-0.641944800037586	Non RNA-binding protein	no	1
Q8ZQ08	lpoB	-0.643000110229184	Non RNA-binding protein	no	0.599056603773585
Q8ZL61	lldD	-0.643219827477284	Non RNA-binding protein	no	1
Q8ZLS1	kdsD	-0.643789525905774	Non RNA-binding protein	no	1
P0A1Z0	cadA	-0.644098563216928	Non RNA-binding protein	no	1
P22038	trmA	-0.644758542783609	Non RNA-binding protein	yes	0.986338797814208
Q8ZRD9	queA	-0.644884840144003	Non RNA-binding protein	no	1
Q8ZMA9	thyA	-0.645280349399356	Non RNA-binding protein	no	1
Q93IN1	bcsB	-0.645467705060593	Non RNA-binding protein	no	1
P26466	lamB	-0.645548512031501	Non RNA-binding protein	no	1
Q8ZN53	rodZ	-0.645753418648299	Non RNA-binding protein	no	0.523952095808383
P13041	mkaC	-0.64666066843093	Non RNA-binding protein	no	1
P26976	phoN	-0.647143327359199	Non RNA-binding protein	no	0.944
P0A2M3	yoaH	-0.647924843022907	Non RNA-binding protein	no	0
P05416	glgA	-0.648134823976683	Non RNA-binding protein	no	1
Q7CPD4	pepQ	-0.64969958056843	Non RNA-binding protein	no	1
P29848	cysM	-0.649923582999168	Non RNA-binding protein	no	1
Q8ZKZ7	torA	-0.650144392394731	Non RNA-binding protein	no	0.976470588235294
Q8ZM82	idi	-0.650642291294986	Non RNA-binding protein	no	0.94475138121547
Q8ZRP3	dxr	-0.651688203043413	Non RNA-binding protein	no	1
P37408	hemH	-0.653422734384565	Non RNA-binding protein	no	1
P16326	flgL	-0.653693695280537	Non RNA-binding protein	no	1
P0A1T8	yigF	-0.654696475192309	Non RNA-binding protein	no	1
P67286	ybjQ	-0.654963409989921	Non RNA-binding protein	no	1
Q8ZNG2	sseL	-0.656072150766174	Non RNA-binding protein	no	1
P22493	umuD	-0.656646890841054	Non RNA-binding protein	no	1
P58683	aphA	-0.656816505088283	Non RNA-binding protein	no	1
Q8ZPZ9	nagK	-0.657330549923374	Non RNA-binding protein	no	1
P41795	eutG	-0.658215325555081	Non RNA-binding protein	no	1
Q8ZQ34	nanM	-0.658347143878618	Non RNA-binding protein	no	1
Q8ZKW4	asnA	-0.658827470721263	Non RNA-binding protein	no	1
Q8ZKZ8	torD	-0.658891167561588	Non RNA-binding protein	no	1
P10372	hisA	-0.659874941822908	Non RNA-binding protein	no	1
Q7CQN5	sufS	-0.65994686427453	Non RNA-binding protein	no	1
Q7CPZ3	bamE	-0.660411573794224	Non RNA-binding protein	no	0.982142857142857
Q7CQ56	menB	-0.660907323192341	Non RNA-binding protein	no	0.947368421052632
Q9L6R4	wecC	-0.66126601809892	Non RNA-binding protein	no	1
P37722	frsA	-0.661710976843202	Non RNA-binding protein	no	1
P0A2U0	ogt	-0.662225031314149	Non RNA-binding protein	no	1
P0A2D9	glnL	-0.662333392067274	Non RNA-binding protein	no	1
P12678	bioB	-0.663723657107272	Non RNA-binding protein	no	1
Q05591	cbiJ	-0.66401732707146	Non RNA-binding protein	no	1
Q8ZLI7	nfuA	-0.665316982618036	Non RNA-binding protein	no	0.989528795811518
P55900	serC	-0.665403723721336	Non RNA-binding protein	no	1
Q8ZQZ8	nadD	-0.665592668969331	Non RNA-binding protein	no	1
P58630	yhdE	-0.666043141684223	Non RNA-binding protein	no	0.99492385786802
P66822	smg	-0.666087778424066	Non RNA-binding protein	no	1
Q8ZPU0	cedA	-0.666260215022911	Non RNA-binding protein	no	0.775
P0A1U4	yjaG	-0.666527790032853	Non RNA-binding protein	no	1
O52325	arnA	-0.66692027306763	Non RNA-binding protein	no	1
P63411	ackA	-0.667049778965163	Non RNA-binding protein	no	1
Q8ZQ75	zapC	-0.668142740837267	Non RNA-binding protein	no	1
Q8ZRU7	murE	-0.670066054432659	Non RNA-binding protein	no	1
Q8ZLS0	kdsC	-0.670422980913129	Non RNA-binding protein	no	1
P66950	bepA	-0.672270710244041	Non RNA-binding protein	no	0.997946611909651
P06191	dadX	-0.674005775791336	Non RNA-binding protein	no	1
P19264	eutB	-0.674460775332776	Non RNA-binding protein	no	1
Q08016	argI	-0.675312387199671	Non RNA-binding protein	no	1
P07691	pyrF	-0.675618213005108	Non RNA-binding protein	no	0.946938775510204
P06185	pgtE	-0.676462786658226	Non RNA-binding protein	no	1
P51066	aceA	-0.676939300024958	Non RNA-binding protein	no	0.95852534562212
Q9RF52	pepB	-0.677214630456179	Non RNA-binding protein	no	0.997658079625293
Q8ZMX8	yfiC	-0.677810720084193	Non RNA-binding protein	no	1
P64501	yebO	-0.680358093341435	Non RNA-binding protein	no	1
Q8ZR29	entH	-0.681691052907503	Non RNA-binding protein	no	1
P27031	rhaA	-0.683424934503313	Non RNA-binding protein	no	1
Q05869	mutY	-0.683624658267516	Non RNA-binding protein	no	1
P0CL07	hemL	-0.683902910968756	Non RNA-binding protein	no	1
P16657	fabI	-0.684232753641943	Non RNA-binding protein	no	1
P08006	oppC	-0.684354645541316	Non RNA-binding protein	no	1
Q9L6R7	wecA	-0.685604064778763	Non RNA-binding protein	no	0.986376021798365
P46924	leuO	-0.685852749902321	Non RNA-binding protein	no	0.968152866242038
Q8ZNE9	menH	-0.689743041793311	Non RNA-binding protein	no	1
P20751	fic	-0.691398691186035	Non RNA-binding protein	no	1
P00499	hisG	-0.694031891361765	Non RNA-binding protein	no	1
Q56064	entD	-0.694485881305417	Non RNA-binding protein	no	1
P63351	btuD	-0.695736493831505	Non RNA-binding protein	no	1
Q8ZRV0	sgrR	-0.696241286441968	Non RNA-binding protein	no	1
P43663	lpfD	-0.697607237912804	Non RNA-binding protein	no	1
P66869	sucC	-0.698963452413953	Non RNA-binding protein	no	1
Q8ZK33	arcA	-0.701268690616775	Non RNA-binding protein	no	1
P60636	yohJ	-0.70191081200161	Non RNA-binding protein	no	1
Q05596	cbiO	-0.702805641100869	Non RNA-binding protein	no	1
Q8ZMG5	otnK	-0.704063727766893	Non RNA-binding protein	no	1
Q8ZLX7	patA	-0.70516296073139	Non RNA-binding protein	no	1
Q8ZNF3	arnB	-0.707159083366261	Non RNA-binding protein	no	1
P37415	PSLT051	-0.707567806229488	Non RNA-binding protein	no	0.961661341853035
Q8ZPC9	prr	-0.707782046404042	Non RNA-binding protein	no	1
P63462	azoR	-0.708023592127787	Non RNA-binding protein	no	1
P0A1J1	flgE	-0.70805052729525	Non RNA-binding protein	no	0.813895781637717
P0A2K9	nudL	-0.70827394262941	Non RNA-binding protein	no	1
P0CW86	sodC1	-0.708567925353423	Non RNA-binding protein	no	1
P22714	galT	-0.710109587206541	Non RNA-binding protein	no	0.836206896551724
Q7CPM7	aaeX	-0.710274405310044	Non RNA-binding protein	no	1
Q05597	cbiP	-0.710564512108068	Non RNA-binding protein	no	1
Q08015	miaE	-0.711636630063257	Non RNA-binding protein	no	1
Q8ZPR4	ydiB	-0.714872595644734	Non RNA-binding protein	no	1
P40810	ilvD	-0.715491976473296	Non RNA-binding protein	no	0.983766233766234
Q56017	apaG	-0.715708121568721	Non RNA-binding protein	no	1
Q7CQ90	yohO	-0.716119747984572	Non RNA-binding protein	no	1
P63798	clsA	-0.717295417366758	Non RNA-binding protein	no	1
P36936	pepE	-0.717601942636753	Non RNA-binding protein	no	1
Q7CQD4	sopE2	-0.717623065140249	Non RNA-binding protein	no	0.995833333333333
P0CZ04	spiC	-0.717808994137433	Non RNA-binding protein	no	1
O54290	ycdZ	-0.718315050215313	Non RNA-binding protein	no	1
Q8ZM80	ygfZ	-0.71870916567632	Non RNA-binding protein	no	1
P06204	pyrC	-0.718771570366102	Non RNA-binding protein	no	1
P0A1A5	ilvE	-0.718854559990116	Non RNA-binding protein	no	0.996763754045307
Q8ZKE6	phnO	-0.720707025708154	Non RNA-binding protein	no	1
P26397	rfbG	-0.721632336294226	Non RNA-binding protein	no	1
Q8ZKL9	argE	-0.722555590541089	Non RNA-binding protein	no	1
P40720	fumA	-0.725373177952074	Non RNA-binding protein	no	1
P41030	galS	-0.725740886622284	Non RNA-binding protein	no	1
Q8ZRX3	caiB	-0.726579503139865	Non RNA-binding protein	no	1
P40784	ycdD	-0.726737898307434	Non RNA-binding protein	no	0
P0A279	psiE	-0.726914566986069	Non RNA-binding protein	no	1
P67613	aat	-0.728134189244591	Non RNA-binding protein	no	1
Q8ZPP9	lpp2	-0.728475283891763	Non RNA-binding protein	no	1
P22715	galE	-0.728762099520094	Non RNA-binding protein	no	0.961538461538462
Q8ZRT8	secM	-0.729896319099146	Non RNA-binding protein	no	1
P74879	pduW	-0.730552188766001	Non RNA-binding protein	no	1
P0A1X4	lpxD	-0.731939402209596	Non RNA-binding protein	no	0.982404692082111
P67100	tusA	-0.734255754776727	Non RNA-binding protein	no	1
Q8ZM27	iraD	-0.734268108216142	Non RNA-binding protein	no	1
P67651	rraA	-0.735617735708782	Non RNA-binding protein	no	1
P58688	folD	-0.735744579267193	Non RNA-binding protein	no	0.996527777777778
P0A193	livG	-0.736253907938777	Non RNA-binding protein	no	1
Q8ZR01	rlpA	-0.736635706630739	Non RNA-binding protein	no	0.687664041994751
Q05632	cbiT	-0.737122441137074	Non RNA-binding protein	no	0.994791666666667
P26318	fimY	-0.738503328286466	Non RNA-binding protein	no	0.983333333333333
Q05600	cbiB	-0.739089811552916	Non RNA-binding protein	no	1
P0A1U8	yiiY	-0.739135112319931	Non RNA-binding protein	no	1
P15888	nfsB	-0.739624996599307	Non RNA-binding protein	no	1
P96069	ssaU	-0.73988397230085	Non RNA-binding protein	no	0.96875
Q8ZK67	fbp	-0.742408201777046	Non RNA-binding protein	no	1
Q8ZQT5	tolB	-0.743441761927969	Non RNA-binding protein	no	0.988372093023256
Q8ZL08	dsdA	-0.745538323255702	Non RNA-binding protein	no	0.988636363636364
P65350	mgsA	-0.745636489854134	Non RNA-binding protein	no	1
P03022	araC	-0.747811226000243	Non RNA-binding protein	no	1
Q8ZRS4	speD	-0.749489946298269	Non RNA-binding protein	no	1
P26341	manB	-0.749513893323983	Non RNA-binding protein	no	1
P40732	argD	-0.751736660842163	Non RNA-binding protein	no	1
P26392	rfbD	-0.75633320523233	Non RNA-binding protein	no	1
Q8ZP01	yobD	-0.757403887146781	Non RNA-binding protein	no	1
P40727	flhB	-0.757601379215667	Non RNA-binding protein	no	0.887728459530026
Q8ZL03	ibpB	-0.759507153708728	Non RNA-binding protein	no	1
P35671	invE	-0.759569160183226	Non RNA-binding protein	no	0.825268817204301
Q8ZKT0	fdhE	-0.760191767415137	Non RNA-binding protein	no	1
P0A202	csgF	-0.761059481532937	Non RNA-binding protein	no	0.840579710144927
P12681	pgtP	-0.761260116682585	Non RNA-binding protein	no	1
P0A2R2	flhD	-0.763494342244154	Non RNA-binding protein	no	0.982300884955752
O87663	yadU	-0.764718176191771	Non RNA-binding protein	no	1
Q8ZR14	citG2	-0.766165062884399	Non RNA-binding protein	no	0.993288590604027
Q8ZNS5	mtfA	-0.766805002252691	Non RNA-binding protein	no	0.954716981132075
Q8ZKR4	fieF	-0.7676639356172	Non RNA-binding protein	no	1
P0A2Q0	hdfR	-0.768215299702212	Non RNA-binding protein	no	1
P0A6B1	acpP	-0.770598560839913	Non RNA-binding protein	no	1
Q8ZQR4	pgl	-0.771123808029482	Non RNA-binding protein	no	1
Q8ZRW0	lptD	-0.771607908729328	Non RNA-binding protein	no	0.908396946564885
Q8ZMB5	ptrA	-0.772820393994939	Non RNA-binding protein	no	0.948024948024948
Q8ZQY4	rihA	-0.774250811510865	Non RNA-binding protein	no	1
Q56029	pagD	-0.777177824339199	Non RNA-binding protein	no	0.551724137931034
Q8ZLK5	gph	-0.777449620749166	Non RNA-binding protein	no	0.98015873015873
P52616	fljB	-0.778742106914818	Non RNA-binding protein	no	0.883399209486166
Q8ZN80	yfeW	-0.779097479858867	Non RNA-binding protein	no	1
P37168	yceM	-0.779108074166347	Non RNA-binding protein	no	1
O87574	ybeY	-0.78111819471111	Non RNA-binding protein	no	1
Q8ZRB6	cof	-0.781359170912765	Non RNA-binding protein	no	1
Q8ZRW9	fixC	-0.781683551009065	Non RNA-binding protein	no	1
P0A261	tsx	-0.782445911366412	Non RNA-binding protein	no	1
Q8ZRN5	tilS	-0.784905149095575	Non RNA-binding protein	no	1
Q56066	moeA	-0.78532287170281	Non RNA-binding protein	no	1
Q8ZRV2	thiQ	-0.785604994863475	Non RNA-binding protein	no	1
Q8ZMX2	pat	-0.78584675583555	Non RNA-binding protein	no	1
Q8ZKB8	epmB	-0.793478186360186	Non RNA-binding protein	no	0.997076023391813
Q8ZKM8	fsa	-0.793511167447166	Non RNA-binding protein	no	1
P0CE12	sspH2	-0.795248241635435	Non RNA-binding protein	no	1
P20753	ppiA	-0.797636569382967	Non RNA-binding protein	no	1
P22713	galK	-0.797676584918586	Non RNA-binding protein	no	1
P29946	cbiA	-0.797992150512746	Non RNA-binding protein	no	1
P0A1C5	ftsP	-0.799713062912112	Non RNA-binding protein	no	1
P08982	envZ	-0.800596521135901	Non RNA-binding protein	no	1
P37432	ompF	-0.801969497799717	Non RNA-binding protein	no	1
Q7CR86	djlA	-0.803813495507291	Non RNA-binding protein	no	1
P0A1U0	yigI	-0.804537994638472	Non RNA-binding protein	no	1
P58717	pdxA	-0.805796365009666	Non RNA-binding protein	no	0.981762917933131
Q9Z5Z2	nfsA	-0.807206663023518	Non RNA-binding protein	no	1
Q8ZM51	yqgE	-0.810615916912025	Non RNA-binding protein	no	1
Q8ZLN1	aroE	-0.811654422544032	Non RNA-binding protein	no	1
Q8ZRP1	rseP	-0.812170074576949	Non RNA-binding protein	no	1
P22036	mgtB	-0.812298720791285	Non RNA-binding protein	no	0.963656387665198
Q8ZLL7	tusD	-0.812669036607673	Non RNA-binding protein	no	1
Q8ZP50	ompW	-0.815016137423312	Non RNA-binding protein	no	1
Q8ZNB2	mnmC	-0.817252711958514	Non RNA-binding protein	no	1
Q8ZML6	alaE	-0.820118804325203	Non RNA-binding protein	no	1
Q8ZLG6	glgX	-0.820229893316687	Non RNA-binding protein	no	0.990881458966565
Q8ZPS6	ydiV	-0.820977742975445	Non RNA-binding protein	no	1
Q9RM66	uspC	-0.820996102117316	Non RNA-binding protein	no	1
P62362	yccT	-0.821728020188122	Non RNA-binding protein	no	0.968181818181818
Q8ZNE8	menD	-0.823560700927149	Non RNA-binding protein	no	1
Q8ZQZ4	kdgT2	-0.824779120305626	Non RNA-binding protein	no	1
P64209	folE	-0.82578213281907	Non RNA-binding protein	no	0.981981981981982
P22253	pncB	-0.825906921009767	Non RNA-binding protein	no	1
P37433	pgtB	-0.826458219702989	Non RNA-binding protein	no	1
P17127	fruB	-0.827265717156712	Non RNA-binding protein	no	0.978723404255319
Q7CPR9	hldE	-0.828430116142418	Non RNA-binding protein	no	0.987421383647799
Q7CQ37	flk	-0.828985021541623	Non RNA-binding protein	no	0.900900900900901
Q8ZS14	yaaI	-0.830648211759272	Non RNA-binding protein	no	1
Q8ZQE8	hcp	-0.830882555826457	Non RNA-binding protein	no	1
Q93IN2	bcsA	-0.831198096607505	Non RNA-binding protein	no	0.988558352402746
P43664	lpfE	-0.831568825181457	Non RNA-binding protein	no	1
P0A281	pth	-0.831924097310838	Non RNA-binding protein	no	0.989690721649485
P0A2P8	cra	-0.832006815821632	Non RNA-binding protein	no	1
Q8ZN41	hscB	-0.833088330799375	Non RNA-binding protein	no	1
P60217	mtnN	-0.833716730315245	Non RNA-binding protein	no	1
O33921	agp	-0.835694495924224	Non RNA-binding protein	no	1
P0A2H9	dsbA	-0.836520307478716	Non RNA-binding protein	no	1
Q8ZNK7	yeiH	-0.837663953434046	Non RNA-binding protein	no	1
P06179	fliC	-0.838211841146241	Non RNA-binding protein	no	0.757575757575758
P40827	nlpD	-0.838463047373525	Non RNA-binding protein	no	0.246684350132626
P26219	cdh	-0.838588237480049	Non RNA-binding protein	no	1
P0A1B1	apaH	-0.839477314789251	Non RNA-binding protein	no	0.985815602836879
Q9L7R5	yihP	-0.839949702466446	Non RNA-binding protein	no	1
Q9Z4S6	ttrA	-0.840618226985177	Non RNA-binding protein	no	1
Q56019	sipB	-0.84126627813836	Non RNA-binding protein	no	0.838111298482293
Q8ZQZ7	lptE	-0.844545399656694	Non RNA-binding protein	no	0.811224489795918
Q8ZM76	gcvP	-0.845904132952555	Non RNA-binding protein	no	1
P0A1D1	pduU	-0.846221268284609	Non RNA-binding protein	no	0.948275862068966
P0CL13	igaA	-0.848103298654249	Non RNA-binding protein	no	1
P40730	yjbB	-0.848320023174743	Non RNA-binding protein	no	0.992633517495396
Q8ZQM2	gsiC	-0.848416534710552	Non RNA-binding protein	no	1
P0A245	ubiX	-0.849735103011278	Non RNA-binding protein	no	1
Q7CQZ6	citD1	-0.850304396009475	Non RNA-binding protein	no	1
Q8ZNT7	dcyD	-0.852694640651055	Non RNA-binding protein	no	1
Q7CQK0	mdtI	-0.852884624124832	Non RNA-binding protein	no	1
Q93IM5	glk	-0.853137334703677	Non RNA-binding protein	no	1
Q9L9I6	rsd	-0.85344017093863	Non RNA-binding protein	no	1
Q56026	sipD	-0.856951233275218	Non RNA-binding protein	no	0.731778425655977
Q8ZLZ9	qseC	-0.857621441800948	Non RNA-binding protein	no	1
P40709	yejM	-0.858801216669104	Non RNA-binding protein	no	1
P02911	argT	-0.859520046471047	Non RNA-binding protein	no	1
P0A1H7	exbB	-0.860184030277169	Non RNA-binding protein	no	1
P69343	invF	-0.860720536380652	Non RNA-binding protein	no	1
O30917	sigE	-0.860825203498505	Non RNA-binding protein	no	1
Q7CQ70	yejL	-0.861128774947918	Non RNA-binding protein	no	1
P74856	ssaV	-0.861217516810261	Non RNA-binding protein	no	0.998531571218796
P30877	melA	-0.861475083906035	Non RNA-binding protein	no	1
P14845	carA	-0.861876637996519	Non RNA-binding protein	no	1
P17424	nrdF	-0.862109807632035	Non RNA-binding protein	no	1
P26405	rfbK	-0.86243292879977	Non RNA-binding protein	no	1
P0A2L1	yjbQ	-0.862459825966847	Non RNA-binding protein	no	1
Q8ZRP7	btuF	-0.862752306820832	Non RNA-binding protein	no	1
Q8ZL95	glyQ	-0.863618621363776	Non RNA-binding protein	no	1
Q9R803	sseD	-0.863875344225368	Non RNA-binding protein	no	1
P64251	glpE	-0.863933023976844	Non RNA-binding protein	no	1
P0A204	csgG	-0.864324297490954	Non RNA-binding protein	no	1
P64162	ftsB	-0.86445644489517	Non RNA-binding protein	no	0.961165048543689
Q8ZR06	pagP	-0.869125861305851	Non RNA-binding protein	no	1
P74839	prpR	-0.869509887898558	Non RNA-binding protein	no	0.99815157116451
P40861	proA	-0.869587471135081	Non RNA-binding protein	no	1
P30705	phoE	-0.870489010747398	Non RNA-binding protein	no	1
Q8ZPJ2	ynfA	-0.870854931052061	Non RNA-binding protein	no	1
Q56063	prpC	-0.873739218061936	Non RNA-binding protein	no	0.987146529562982
P06188	araB	-0.875507322343784	Non RNA-binding protein	no	0.978910369068541
Q08021	yjgM	-0.87626713956665	Non RNA-binding protein	no	1
Q8ZRP8	clcA	-0.877651705886711	Non RNA-binding protein	no	0.970401691331924
Q7CQY4	chiP	-0.877718305548183	Non RNA-binding protein	no	1
P63993	dsbB	-0.878659056024019	Non RNA-binding protein	no	1
P27030	rhaB	-0.879065917178384	Non RNA-binding protein	no	1
Q9XDM4	pduX	-0.880823747187707	Non RNA-binding protein	no	1
O52327	arnT	-0.881708989960688	Non RNA-binding protein	no	1
Q8ZN42	hscA	-0.882986301111723	Non RNA-binding protein	no	0.883116883116883
Q00267	nhoA	-0.883593981937537	Non RNA-binding protein	no	1
P74861	tyrB	-0.88582563260866	Non RNA-binding protein	no	1
P64437	ybgS	-0.88718671455454	Non RNA-binding protein	no	0
Q8ZLP1	msrQ	-0.890721215936234	Non RNA-binding protein	no	1
Q8ZQ52	hiuH	-0.891554701841338	Non RNA-binding protein	no	1
P0A1Z4	pyrB	-0.894081632841973	Non RNA-binding protein	no	1
P0A237	sirB2	-0.894144449568588	Non RNA-binding protein	no	1
P0CL47	sipC	-0.894264673987498	Non RNA-binding protein	no	0.493887530562347
P40812	ansP	-0.894824675454856	Non RNA-binding protein	no	0.995975855130785
Q8ZQ19	mdtH	-0.89525800170981	Non RNA-binding protein	no	0.997512437810945
P0A2H1	cbiE	-0.898872659716716	Non RNA-binding protein	no	1
P15928	fliF	-0.900936361039357	Non RNA-binding protein	no	0.701785714285714
Q8ZLF3	ugpE	-0.90216081097173	Non RNA-binding protein	no	1
P58535	sgcX	-0.903976175408464	Non RNA-binding protein	no	0.954301075268817
P0A1A1	yciA	-0.904972767966993	Non RNA-binding protein	no	0.992481203007519
Q8ZLY6	glnE	-0.908576626562609	Non RNA-binding protein	no	1
P0A1W6	livK	-0.908687243188523	Non RNA-binding protein	no	1
Q8ZNT5	dgcQ	-0.908997920317927	Non RNA-binding protein	no	0.985964912280702
P0CL45	orgB	-0.909762447591196	Non RNA-binding protein	no	1
P37418	menE	-0.912602354005423	Non RNA-binding protein	no	1
P10369	hisC	-0.913228366946351	Non RNA-binding protein	no	1
Q8ZKY4	yidC	-0.914147951609102	Non RNA-binding protein	no	0.735401459854015
Q8ZP64	ycjF	-0.91522251670321	Non RNA-binding protein	no	0.815864022662889
Q56067	moeB	-0.915231192944393	Non RNA-binding protein	no	1
P55912	prpE	-0.915564156054045	Non RNA-binding protein	no	0.947452229299363
P0CL16	sicP	-0.91581183412703	Non RNA-binding protein	no	1
P74853	ssaK	-0.916183038691968	Non RNA-binding protein	no	1
Q9ZFU6	ypfL	-0.917120887814509	Non RNA-binding protein	no	1
Q8ZKW1	kup	-0.917394236015581	Non RNA-binding protein	no	1
Q7CPI7	bcsG	-0.918629253306062	Non RNA-binding protein	no	1
P33027	setB	-0.920153613106917	Non RNA-binding protein	no	1
P0A233	pgtC	-0.920396075547817	Non RNA-binding protein	no	1
P63725	sdhC	-0.922123000146957	Non RNA-binding protein	no	1
Q05598	cbiQ	-0.923336700109676	Non RNA-binding protein	no	1
Q8ZLE2	acpT	-0.923925446548929	Non RNA-binding protein	no	0.994791666666667
P40700	spaP	-0.925270878774824	Non RNA-binding protein	no	1
P0A1A3	alr	-0.926270648430863	Non RNA-binding protein	no	1
P77980	aroB	-0.93092309771609	Non RNA-binding protein	no	1
P37439	ptsG	-0.931628370294099	Non RNA-binding protein	no	0.993710691823899
P0A1A7	cyaA	-0.9317861421654	Non RNA-binding protein	no	0.997641509433962
Q8ZKL0	panS	-0.93214486818874	Non RNA-binding protein	no	0.996805111821086
P36634	sapA	-0.932219251641267	Non RNA-binding protein	no	0.992714025500911
Q8ZNQ0	mdtD	-0.936466378241783	Non RNA-binding protein	no	0.98936170212766
Q8ZRA1	aes	-0.937422051412896	Non RNA-binding protein	no	0.987616099071207
Q8ZPL9	add	-0.937637442774026	Non RNA-binding protein	no	0.996996996996997
P0A1J3	flgG	-0.93873255192638	Non RNA-binding protein	no	1
Q7CPQ8	garL	-0.93882007787676	Non RNA-binding protein	no	1
Q8ZPD6	yncE	-0.940357668873522	Non RNA-binding protein	no	0.974504249291785
Q05587	pocR	-0.940553449304848	Non RNA-binding protein	no	0.97029702970297
Q8ZLI3	malT	-0.941683351078868	Non RNA-binding protein	no	1
Q8ZLJ4	hslO	-0.942237912230698	Non RNA-binding protein	no	0.979452054794521
Q8ZML1	proX	-0.944074748229145	Non RNA-binding protein	no	1
Q8ZRR0	panB	-0.94621796357463	Non RNA-binding protein	no	0.996197718631179
Q8ZK86	ulaE	-0.947943264385566	Non RNA-binding protein	no	1
Q9ZFV2	eutA	-0.947988082091846	Non RNA-binding protein	no	1
P26469	rfaC	-0.950722230101644	Non RNA-binding protein	no	1
Q7CQP8	leuE	-0.950905032897899	Non RNA-binding protein	no	1
P26478	malM	-0.952457279536307	Non RNA-binding protein	no	0.963934426229508
P03062	leuL	-0.95270581143076	Non RNA-binding protein	no	0
P74881	purL	-0.956786400799948	Non RNA-binding protein	no	1
P74860	ssaQ	-0.957615410135314	Non RNA-binding protein	no	1
P00905	trpGD	-0.95775019912363	Non RNA-binding protein	no	1
Q8ZNR3	sopA	-0.960175446330959	Non RNA-binding protein	no	0.938618925831202
P40194	yfeJ	-0.961203345931266	Non RNA-binding protein	no	1
Q9S4Y7	allS	-0.962211660920788	Non RNA-binding protein	no	1
P0A200	csgE	-0.96256435808487	Non RNA-binding protein	no	1
Q9Z4S7	ttrC	-0.962633524402635	Non RNA-binding protein	no	1
P63866	crcB	-0.963927556862008	Non RNA-binding protein	no	1
Q8ZRP0	bamA	-0.964878483855167	Non RNA-binding protein	no	1
Q8ZKT5	yihY	-0.966023851082271	Non RNA-binding protein	no	1
Q8ZRS2	cueO	-0.966953151165271	Non RNA-binding protein	no	1
Q8ZKP8	lsrE	-0.970208989988201	Non RNA-binding protein	no	1
P0A259	plsX	-0.970367913342744	Non RNA-binding protein	no	1
P60631	nanE1	-0.971886270395734	Non RNA-binding protein	no	1
Q8ZQ26	mdoH	-0.972482963453654	Non RNA-binding protein	no	0.991735537190083
Q8ZPP6	ttrS	-0.973583354765548	Non RNA-binding protein	no	0.966216216216216
Q8ZLF2	ugpA	-0.973805872035748	Non RNA-binding protein	no	1
Q8ZR95	copA	-0.97556704068739	Non RNA-binding protein	no	1
Q8ZPV2	astC	-0.977051188144256	Non RNA-binding protein	no	1
Q9L6N7	rhtC	-0.977221415860495	Non RNA-binding protein	no	1
Q8ZQT3	zitB	-0.977584557109004	Non RNA-binding protein	no	0.955128205128205
Q8ZNM0	cdd	-0.979683587714251	Non RNA-binding protein	no	1
Q8ZPZ5	hflD	-0.981622951732913	Non RNA-binding protein	no	1
Q8ZL48	coaD	-0.982173152693852	Non RNA-binding protein	no	1
P26467	malF	-0.982366413323203	Non RNA-binding protein	no	1
Q8ZK90	ulaA	-0.982842372034458	Non RNA-binding protein	no	1
Q8ZPN4	ydhK	-0.983192961656575	Non RNA-binding protein	no	1
Q8ZLR7	mtgA	-0.984237918077984	Non RNA-binding protein	no	1
Q8ZQK4	ybjL	-0.986015678686105	Non RNA-binding protein	no	1
Q8ZKU8	rdoA	-0.988354545652934	Non RNA-binding protein	no	1
Q8ZNB0	mepA	-0.989320981246441	Non RNA-binding protein	no	0.828467153284672
P63359	msbA	-0.990538173940766	Non RNA-binding protein	no	1
Q05603	cobT	-0.990826278728646	Non RNA-binding protein	no	1
Q8ZNQ1	mdtC	-0.991661824108341	Non RNA-binding protein	no	1
P37723	osmB	-0.99460763994018	Non RNA-binding protein	no	1
P26400	rfbX	-0.995243088250212	Non RNA-binding protein	no	1
Q7CPE3	atpB	-0.995870797445402	Non RNA-binding protein	no	1
Q7CPB4	ubiA	-0.99762073701873	Non RNA-binding protein	no	1
Q8ZKS1	rhaD	-0.997880184364829	Non RNA-binding protein	no	1
P12673	cysZ	-0.99852228665354	Non RNA-binding protein	no	1
P55890	dsbC	-0.999364334447718	Non RNA-binding protein	no	0.936708860759494
Q8ZP00	mntP	-0.999561021954349	Non RNA-binding protein	no	1
P0A2L5	marC	-0.999567175270227	Non RNA-binding protein	no	1
Q8ZKF8	actP	-0.999567615933885	Non RNA-binding protein	no	1
P65542	rsxA	-0.999603269685665	Non RNA-binding protein	no	1
P65641	bdm	-0.999612754462618	Non RNA-binding protein	no	1
P64095	fixB	-0.999627880989729	Non RNA-binding protein	no	1
P60084	syd	-0.99963324379614	Non RNA-binding protein	no	1
P40701	spaR	-0.99967670387755	Non RNA-binding protein	no	1
Q9L7R4	yihO	-0.999695696217929	Non RNA-binding protein	no	1
P37460	proY	-0.999702288059994	Non RNA-binding protein	no	1
Q8ZPV5	selD	-0.999714598475163	Non RNA-binding protein	no	1
P40817	dpaL	-0.999718362689845	Non RNA-binding protein	no	1
P40729	flhA	-0.999721357481313	Non RNA-binding protein	no	1
P37451	pduF	-0.999760512774521	Non RNA-binding protein	no	1
P0A1F4	yghB	-0.999782849296225	Non RNA-binding protein	no	1
P37449	pduB	-0.999801151684346	Non RNA-binding protein	no	0.995708154506438
P63557	argB	-0.999810077555941	Non RNA-binding protein	no	1
P66795	qseB	-0.999842785874006	Non RNA-binding protein	no	1
P58662	rcsC	-0.99986414228017	Non RNA-binding protein	no	1
Q8ZN39	yfhR	-0.99986546332721	Non RNA-binding protein	no	1
P40862	proP	-0.99986922837797	Non RNA-binding protein	no	0.998
Q9L7R3	ompL	-0.999874190010277	Non RNA-binding protein	no	1
P37924	fimD	-0.999893733381767	Non RNA-binding protein	no	1
P54700	fliP	-0.999898921133345	Non RNA-binding protein	no	1
P67388	uppP	-0.999914036989413	Non RNA-binding protein	no	1
Q8ZM94	rcnA	-0.999928875116284	Non RNA-binding protein	no	0.815972222222222
P55891	motA	-0.999929467200372	Non RNA-binding protein	no	0.932203389830508
O68927	hopD	-0.999938475905372	Non RNA-binding protein	no	1
P37458	wzyE	-0.999940575310323	Non RNA-binding protein	no	1
P26613	amyA	-0.999955902941692	Non RNA-binding protein	no	1
P0A206	eutJ	-0.999960548262876	Non RNA-binding protein	no	1
P37923	fimC	-0.999960783532029	Non RNA-binding protein	no	1
P02941	tar	-0.99996890696215	Non RNA-binding protein	no	0.81374321880651
P0CL11	galR	-0.99997087969972	Non RNA-binding protein	no	0.926900584795322
P0A1Z8	csgC	-0.999982995570806	Non RNA-binding protein	no	0.953703703703704
P74855	ssaM	-0.999984627983997	Non RNA-binding protein	no	1
Q8ZPI2	glsA	-0.999993822161252	Non RNA-binding protein	no	1
P0A1J5	flgK	-0.999994274620906	Non RNA-binding protein	no	1
Q8ZLQ7	nanE2	-0.999997862011489	Non RNA-binding protein	no	1
P74891	ssaS	-1.00000026410264	Non RNA-binding protein	no	1
P55881	thiL	-1.00001603444222	Non RNA-binding protein	no	1
P0A189	yifK	-1.00001820062992	Non RNA-binding protein	no	1
P0A2I9	hisQ	-1.00002450679736	Non RNA-binding protein	no	1
Q8ZNH4	eco	-1.0000267168664	Non RNA-binding protein	no	1
Q7CQV4	gsiD	-1.0000310216147	Non RNA-binding protein	no	1
Q7CQE0	tsaB	-1.00003220222837	Non RNA-binding protein	no	1
P27236	dcp	-1.0000442835121	Non RNA-binding protein	no	1
P96068	ssaT	-1.00004637749774	Non RNA-binding protein	no	1
P26471	rfaL	-1.00008201499793	Non RNA-binding protein	no	1
P37169	murJ	-1.00008924956687	Non RNA-binding protein	no	1
P40865	rhaR	-1.00010522710967	Non RNA-binding protein	no	0.978723404255319
O68901	sodC	-1.0001233055964	Non RNA-binding protein	no	0.508670520231214
Q8ZRM7	dkgB	-1.00014534929774	Non RNA-binding protein	no	1
Q7CP67	ytjA	-1.00015326208418	Non RNA-binding protein	no	1
Q7CQV5	iaaA	-1.00020425195269	Non RNA-binding protein	no	1
Q8ZKT7	yihS	-1.00020959648637	Non RNA-binding protein	no	1
Q8XFK6	dsbE1	-1.00021153933993	Non RNA-binding protein	no	1
Q9L9I0	zraP	-1.00022214580674	Non RNA-binding protein	no	0.993377483443709
P24520	pnuC	-1.00023499849294	Non RNA-binding protein	no	1
P0A2I7	hisM	-1.00025387478915	Non RNA-binding protein	no	1
P30296	livM	-1.00029866423833	Non RNA-binding protein	no	0.990588235294118
P0A1N6	fldB	-1.00032668129101	Non RNA-binding protein	no	1
P37592	ompD	-1.0003301995083	Non RNA-binding protein	no	1
Q05594	cbiM	-1.00033022130709	Non RNA-binding protein	no	1
Q02755	tcp	-1.00034007817558	Non RNA-binding protein	no	0.789762340036563
Q8ZRX9	citG1	-1.00041738782187	Non RNA-binding protein	no	1
P10502	putP	-1.00048285142273	Non RNA-binding protein	no	1
Q8ZQQ5	bioD1	-1.00052986655417	Non RNA-binding protein	no	0.995614035087719
Q8ZJX6	mdoB	-1.0005998864676	Non RNA-binding protein	no	1
Q8ZPM3	rsxD	-1.00178122697387	Non RNA-binding protein	no	1
P36640	mgtA	-1.00184037424942	Non RNA-binding protein	no	1
Q8ZQV6	pxpA	-1.00333242478435	Non RNA-binding protein	no	1
Q9RPF4	mntH	-1.00392951810256	Non RNA-binding protein	no	1
Q8ZLD6	dtpB	-1.00435258535669	Non RNA-binding protein	no	1
P65207	kdgT1	-1.00616145268523	Non RNA-binding protein	no	1
Q9L6L2	trkH	-1.00657765827979	Non RNA-binding protein	no	1
P37409	btuB	-1.00668320054115	Non RNA-binding protein	no	1
P06189	araA	-1.00866594695028	Non RNA-binding protein	no	1
Q05631	cbiG	-1.01066869976992	Non RNA-binding protein	no	1
Q8ZLQ8	nanK	-1.01228640315384	Non RNA-binding protein	no	1
Q8ZNA5	fadL	-1.01338058497962	Non RNA-binding protein	no	1
Q8ZKC3	dsbD	-1.01419811295503	Non RNA-binding protein	no	1
Q9ZFU5	ypfK	-1.01423670781311	Non RNA-binding protein	no	1
P41792	eutN	-1.01525520301621	Non RNA-binding protein	no	1
P0A1C9	eutL	-1.01554502418423	Non RNA-binding protein	no	1
P0A1E5	csgA	-1.01636307384947	Non RNA-binding protein	no	0.417218543046358
Q8ZP48	yciU	-1.01769370596578	Non RNA-binding protein	no	0.981651376146789
Q8ZNZ8	yobH	-1.01779356309021	Non RNA-binding protein	no	1
P0A2J5	sapC	-1.01816794902218	Non RNA-binding protein	no	1
Q8ZPU1	chbG	-1.01862544025044	Non RNA-binding protein	no	1
Q8ZKB1	psd	-1.01907606468059	Non RNA-binding protein	no	0.888198757763975
Q8ZQW2	kdpB	-1.02061794589852	Non RNA-binding protein	no	1
P37921	fimA	-1.02065568970946	Non RNA-binding protein	no	1
Q8ZMC9	xni	-1.02841633795296	Non RNA-binding protein	no	1
Q7CP98	sugE	-1.02900408640258	Non RNA-binding protein	no	1
Q8ZPK0	dmsD	-1.03021143226362	Non RNA-binding protein	no	1
Q9L6Q8	wecF	-1.03189495208063	Non RNA-binding protein	no	1
P0A1L7	spaQ	-1.03302383752026	Non RNA-binding protein	no	1
P0A235	rfc	-1.03334735126845	Non RNA-binding protein	no	1
P37602	phsC	-1.03531773930612	Non RNA-binding protein	no	1
P15930	flgI	-1.03620570912626	Non RNA-binding protein	no	1
Q8ZRU4	murD	-1.03661573549086	Non RNA-binding protein	no	1
P41790	eutD	-1.03928744914603	Non RNA-binding protein	no	0.994082840236686
P27670	uhpT	-1.03975103350751	Non RNA-binding protein	no	1
Q8ZQ47	hpcH	-1.04847782441858	Non RNA-binding protein	no	1
Q8ZRJ9	pagN	-1.04869745033518	Non RNA-binding protein	no	1
Q7CPC0	cptA	-1.05497458935658	Non RNA-binding protein	no	0.991334488734835
Q05602	cobS	-1.05578404339622	Non RNA-binding protein	no	1
Q8ZPN1	anmK	-1.06473038866258	Non RNA-binding protein	no	1
Q9L6P1	rarD	-1.06848895320383	Non RNA-binding protein	no	1
P43662	lpfC	-1.07098581045692	Non RNA-binding protein	no	1
Q8ZM13	yqhA	-1.07314744953343	Non RNA-binding protein	no	1
P27135	rhaT	-1.07407787921	Non RNA-binding protein	no	1
P20506	ilvA	-1.07577968841767	Non RNA-binding protein	no	1
Q8ZMX5	eamB	-1.07676888581988	Non RNA-binding protein	no	1
Q8ZRU5	mraY	-1.07685339377469	Non RNA-binding protein	no	1
P0A1I9	flgD	-1.07959734942991	Non RNA-binding protein	no	0.883620689655172
Q8ZLH5	glpG	-1.07994391393989	Non RNA-binding protein	no	1
Q8ZKQ2	lsrD	-1.08240034399008	Non RNA-binding protein	no	1
Q8ZKQ3	lsrC	-1.08310810019648	Non RNA-binding protein	no	0.965417867435158
P26416	fliK	-1.08796059991265	Non RNA-binding protein	no	0.22716049382716
P55883	thiM	-1.09287776544119	Non RNA-binding protein	no	1
P0A1U2	bioP	-1.09638843198003	Non RNA-binding protein	no	0.963210702341137
Q8ZRX1	caiT	-1.09681741755676	Non RNA-binding protein	no	1
Q8ZQ25	mdtG	-1.09848123249875	Non RNA-binding protein	no	1
P0CL49	potB	-1.09914296204877	Non RNA-binding protein	no	1
P60066	adiC	-1.10157591188872	Non RNA-binding protein	no	1
Q8ZRZ3	nhaA	-1.1016651993456	Non RNA-binding protein	no	1
P25927	bigA	-1.1080440413743	Non RNA-binding protein	no	0.717357910906298
O87576	lnt	-1.10978111413016	Non RNA-binding protein	no	1
P50334	dctA	-1.1124029823411	Non RNA-binding protein	no	0.974299065420561
P41796	eutH	-1.12662344173254	Non RNA-binding protein	no	0.992647058823529
Q8ZK71	msrA	-1.12795652586378	Non RNA-binding protein	no	1
Q8ZNA6	fadI	-1.13429422386948	Non RNA-binding protein	no	1
Q8ZLB6	bcsQ	-1.13595384719304	Non RNA-binding protein	no	1
Q8ZPW7	yeaL	-1.13924455915042	Non RNA-binding protein	no	1
Q8ZPK1	osmY	-1.14271753692265	Non RNA-binding protein	no	1
P0A263	ompC	-1.14435098792521	Non RNA-binding protein	no	1
P68704	atpE	-1.14498190731608	Non RNA-binding protein	no	1
P0A2J3	sapB	-1.14893430155659	Non RNA-binding protein	no	1
P67470	zupT	-1.14978248011431	Non RNA-binding protein	no	1
Q8ZPP2	mdtK	-1.15124910298762	Non RNA-binding protein	no	1
Q8ZKI4	pgi	-1.15268357226757	Non RNA-binding protein	no	0.996357012750455
Q06400	yedE	-1.15883344086877	Non RNA-binding protein	no	1
P37463	citB	-1.15947382202144	Non RNA-binding protein	no	0.994722955145119
Q8ZNG4	glpB	-1.16443345385572	Non RNA-binding protein	no	0.995226730310263
Q7CQY0	dtpD	-1.16545773547823	Non RNA-binding protein	no	1
Q8ZLK7	tsgA	-1.16643178955863	Non RNA-binding protein	no	1
P0A2J1	livH	-1.17088232302018	Non RNA-binding protein	no	1
Q7CP73	mdtM	-1.17185283873072	Non RNA-binding protein	no	1
Q7CQK1	mdtJ	-1.179122489254	Non RNA-binding protein	no	0.966666666666667
P0CL48	foxA	-1.18079712399678	Non RNA-binding protein	no	1
Q9L6N6	rhtB	-1.18616204126699	Non RNA-binding protein	no	1
P37922	fimI	-1.18886805789795	Non RNA-binding protein	no	1
Q8ZLB5	bcsE	-1.19071051590377	Non RNA-binding protein	no	1
Q8ZNP1	yegS	-1.19341814143183	Non RNA-binding protein	no	1
Q8ZRF8	yaiT	-1.2023172988369	Non RNA-binding protein	no	1
P96060	phnW	-1.21833487870011	Non RNA-binding protein	no	1
Q8ZRN0	metI	-1.22320151280347	Non RNA-binding protein	no	1
O52328	arnE	-1.22469035167182	Non RNA-binding protein	no	1
P0A214	marB	-1.22846546639607	Non RNA-binding protein	no	0.929577464788732
Q8ZNE4	nuoN	-1.23543547598017	Non RNA-binding protein	no	1
P0A2F8	citP	-1.23575691717297	Non RNA-binding protein	no	0.997757847533632
O30646	pagO	-1.23776446081689	Non RNA-binding protein	no	1
Q8ZQQ9	hutH	-1.24825680612159	Non RNA-binding protein	no	1
P96064	phnU	-1.25627378242245	Non RNA-binding protein	no	1
P26468	malG	-1.25836307426879	Non RNA-binding protein	no	1
P0A1L5	fliQ	-1.26272908012509	Non RNA-binding protein	no	1
P67341	ymdB	-1.26911074693834	Non RNA-binding protein	no	1
P0A2G5	nanT	-1.27054897475584	Non RNA-binding protein	no	1
P27669	uhpC	-1.27081026780405	Non RNA-binding protein	no	1
P0CK99	aroP	-1.27240470882072	Non RNA-binding protein	no	1
Q8ZPK3	osmW	-1.27563395264425	Non RNA-binding protein	no	1
Q8ZQD2	ycaD	-1.28348850266794	Non RNA-binding protein	no	1
Q8ZLE4	yhhS	-1.28441172348459	Non RNA-binding protein	no	0.995061728395062
P27668	uhpB	-1.28645566878516	Non RNA-binding protein	no	1
Q8ZPM6	dtpA	-1.2887540661487	Non RNA-binding protein	no	0.980039920159681
Q56072	eamA	-1.29196563858335	Non RNA-binding protein	no	1
Q8ZRY9	lspA	-1.29533359218692	Non RNA-binding protein	no	1
P0A2G3	citA	-1.29988821395379	Non RNA-binding protein	no	1
Q8ZNF0	arnF	-1.30241187687741	Non RNA-binding protein	no	1
P0CL04	rhtA	-1.30253199234985	Non RNA-binding protein	no	1
P08005	oppB	-1.31077134620603	Non RNA-binding protein	no	1
Q8ZRY4	oadB1	-1.31130139847344	Non RNA-binding protein	no	1
Q8ZLX2	alx	-1.3116459056196	Non RNA-binding protein	no	1
Q8ZRC4	cyoE	-1.33075857133634	Non RNA-binding protein	no	1
P41032	cysU	-1.33861544413019	Non RNA-binding protein	no	1
Q60010	nuoH	-1.34147712253553	Non RNA-binding protein	no	1
Q56036	mglC	-1.34167064624604	Non RNA-binding protein	no	1
Q8ZL64	sadA	-1.3569721856184	Non RNA-binding protein	no	0.552361396303901
P65197	yciB	-1.35872729253812	Non RNA-binding protein	no	1
P25926	nirC	-1.37510348097243	Non RNA-binding protein	no	0.970260223048327
Q8ZMA5	lplT	-1.37773903278969	Non RNA-binding protein	no	1
Q08022	yjgN	-1.39424123860978	Non RNA-binding protein	no	1
P65524	nhaP2	-1.39603795151594	Non RNA-binding protein	no	1
Q8ZL04	yidE	-1.39898967940586	Non RNA-binding protein	no	1
Q8ZP14	nhaB	-1.39913312334544	Non RNA-binding protein	no	1
Q8ZLW1	tdcC	-1.40060606554736	Non RNA-binding protein	no	1
O33787	yicL	-1.40673747341789	Non RNA-binding protein	no	1
P74890	yscR	-1.40888539092239	Non RNA-binding protein	no	1
Q03031	oadB2	-1.41286403394309	Non RNA-binding protein	no	1
P17327	proW	-1.41845213904031	Non RNA-binding protein	no	0.898305084745763
Q8ZL63	lldP	-1.41894267866497	Non RNA-binding protein	no	1
Q8ZQ27	mdoC	-1.41965917059941	Non RNA-binding protein	no	1
Q8ZJX4	yjjB	-1.44220337924001	Non RNA-binding protein	no	1
Q8ZNQ2	mdtB	-1.44922601435779	Non RNA-binding protein	no	1
Q8ZPK5	clcB	-1.46328992033017	Non RNA-binding protein	no	1
P96065	phnV	-1.46593015607485	Non RNA-binding protein	no	1
P30878	melB	-1.46874655872798	Non RNA-binding protein	no	1
P0A2N4	yjeM	-1.50195065412721	Non RNA-binding protein	no	1
P58531	sotB	-1.52478479070206	Non RNA-binding protein	no	1
P54702	fliR	-1.52665590669848	Non RNA-binding protein	no	1
Q8ZM68	argO	-1.5412736269279	Non RNA-binding protein	no	1
P40800	ygiK	-1.554853568706	Non RNA-binding protein	no	1
O87656	fhuB	-1.55624439884465	Non RNA-binding protein	no	1
Q8ZNB8	yfcJ	-1.59580475432759	Non RNA-binding protein	no	1
Q8ZK55	STM4428	-1.60682481376173	Non RNA-binding protein	no	1
Q8ZLX1	sstT	-1.61543202397434	Non RNA-binding protein	no	1
Q8ZP49	yciC	-1.62642974318597	Non RNA-binding protein	no	1
Q8ZPS8	btuC	-1.64495744910353	Non RNA-binding protein	no	1
Q7CPG0	nepI	-1.71311837179219	Non RNA-binding protein	no	1
Q8ZKY1	mdtL	-1.7314769532371	Non RNA-binding protein	no	0.992405063291139
P37594	smvA	-1.74957063337421	Non RNA-binding protein	no	1
Q93IM6	yfeO	-1.79981637608446	Non RNA-binding protein	no	1
P0A1W8	brnQ	-1.8655862765993	Non RNA-binding protein	no	1
P37593	narU	-1.9629679672646	Non RNA-binding protein	no	1
Q8ZQW1	kdpA	-1.97759866738445	Non RNA-binding protein	no	1
Q8ZR35	entS	-2.09189331449836	Non RNA-binding protein	no	0.997584541062802
Q8ZKF6	acs	-5.04154208012253e-05	Non RNA-binding protein	no	0.998466257668712
