# Supplementary material for: TriPepSVM: de novo prediction of RNA-binding proteins based on short amino acid motifs
Source: Nucleic Acids Res. 2019 Mar 29;47(9):4406–17. doi: 10.1093/nar/gkz203 (PMC6511874; doi:10.1093/nar/gkz203)
Supplement: Supplementary Data [file gkz203_supplemental_files.zip › Supplementary_Table_S15.tab]

# This table reports proteome-wide predictions for E.Coli according to TriPepSVM
# UniprotKB_ID: IDs of the proteins
# Name: Hugo names of the proteins
# TriPepSVM_Score: The score that we assign to the protein. Unnormalized value that denotes the distance from the SVM decision boundary.
# TriPepSVM_class: The predicted class of TriPepSVM (RNA-binding protein vs. Non RNA-binding protein)
# RNA-binding_annotation: Was the protein previously annotated as RNA-binding in the UniProt database? Annotation retrieved on the 21st October 2018.
# Fraction_predicted_tertiary_structure: Degree of "orderedness" of the protein. 1 means that all residues are folded and 0 means that the protein is structually completely disordered.
UniprotKB_ID	Name	TriPepSVM_Score	TriPepSVM_class	RNA-binding_annotation(27.01.2019)	Fraction_predicted_tertiary_structure
P37765	rluB	1.44143177732741	RNA-binding protein	yes	0.828178694158076
P0AA39	rluC	1.39387839881651	RNA-binding protein	yes	1
P24218	intD	1.31515741573614	RNA-binding protein	no	0.987080103359173
P14081	selB	1.31178544001846	RNA-binding protein	yes	1
P55135	rlmD	1.29181877276309	RNA-binding protein	yes	1
P68679	rpsU	1.27001679049938	RNA-binding protein	yes	0
P45577	proQ	1.25742656993777	RNA-binding protein	yes	0.327586206896552
P0ACG8	hslR	1.23292660953382	RNA-binding protein	yes	0.699248120300752
Q57261	truD	1.20965704166373	RNA-binding protein	yes	1
P21338	rna	1.18002680518939	RNA-binding protein	yes	1
P76562	tmcA	1.15605251349379	RNA-binding protein	yes	1
P33371	dusC	1.13437922206439	RNA-binding protein	yes	1
P21499	rnr	1.1312448624697	RNA-binding protein	yes	0.854858548585486
P27862	yigZ	1.10845637947588	RNA-binding protein	no	1
P21513	rne	1.09125983472044	RNA-binding protein	yes	0.505183788878417
P0A707	infC	1.07811107943442	RNA-binding protein	yes	0.888888888888889
P0AG48	rplU	1.07752337297713	RNA-binding protein	yes	1
P0AG55	rplF	1.07678666566673	RNA-binding protein	yes	1
P76106	hicA	1.07284854591304	RNA-binding protein	yes	1
P21507	srmB	1.0720612997889	RNA-binding protein	yes	0.826576576576577
P0ABF1	pcnB	1.07072244224367	RNA-binding protein	yes	0.926881720430108
P0AG30	rho	1.05350999245501	RNA-binding protein	yes	1
P0A9P6	deaD	1.0500262458451	RNA-binding protein	yes	0.675675675675676
P60340	truB	1.03904434395457	RNA-binding protein	yes	1
P0AA37	rluA	1.03527030619876	RNA-binding protein	yes	1
P08245	yciH	1.03523701094068	RNA-binding protein	yes	0.666666666666667
P37005	lasT	1.03445181737424	RNA-binding protein	yes	1
P0A7I0	prfA	1.03323824196197	RNA-binding protein	yes	0.422222222222222
P30850	rnb	1.03032335278072	RNA-binding protein	yes	1
P10442	rnhB	1.0302169215346	RNA-binding protein	yes	1
P39394	symE	1.02888904361734	RNA-binding protein	yes	0.876106194690266
P60438	rplC	1.02443038868261	RNA-binding protein	yes	0.732057416267943
P40711	arfB	1.02046302878116	RNA-binding protein	yes	0.642857142857143
P75864	rlmL	1.01794103759397	RNA-binding protein	yes	1
P0A7J7	rplK	1.01238338279089	RNA-binding protein	yes	1
P0AA43	rsuA	1.00783531679446	RNA-binding protein	yes	0.991341991341991
P0A832	smpB	1.00350000648171	RNA-binding protein	yes	0.95
P0A7S9	rpsM	1.00211537702993	RNA-binding protein	yes	0.76271186440678
P68919	rplY	1.00187382829994	RNA-binding protein	yes	1
P0A7U7	rpsT	1.00158561625842	RNA-binding protein	yes	0
P0AGJ7	trmL	1.00071242950851	RNA-binding protein	yes	1
P0A7M2	rpmB	1.00045820120961	RNA-binding protein	yes	0.628205128205128
P36995	cspB	1.00040537064091	RNA-binding protein	yes	1
P0A7K6	rplS	1.00033386080109	RNA-binding protein	yes	0.991304347826087
P0A7V3	rpsC	1.00030413258382	RNA-binding protein	yes	0.914163090128755
P0A7J3	rplJ	1.00026996899893	RNA-binding protein	yes	1
P0ADZ0	rplW	1.00026739490243	RNA-binding protein	yes	1
P0AG67	rpsA	1.00025063384246	RNA-binding protein	yes	1
P0ADZ4	rpsO	1.00023060148732	RNA-binding protein	yes	1
P0A8M3	thrS	1.00017837856499	RNA-binding protein	yes	1
P0A7T7	rpsR	1.00013682303456	RNA-binding protein	yes	1
P0AA10	rplM	1.00012346888499	RNA-binding protein	yes	0.964788732394366
P0A7X3	rpsI	1.00011951942375	RNA-binding protein	yes	0.807692307692308
P33920	yejK	1.00006788750708	RNA-binding protein	yes	0.937313432835821
P0A9Y6	cspC	1.00004746690839	RNA-binding protein	yes	1
P0A972	cspE	1.00004090170078	RNA-binding protein	yes	1
P60723	rplD	1.00004002295781	RNA-binding protein	yes	1
P0A7Y8	rnpA	1.00003753939601	RNA-binding protein	yes	1
P0AG59	rpsN	1.000021684012	RNA-binding protein	yes	0.97029702970297
P0AG63	rpsQ	1.00001329831271	RNA-binding protein	yes	1
P60422	rplB	1.00000875179598	RNA-binding protein	yes	0.164835164835165
P25888	rhlE	1.00000097226859	RNA-binding protein	yes	0.799559471365639
P0A968	cspD	0.999989200208312	RNA-binding protein	yes	1
P0A7L8	rpmA	0.999988470400184	RNA-binding protein	yes	0.658823529411765
P0A7V8	rpsD	0.999960215857199	RNA-binding protein	yes	1
P0C077	relE	0.999946702417797	RNA-binding protein	yes	1
P0ADY7	rplP	0.999937041521969	RNA-binding protein	yes	0.860294117647059
P0ACF8	hns	0.999919522418043	RNA-binding protein	yes	0.554744525547445
P02358	rpsF	0.999916451949652	RNA-binding protein	yes	0.688888888888889
P0A9X9	cspA	0.999906933279122	RNA-binding protein	yes	0.971428571428571
P64578	higB	0.999899247392739	RNA-binding protein	yes	1
P0ACG1	stpA	0.999857499136382	RNA-binding protein	yes	0
P36675	arfA	0.99985114003693	RNA-binding protein	yes	0.958333333333333
P0A8N7	epmA	0.999834681106586	RNA-binding protein	yes	1
P0A7R5	rpsJ	0.999775907061128	RNA-binding protein	yes	1
P0A8E7	yajQ	0.999744293586625	RNA-binding protein	yes	1
P02359	rpsG	0.999705596219466	RNA-binding protein	yes	0.966480446927374
P0A7U3	rpsS	0.999560863544868	RNA-binding protein	yes	0.793478260869565
P45748	tsaC	0.997894040406503	RNA-binding protein	yes	0.989473684210526
P62399	rplE	0.997079927921012	RNA-binding protein	yes	1
P25519	hflX	0.995768969167561	RNA-binding protein	yes	1
P0A7L0	rplA	0.995128496222206	RNA-binding protein	yes	1
P00957	alaS	0.992124355325388	RNA-binding protein	yes	1
P43329	hrpA	0.990136845795437	RNA-binding protein	no	1
P0AA41	truC	0.976047038977091	RNA-binding protein	yes	0.930769230769231
P0A850	tig	0.974583641087688	RNA-binding protein	no	0.983796296296296
P07649	truA	0.974033476741167	RNA-binding protein	yes	1
P0A8J8	rhlB	0.96671346813927	RNA-binding protein	yes	0.916864608076009
P36929	rsmB	0.964602884894216	RNA-binding protein	yes	1
P06992	rsmA	0.963102256737861	RNA-binding protein	yes	0.992673992673993
P76273	rsmF	0.959046192321314	RNA-binding protein	yes	1
P04805	gltX	0.958531238467369	RNA-binding protein	yes	1
P0A705	infB	0.957746721458608	RNA-binding protein	yes	0.641573033707865
P0A9J0	rng	0.957364240823849	RNA-binding protein	yes	1
P0AFF6	nusA	0.951518873981406	RNA-binding protein	yes	1
P0AD49	raiA	0.938856295316238	RNA-binding protein	yes	0.663716814159292
P33647	chpB	0.93836849888237	RNA-binding protein	yes	1
P21693	dbpA	0.93540894429794	RNA-binding protein	yes	1
P0CE47	tufA	0.934866033172661	RNA-binding protein	yes	0.949238578680203
P0CE48	tufB	0.933896915561903	RNA-binding protein	yes	0.949238578680203
P0A7B5	proB	0.931628669158969	RNA-binding protein	yes	1
P42589	ygjH	0.929540745910867	RNA-binding protein	yes	1
P0A8S9	flhD	0.926000858881626	RNA-binding protein	no	0.948275862068966
P33643	rluD	0.92360755502458	RNA-binding protein	yes	1
P0A7R9	rpsK	0.922381907358482	RNA-binding protein	yes	0.635658914728682
P06961	cca	0.909112344269854	RNA-binding protein	yes	1
P75966	rluE	0.905267003632992	RNA-binding protein	yes	1
P60624	rplX	0.902489906485697	RNA-binding protein	yes	1
P32684	rluF	0.900303889651297	RNA-binding protein	yes	0.844827586206897
P03819	kefC	0.898363256376871	RNA-binding protein	no	0.945161290322581
P0AGJ5	yfiF	0.897403900684566	RNA-binding protein	yes	0.666666666666667
Q47157	yafO	0.896171133773967	RNA-binding protein	yes	1
P30131	hypF	0.893488152235102	RNA-binding protein	yes	1
P75876	rlmI	0.891659177367736	RNA-binding protein	yes	1
P39286	rsgA	0.882907725591517	RNA-binding protein	yes	0.868571428571429
P11989	bglG	0.882514017550131	RNA-binding protein	yes	1
Q46898	casD	0.881645202194739	RNA-binding protein	yes	1
P30177	ybiB	0.880634435025791	RNA-binding protein	yes	1
P0AGJ2	trmH	0.867210841513958	RNA-binding protein	yes	1
P76938	epmC	0.866817738752588	RNA-binding protein	no	0.989010989010989
P08312	pheS	0.865296094187571	RNA-binding protein	yes	1
P02413	rplO	0.856850578741641	RNA-binding protein	yes	0.611111111111111
P0AAG3	gltL	0.856024650123817	RNA-binding protein	no	1
P46837	yhgF	0.843598521091643	RNA-binding protein	yes	0.91849935316947
Q46897	casE	0.840615809514996	RNA-binding protein	yes	1
P22707	finO	0.839835464655934	RNA-binding protein	no	0.93010752688172
P30128	greB	0.826736404140585	RNA-binding protein	no	1
P0AGD7	ffh	0.826030094530756	RNA-binding protein	yes	0.920529801324503
P0AAS7	ybcJ	0.8146493962465	RNA-binding protein	yes	1
P45522	kefB	0.808815070050676	RNA-binding protein	no	0.995008319467554
P0AGJ9	tyrS	0.803169216670649	RNA-binding protein	yes	1
P00959	metG	0.797326134250926	RNA-binding protein	yes	1
P03004	dnaA	0.792589763798245	RNA-binding protein	no	0.873661670235546
P0A7S3	rpsL	0.786828377236208	RNA-binding protein	yes	0.693548387096774
P0A6W5	greA	0.782855005994394	RNA-binding protein	no	0.993670886075949
P0A7I4	prfC	0.780790348572448	RNA-binding protein	yes	0.998109640831758
P0A7X6	rimM	0.769151381224332	RNA-binding protein	yes	1
P0AFR4	yciO	0.767889147928581	RNA-binding protein	yes	1
P69222	infA	0.764404859041544	RNA-binding protein	yes	1
P77179	rsxE	0.756625824103992	RNA-binding protein	no	0.952380952380952
P42641	obgE	0.752442211091401	RNA-binding protein	yes	0.769230769230769
P0ABT5	dusB	0.742255431785007	RNA-binding protein	yes	1
P77718	thiI	0.742226405792874	RNA-binding protein	yes	1
P0A6N4	efp	0.739464510528553	RNA-binding protein	yes	1
P0A894	rapZ	0.737634041178177	RNA-binding protein	yes	0.954225352112676
P27294	inaA	0.73079282375132	RNA-binding protein	no	1
P36683	acnB	0.730353201362741	RNA-binding protein	yes	1
P0C018	rplR	0.729461463980628	RNA-binding protein	yes	0.905982905982906
P0AFG0	nusG	0.728185563140514	RNA-binding protein	no	0.994475138121547
P0A6P1	tsf	0.716104452378462	RNA-binding protein	yes	1
P27240	rfaY	0.709618983236065	RNA-binding protein	no	0.987068965517241
P00956	ileS	0.707821514319542	RNA-binding protein	yes	1
Q47688	ykfC	0.698470821712843	RNA-binding protein	no	1
P0AG44	rplQ	0.69792347731419	RNA-binding protein	no	0.763779527559055
Q46901	casA	0.694796632949327	RNA-binding protein	yes	0.98406374501992
P0A805	frr	0.69463641080201	RNA-binding protein	no	1
P0AGK4	yhbY	0.691608414188237	RNA-binding protein	yes	0.948453608247423
P24202	mrr	0.685753462559837	RNA-binding protein	no	1
P37326	intS	0.684741764965044	RNA-binding protein	no	1
P0A7Y0	rnc	0.681301768263769	RNA-binding protein	yes	1
P08956	hsdR	0.677977697943247	RNA-binding protein	no	1
P0CG19	rph	0.676692936956595	RNA-binding protein	yes	0.907894736842105
P36979	rlmN	0.672647093028613	RNA-binding protein	yes	0.989583333333333
P0A982	cspH	0.672417601417915	RNA-binding protein	no	1
P0A780	nusB	0.672103382102371	RNA-binding protein	yes	1
Q2EEQ2	ykgO	0.668081219842759	RNA-binding protein	no	0
P0A7W7	rpsH	0.666996025881075	RNA-binding protein	yes	1
P0AAU7	ybfE	0.661781490918526	RNA-binding protein	no	0.505154639175258
P0A7M9	rpmE	0.641928869862125	RNA-binding protein	yes	0.828571428571429
P25741	rfaP	0.640525905556698	RNA-binding protein	no	0.99622641509434
P69348	yoeB	0.639106419820657	RNA-binding protein	yes	1
P0A9Q5	accD	0.635806672030836	RNA-binding protein	yes	0.930921052631579
P69913	csrA	0.623524104028403	RNA-binding protein	yes	1
P14294	topB	0.62095175054132	RNA-binding protein	no	0.935681470137825
P0A884	thyA	0.620460546350452	RNA-binding protein	yes	1
P32695	dusA	0.616859003448073	RNA-binding protein	yes	0.944927536231884
P61175	rplV	0.611218586688402	RNA-binding protein	yes	0.945454545454545
P0AFG6	sucB	0.604208946971565	RNA-binding protein	no	0.664197530864198
P0A7L3	rplT	0.60191095662837	RNA-binding protein	yes	1
Q47270	ninE	0.598186230638597	RNA-binding protein	no	1
P06616	era	0.596336964541471	RNA-binding protein	yes	1
P60785	lepA	0.587100188474818	RNA-binding protein	yes	1
P0A8H6	yihI	0.580188203377688	RNA-binding protein	no	0
P76632	casB	0.578887039438119	RNA-binding protein	yes	1
P0A6M8	fusA	0.577927118046209	RNA-binding protein	yes	0.997159090909091
P19768	insJ	0.569335121581143	RNA-binding protein	no	1
P21361	yciG	0.564405040922805	RNA-binding protein	no	0
P25745	mnmA	0.555710485133132	RNA-binding protein	yes	1
P28634	trmO	0.544645987001644	RNA-binding protein	yes	1
P0AG24	spoT	0.542517810802851	RNA-binding protein	no	1
P0A978	cspG	0.542281554553536	RNA-binding protein	no	1
P06710	dnaX	0.539492865974865	RNA-binding protein	no	0.755832037325039
P08622	dnaJ	0.534142848710624	RNA-binding protein	no	1
P0A7T3	rpsP	0.526108233332675	RNA-binding protein	no	1
P0A6P5	der	0.525425033957176	RNA-binding protein	no	0.930612244897959
P45736	ycjD	0.522681441346512	RNA-binding protein	no	1
P76164	ydfW	0.521592490116243	RNA-binding protein	no	0
P0A7R1	rplI	0.520833317549858	RNA-binding protein	yes	1
P0A6H1	clpX	0.520465779922314	RNA-binding protein	no	0.983490566037736
P28304	qorA	0.517950119802141	RNA-binding protein	yes	1
P0A8C8	yidD	0.517245428275808	RNA-binding protein	no	0.823529411764706
P0A8L1	serS	0.512456360347513	RNA-binding protein	no	0.981395348837209
Q2EES0	ynfO	0.510125846490834	RNA-binding protein	no	0
P62768	yaeH	0.508842361039944	RNA-binding protein	no	1
P38105	rspB	0.50732599387057	RNA-binding protein	no	1
P0ABA0	atpF	0.506213411760386	RNA-binding protein	no	1
P25539	ribD	0.502226493423754	RNA-binding protein	no	1
P38521	yggL	0.496654981283635	RNA-binding protein	no	1
P36879	yadG	0.49314585110942	RNA-binding protein	no	1
P0A7H3	recO	0.49238239437907	RNA-binding protein	no	1
P0ABC3	hflC	0.479967321633422	RNA-binding protein	no	0.841317365269461
P0A6F5	groL	0.478943215421166	RNA-binding protein	no	1
P75960	cobB	0.478470537398621	RNA-binding protein	no	0.992831541218638
P0AFW4	rnk	0.476725691510709	RNA-binding protein	no	1
P05055	pnp	0.475693623193638	RNA-binding protein	yes	0.957805907172996
P0AFW2	rmf	0.473622601189003	RNA-binding protein	yes	0
P0ADY3	rplN	0.471199528308191	RNA-binding protein	yes	1
P68191	sra	0.471010929420175	RNA-binding protein	no	0
P28369	prfH	0.465446338702682	RNA-binding protein	yes	0.807228915662651
P0A7M6	rpmC	0.464336205721173	RNA-binding protein	yes	0.968253968253968
P0ACN7	cytR	0.460390828247767	RNA-binding protein	no	0.988269794721408
P0A986	cspI	0.459124238403357	RNA-binding protein	no	1
Q9JMR5	yubH	0.457434867552661	RNA-binding protein	no	1
C1P605	azuC	0.457224793606546	RNA-binding protein	no	0
P0A6K3	def	0.456801013235135	RNA-binding protein	no	1
P0AEM6	fliA	0.453163562719941	RNA-binding protein	no	1
P0ADQ5	yiiE	0.450719241139388	RNA-binding protein	no	0.722222222222222
Q9JMT1	yuaH	0.448264322258313	RNA-binding protein	no	1
P75678	ykfA	0.447682570651372	RNA-binding protein	no	1
P63177	rlmB	0.447329974019985	RNA-binding protein	yes	1
P33360	yehX	0.4461043452586	RNA-binding protein	no	1
P0AFI7	pdxH	0.441156234487657	RNA-binding protein	no	1
P13669	mngR	0.438508624288347	RNA-binding protein	no	1
P03018	uvrD	0.436282305407205	RNA-binding protein	no	1
P46854	aaaT	0.434299473402586	RNA-binding protein	no	1
P30176	ybiA	0.433620125371356	RNA-binding protein	no	1
P21362	yciF	0.432261149200031	RNA-binding protein	no	0.993975903614458
P0A7Q6	rpmJ	0.42913752611465	RNA-binding protein	no	1
P0A6N8	yeiP	0.428431292250477	RNA-binding protein	yes	1
P0AG51	rpmD	0.426623368096898	RNA-binding protein	no	1
P07013	priB	0.425220555584947	RNA-binding protein	no	1
P0AES4	gyrA	0.424587980715316	RNA-binding protein	no	0.954285714285714
P0A9Z1	glnB	0.421568252487705	RNA-binding protein	no	1
P31134	potG	0.419533312911145	RNA-binding protein	no	0.992042440318302
P0CF88	insI1	0.418367222178999	RNA-binding protein	no	1
P0A7B1	ppk	0.41741265019074	RNA-binding protein	no	1
P31806	nnr	0.415986765427407	RNA-binding protein	no	0.957281553398058
P67660	yhaJ	0.414991339089685	RNA-binding protein	no	1
P63883	amiC	0.41329401350731	RNA-binding protein	no	0.894484412470024
P0AFJ5	phoB	0.411516213722442	RNA-binding protein	no	1
P0A9W3	ettA	0.409717304697017	RNA-binding protein	yes	1
P77611	rsxC	0.407059990546954	RNA-binding protein	no	0.608108108108108
P75817	rlmC	0.406275772180313	RNA-binding protein	no	1
P0A7Q1	rpmI	0.40601686828745	RNA-binding protein	no	0
P0A6X7	ihfA	0.4046192325193	RNA-binding protein	no	0.454545454545455
P04079	guaA	0.402321628185266	RNA-binding protein	no	1
P00961	glyS	0.397245981619391	RNA-binding protein	no	0.995645863570392
P37313	dppF	0.396908125608539	RNA-binding protein	no	1
P0A976	cspF	0.396884688919555	RNA-binding protein	no	1
Q9JMR2	yubN	0.396416115491361	RNA-binding protein	no	0
Q9S4X3	yubC	0.393419677789466	RNA-binding protein	no	0.95049504950495
P56614	ymdF	0.39334388944939	RNA-binding protein	no	0
Q79E92	ykgN	0.39252946651558	RNA-binding protein	no	1
P10408	secA	0.389335412299213	RNA-binding protein	no	0.924528301886792
P0A7N9	rpmG	0.388656970780933	RNA-binding protein	yes	1
P68567	rsmJ	0.387949420318186	RNA-binding protein	no	1
P0AC55	glnK	0.387829059657504	RNA-binding protein	no	1
P75672	yafS	0.384002199552669	RNA-binding protein	no	0.9
P0AC92	gnsA	0.381780084442847	RNA-binding protein	no	1
P0ADR6	rlmM	0.38099282167022	RNA-binding protein	no	1
P52126	yfjK	0.378515882186765	RNA-binding protein	no	1
P33594	nikE	0.376548174917148	RNA-binding protein	no	1
P10121	ftsY	0.376011378891225	RNA-binding protein	no	0.603621730382294
P06989	hisI	0.37523797467896	RNA-binding protein	no	0.975369458128079
P69346	yefM	0.374776713463609	RNA-binding protein	no	0.951807228915663
P0A6X3	hfq	0.374218811185396	RNA-binding protein	yes	0.509803921568627
P03835	insG	0.369026592759022	RNA-binding protein	no	0.990950226244344
P25728	ygbA	0.36730124148446	RNA-binding protein	no	0.854700854700855
P0C0R7	rlmE	0.367188814944211	RNA-binding protein	no	0.995215311004785
P0CF90	insI4	0.366248701965729	RNA-binding protein	no	1
P0CF89	insI3	0.366248701965729	RNA-binding protein	no	1
P06612	topA	0.364987964012063	RNA-binding protein	no	1
P24188	yceA	0.36181801589447	RNA-binding protein	no	1
P0A9K1	phoH	0.356507030642482	RNA-binding protein	no	1
P0A7P5	rpmH	0.356124003357701	RNA-binding protein	no	0
P77546	ydaV	0.354803031403291	RNA-binding protein	no	1
P46853	yhhX	0.346939465773875	RNA-binding protein	no	0.994202898550725
P0AAP3	frmR	0.346186174394446	RNA-binding protein	no	0.802197802197802
P45531	tusC	0.345156592503166	RNA-binding protein	no	1
P76177	ydgH	0.343939242837107	RNA-binding protein	no	1
P0ADH7	fimE	0.343438714942367	RNA-binding protein	no	1
P51024	yaiL	0.343107421176867	RNA-binding protein	no	1
P0A8T7	rpoC	0.340321302680676	RNA-binding protein	no	0.999289267945984
P15043	recQ	0.339038917158853	RNA-binding protein	no	1
P0AFZ3	sspB	0.338415267365303	RNA-binding protein	yes	0.618181818181818
P75919	clsC	0.33588829852919	RNA-binding protein	no	1
P19636	eutC	0.333334719702907	RNA-binding protein	no	0.871186440677966
P06965	dicC	0.3330759939803	RNA-binding protein	no	0.723684210526316
P0AES6	gyrB	0.332124265845663	RNA-binding protein	no	1
P75913	ghrA	0.328341806367332	RNA-binding protein	no	0.996794871794872
P0AG14	sohB	0.327522225771525	RNA-binding protein	no	1
P64463	ydfZ	0.326440281512735	RNA-binding protein	no	0.641791044776119
P64519	yodD	0.322677307781837	RNA-binding protein	no	0.92
P0AEY3	mazG	0.322611344502032	RNA-binding protein	no	1
P39391	yjiT	0.321529603582586	RNA-binding protein	no	1
P31062	nohD	0.321389946399717	RNA-binding protein	no	1
P27296	dinG	0.320785646366508	RNA-binding protein	no	0.974860335195531
P0ACP7	purR	0.319526199016952	RNA-binding protein	no	1
P71297	yagN	0.317423841338008	RNA-binding protein	no	1
P46887	yecH	0.317354452109855	RNA-binding protein	no	0.974683544303797
P16678	phnK	0.315985676165205	RNA-binding protein	no	1
P03012	tnpR	0.3152832467224	RNA-binding protein	no	1
Q47129	feaR	0.313936085521928	RNA-binding protein	no	1
P37613	panZ	0.313877358533467	RNA-binding protein	no	1
P69931	hda	0.313497648639215	RNA-binding protein	no	1
P68066	grcA	0.313134020150833	RNA-binding protein	no	0.984251968503937
P75967	ymfD	0.312993312347347	RNA-binding protein	no	1
P0A8I5	trmB	0.311908891162236	RNA-binding protein	no	0.97489539748954
A5A621	ypfM	0.310469805718699	RNA-binding protein	no	0
P45799	nudE	0.310238992906156	RNA-binding protein	no	1
P09372	grpE	0.309649977035123	RNA-binding protein	no	0.639593908629442
P28861	fpr	0.309032925487045	RNA-binding protein	no	0.842741935483871
P52006	nudI	0.308263355584036	RNA-binding protein	no	1
P64530	rcnR	0.307947123643947	RNA-binding protein	no	0.988888888888889
Q47710	yqjK	0.30500619308587	RNA-binding protein	no	1
P0CE59	JW1882	0.304528679706808	RNA-binding protein	no	1
P0CE58	insH11	0.304528679706808	RNA-binding protein	no	1
P0CE57	insH10	0.304528679706808	RNA-binding protein	no	1
P0CE56	insH9	0.304528679706808	RNA-binding protein	no	1
P0CE55	insH8	0.304528679706808	RNA-binding protein	no	1
P0CE54	insH7	0.304528679706808	RNA-binding protein	no	1
P0CE52	insH4	0.304528679706808	RNA-binding protein	no	1
P0CE51	insH3	0.304528679706808	RNA-binding protein	no	1
P0CE50	insH2	0.304528679706808	RNA-binding protein	no	1
P0CE49	insH1	0.304528679706808	RNA-binding protein	no	1
P0AE70	mazF	0.304244623234934	RNA-binding protein	yes	1
P0A8V2	rpoB	0.301851545968831	RNA-binding protein	no	1
P25516	acnA	0.301026605676022	RNA-binding protein	yes	0.994388327721661
P0A6H5	hslU	0.300808232168673	RNA-binding protein	no	1
P0A7K2	rplL	0.30029572246573	RNA-binding protein	no	1
P05194	aroD	0.299403230869264	Non RNA-binding protein	no	1
P22523	mukB	0.299303066014476	Non RNA-binding protein	no	0.985868102288022
P32685	yjbD	0.299221733933348	Non RNA-binding protein	no	0
P0A7N1	ykgM	0.298740853083903	Non RNA-binding protein	no	1
P33919	radD	0.298015695489351	Non RNA-binding protein	no	1
P0AG74	rusA	0.297400840986319	Non RNA-binding protein	no	0.95
P39347	intB	0.296814214033756	Non RNA-binding protein	no	1
P0AE01	trmJ	0.294725263144437	Non RNA-binding protein	yes	0.98780487804878
P76484	yfbN	0.291625247965221	Non RNA-binding protein	no	1
P0ADG7	guaB	0.291293225585208	Non RNA-binding protein	no	0.971311475409836
P0A6Z3	htpG	0.290001630977828	Non RNA-binding protein	no	1
P07118	valS	0.289445576463009	Non RNA-binding protein	no	0.992639327024185
P32675	pflC	0.285945060559176	Non RNA-binding protein	no	1
Q9JMS8	yuaL	0.283479128869372	Non RNA-binding protein	no	1
P46852	yhhW	0.281980428134966	Non RNA-binding protein	no	1
Q46864	mqsA	0.280928574609712	Non RNA-binding protein	no	1
P29680	hemE	0.280094777142316	Non RNA-binding protein	no	1
P0AB83	nth	0.279265454251601	Non RNA-binding protein	no	1
P15038	helD	0.278878735075611	Non RNA-binding protein	no	1
P09980	rep	0.277415631386249	Non RNA-binding protein	no	0.99851411589896
P16917	rhsB	0.27395859340706	Non RNA-binding protein	no	0.843373493975904
P0ABS1	dksA	0.273752867800688	Non RNA-binding protein	no	0.834437086092715
P0AFQ7	ycfH	0.272714640953282	Non RNA-binding protein	no	1
P0A7V0	rpsB	0.271091354231097	Non RNA-binding protein	no	0.946058091286307
P00968	carB	0.27066228886616	Non RNA-binding protein	no	1
P0CE65	JW5951	0.270473284122478	Non RNA-binding protein	no	1
P0CE64	JW5936	0.270473284122478	Non RNA-binding protein	no	1
P0CE63	JW5935	0.270473284122478	Non RNA-binding protein	no	1
P0CE62	JW5928	0.270473284122478	Non RNA-binding protein	no	1
P0CE61	JW5914	0.270473284122478	Non RNA-binding protein	no	1
P0CE60	JW5895	0.270473284122478	Non RNA-binding protein	no	1
P0A6K1	dapF	0.27017294346825	Non RNA-binding protein	no	1
P75989	bluR	0.269103481321343	Non RNA-binding protein	no	1
P10346	glnQ	0.26831085776445	Non RNA-binding protein	no	0.991666666666667
P0A7J0	ribB	0.267749892363007	Non RNA-binding protein	no	1
P31061	nohQ	0.267264346088962	Non RNA-binding protein	no	0.989417989417989
Q46844	yghT	0.265986201611153	Non RNA-binding protein	no	1
P0A8F8	uvrB	0.264234756342667	Non RNA-binding protein	no	0.901931649331352
P0DPO7	yneP	0.260655886289304	Non RNA-binding protein	no	1
P0AE18	map	0.257328138552926	Non RNA-binding protein	no	0.996212121212121
P00579	rpoD	0.256523830238309	Non RNA-binding protein	no	0.642740619902121
P39212	insN2	0.256398406605232	Non RNA-binding protein	no	0.988636363636364
P0A9I1	citE	0.255090593320217	Non RNA-binding protein	no	0.996688741721854
P36566	cmoM	0.254598731650163	Non RNA-binding protein	no	1
P0A951	speG	0.254221065224132	Non RNA-binding protein	no	0.989247311827957
P02338	tpr	0.253602396457026	Non RNA-binding protein	no	0
P69874	potA	0.253348900318993	Non RNA-binding protein	no	0.992063492063492
P20083	parE	0.251007372287092	Non RNA-binding protein	no	1
P18843	nadE	0.250881952156596	Non RNA-binding protein	no	1
P0A6I0	cmk	0.25076731677878	Non RNA-binding protein	no	1
P39390	yjiS	0.248738788578855	Non RNA-binding protein	no	1
P0AE67	cheY	0.248242831833736	Non RNA-binding protein	no	1
P0A8D3	yaiI	0.246412823293718	Non RNA-binding protein	no	1
P0ACW6	ydcH	0.243402393163778	Non RNA-binding protein	no	1
P76546	yffO	0.243185282516722	Non RNA-binding protein	no	0.978260869565217
P33221	purT	0.242912616521917	Non RNA-binding protein	no	1
P76540	eutK	0.239667915324092	Non RNA-binding protein	no	0.981927710843373
P0ADQ2	yiiD	0.238142101278049	Non RNA-binding protein	no	0.984802431610942
Q00037	tnpA	0.236772995363259	Non RNA-binding protein	no	1
P21888	cysS	0.236460079284349	Non RNA-binding protein	no	0.945770065075922
P09557	dicB	0.235311610174816	Non RNA-binding protein	no	1
P0A9H5	btuR	0.232219893677691	Non RNA-binding protein	no	0.913265306122449
P71243	wcaL	0.230179499862655	Non RNA-binding protein	no	1
Q46857	dkgA	0.228353733911201	Non RNA-binding protein	no	0.945454545454545
P43672	uup	0.227160592469187	Non RNA-binding protein	no	1
P0A7G2	rbfA	0.225216403933555	Non RNA-binding protein	no	0.834586466165414
P64610	yrbL	0.224163204050584	Non RNA-binding protein	no	0.995238095238095
P0ADE2	ytfK	0.223529949416773	Non RNA-binding protein	no	1
P24215	uxuA	0.221715263575065	Non RNA-binding protein	no	1
P30745	moaA	0.220999928170523	Non RNA-binding protein	no	1
P75969	intE	0.220680469989554	Non RNA-binding protein	no	0.994666666666667
P0A8M6	yeeX	0.220454660271817	Non RNA-binding protein	no	0.862385321100917
P32721	alsA	0.216016233587606	Non RNA-binding protein	no	1
P76161	quuQ	0.215684943154898	Non RNA-binding protein	no	1
P0CE53	insH6	0.215170482255638	Non RNA-binding protein	no	1
Q2EES9	torI	0.214545029573615	Non RNA-binding protein	no	1
P0A9X1	znuC	0.213837098268874	Non RNA-binding protein	no	1
P15042	ligA	0.213636513349978	Non RNA-binding protein	no	0.994038748137109
P11290	yibD	0.210282158087448	Non RNA-binding protein	no	1
P0AF96	tabA	0.209509052087356	Non RNA-binding protein	no	1
P0AB65	yccX	0.208780762895416	Non RNA-binding protein	no	0.978260869565217
P46846	gntX	0.207989872147605	Non RNA-binding protein	no	1
P0A7C2	lexA	0.206591431527507	Non RNA-binding protein	no	1
P77657	yagK	0.206472733718967	Non RNA-binding protein	no	1
P33596	recX	0.205966014435344	Non RNA-binding protein	no	0.987951807228916
P62552	ccdA	0.203640243515659	Non RNA-binding protein	no	1
P0ABD8	accB	0.203353970049346	Non RNA-binding protein	no	0.993589743589744
P77756	queC	0.203304936892831	Non RNA-binding protein	no	1
P0ADK8	yibL	0.203183636111129	Non RNA-binding protein	no	0.983333333333333
P0AFI2	parC	0.202443687716016	Non RNA-binding protein	no	0.875
P0ABS8	holE	0.202369146208953	Non RNA-binding protein	no	1
Q46790	pbl	0.201453555216573	Non RNA-binding protein	no	1
C1P619	ilvX	0.201056993558112	Non RNA-binding protein	no	0
P0AAK7	nrfC	0.200403295581225	Non RNA-binding protein	no	1
P0ADH5	fimB	0.195929006918525	Non RNA-binding protein	no	0.995
P32173	mobA	0.195486484992921	Non RNA-binding protein	no	0.994845360824742
P28638	yhdJ	0.195199813293502	Non RNA-binding protein	no	0.996598639455782
P0ADX5	yhfG	0.194231834884984	Non RNA-binding protein	no	1
P04994	xseA	0.191873005894474	Non RNA-binding protein	no	0.789473684210526
P0DPN7	ymdG	0.191394654793265	Non RNA-binding protein	no	0
P0AF78	yjfJ	0.190477385659467	Non RNA-binding protein	no	0.556034482758621
P0A9F3	cysB	0.189556818844208	Non RNA-binding protein	no	1
P0A8W0	nanR	0.189083787345392	Non RNA-binding protein	no	0.866920152091255
P16916	rhsA	0.187701237696792	Non RNA-binding protein	no	0.839506172839506
P0AFG8	aceE	0.184210721998953	Non RNA-binding protein	no	0.998872604284104
P0ACA3	sspA	0.184081271619397	Non RNA-binding protein	no	1
Q2EET2	ypfN	0.18324933728235	Non RNA-binding protein	no	0.757575757575758
P0A7Z4	rpoA	0.182619845625947	Non RNA-binding protein	no	1
P0ACM5	yegW	0.182148106224563	Non RNA-binding protein	no	1
P45523	fkpA	0.181280660532803	Non RNA-binding protein	no	0.940740740740741
P0A720	tmk	0.180322580051604	Non RNA-binding protein	no	1
P77252	ykgE	0.178703584604423	Non RNA-binding protein	no	1
P25522	mnmE	0.178295743783105	Non RNA-binding protein	no	0.988986784140969
P0A738	moaC	0.17825751841575	Non RNA-binding protein	no	0.993788819875776
P16684	phnF	0.177770246336602	Non RNA-binding protein	no	0.983402489626556
P76056	intR	0.176684290643742	Non RNA-binding protein	no	1
P19769	insK	0.175564466725208	Non RNA-binding protein	no	1
P09151	leuA	0.175362079364561	Non RNA-binding protein	no	0.956022944550669
P77263	ecpE	0.172770000276507	Non RNA-binding protein	no	0.978813559322034
P0ACJ0	lrp	0.172760101063203	Non RNA-binding protein	no	0.981707317073171
P76160	ydfR	0.170841780191198	Non RNA-binding protein	no	0.961165048543689
P18310	ssbF	0.169005217636887	Non RNA-binding protein	no	0.553072625698324
P0AEE5	mglB	0.168312949243261	Non RNA-binding protein	no	1
P11458	nadA	0.167880210611646	Non RNA-binding protein	no	1
P31802	narP	0.166919118025536	Non RNA-binding protein	no	1
P08868	yuaZ	0.164203232569246	Non RNA-binding protein	no	0.988888888888889
P45472	yhbQ	0.16296966276932	Non RNA-binding protein	no	1
P0ADJ5	bcsF	0.161640669531099	Non RNA-binding protein	no	0.952380952380952
P0AEM9	fliY	0.160712397534767	Non RNA-binding protein	no	1
P69441	adk	0.160511396095344	Non RNA-binding protein	no	1
P69783	crr	0.159608983623209	Non RNA-binding protein	no	1
P71301	ecpR	0.157819126966538	Non RNA-binding protein	no	1
P07604	tyrR	0.157396619011808	Non RNA-binding protein	no	0.996101364522417
P76545	yffN	0.157375996589813	Non RNA-binding protein	no	1
P0AAT9	ybeL	0.156346523232397	Non RNA-binding protein	no	1
P27836	wecG	0.156327974827289	Non RNA-binding protein	no	1
P27126	rfaS	0.15583513452419	Non RNA-binding protein	no	1
P16918	rhsC	0.155703092442505	Non RNA-binding protein	no	0.853256979241231
P13445	rpoS	0.155084614489859	Non RNA-binding protein	no	0.975757575757576
P06959	aceF	0.153220134066243	Non RNA-binding protein	no	1
P0AD89	tnaC	0.152389138625598	Non RNA-binding protein	no	0
P07109	hisP	0.152022471207304	Non RNA-binding protein	no	0.992217898832685
P18005	yubP	0.149354500610302	Non RNA-binding protein	no	1
P0ACZ2	etp	0.14823072465547	Non RNA-binding protein	no	1
P21156	cysD	0.148216430942298	Non RNA-binding protein	no	1
Q47155	dinB	0.147042028268304	Non RNA-binding protein	no	1
P69797	manX	0.146527142780203	Non RNA-binding protein	no	1
P0DKB3	mntS	0.144459496373312	Non RNA-binding protein	no	0
P21889	aspS	0.144018155731577	Non RNA-binding protein	no	1
P0AAN9	iraP	0.143849403314681	Non RNA-binding protein	no	1
P32157	yiiM	0.143789343595513	Non RNA-binding protein	no	1
P62558	sopB	0.141470560698927	Non RNA-binding protein	no	0.907120743034056
P03813	ygeA	0.13972713312082	Non RNA-binding protein	no	1
P77375	ydhX	0.139010192031274	Non RNA-binding protein	no	1
P76373	ugd	0.138866456270522	Non RNA-binding protein	no	1
P25536	yhdE	0.138171199608176	Non RNA-binding protein	no	0.99492385786802
P27129	rfaJ	0.136722569596618	Non RNA-binding protein	no	1
P0AFM6	pspA	0.135882017280287	Non RNA-binding protein	no	0.563063063063063
P0A9N0	ptsO	0.135690997664539	Non RNA-binding protein	no	1
P0A734	minE	0.133388311088625	Non RNA-binding protein	no	1
P58033	ypjJ	0.133078759871942	Non RNA-binding protein	no	1
P25666	htrL	0.132833722057438	Non RNA-binding protein	no	1
P0AEZ3	minD	0.131452553146451	Non RNA-binding protein	no	1
P03061	ivbL	0.131042672685877	Non RNA-binding protein	no	0
P0A698	uvrA	0.130847591832072	Non RNA-binding protein	no	1
P0AA16	ompR	0.130834810574191	Non RNA-binding protein	no	1
P76550	yffS	0.130710854433048	Non RNA-binding protein	no	1
A5A613	yciY	0.129878250848592	Non RNA-binding protein	no	0
P76071	insH5	0.12913420690463	Non RNA-binding protein	no	1
P06627	traY	0.128332971649503	Non RNA-binding protein	no	1
P37651	bcsZ	0.12807411413017	Non RNA-binding protein	no	0.991847826086957
P71298	intF	0.126849752422252	Non RNA-binding protein	no	1
P45470	yhbO	0.126445951593976	Non RNA-binding protein	no	1
P37751	wbbK	0.126283371668677	Non RNA-binding protein	no	1
P09549	dedD	0.125119502880582	Non RNA-binding protein	no	0.295454545454545
P0A6D7	aroK	0.125011539222432	Non RNA-binding protein	no	1
P0ADM8	yieE	0.123757031123133	Non RNA-binding protein	no	1
P0AF28	narL	0.121502477331415	Non RNA-binding protein	no	0.99537037037037
P38394	ydaE	0.120209165752102	Non RNA-binding protein	no	1
P32132	typA	0.119650193456975	Non RNA-binding protein	no	0.962108731466227
P76257	yoaA	0.118720196828002	Non RNA-binding protein	no	0.998427672955975
P52119	ratB	0.118442726744055	Non RNA-binding protein	no	0.729166666666667
P0A847	tgt	0.116430318489278	Non RNA-binding protein	no	1
P76213	cho	0.115363317055356	Non RNA-binding protein	no	0.986440677966102
P06987	hisB	0.115053035568869	Non RNA-binding protein	no	1
P16431	hycE	0.114508343259051	Non RNA-binding protein	no	1
P0ADQ7	ygaM	0.114441554977049	Non RNA-binding protein	no	0.788990825688073
Q46812	ssnA	0.1142088968784	Non RNA-binding protein	no	1
P10443	dnaE	0.114050242572625	Non RNA-binding protein	no	1
P14565	traI	0.113326382520199	Non RNA-binding protein	no	0.849088838268793
P37749	wbbI	0.112812778236871	Non RNA-binding protein	no	1
P64474	ydhL	0.111793198887575	Non RNA-binding protein	no	0.835443037974684
P0AAF6	artP	0.111426116502033	Non RNA-binding protein	no	1
P38038	cysJ	0.111334818514215	Non RNA-binding protein	no	0.993322203672788
P0AF36	zapB	0.110104845534899	Non RNA-binding protein	no	0
P0ABU2	ychF	0.109985283029868	Non RNA-binding protein	no	1
P0AF90	rraB	0.109984231567524	Non RNA-binding protein	no	0.557971014492754
P24230	recG	0.109239447071583	Non RNA-binding protein	no	1
P45766	yhdW	0.107718092843123	Non RNA-binding protein	no	1
P68187	malK	0.107644029524477	Non RNA-binding protein	no	0.994609164420485
P52127	yfjL	0.107520138858272	Non RNA-binding protein	no	1
P0AFW0	rfaH	0.107487025264037	Non RNA-binding protein	no	1
Q6BEX0	ytfR	0.107147255622355	Non RNA-binding protein	no	0.998
P0ABH9	clpA	0.106324281769054	Non RNA-binding protein	no	0.937994722955145
P64572	yghR	0.105977241122349	Non RNA-binding protein	no	0.972222222222222
P60595	hisH	0.105959118711181	Non RNA-binding protein	no	1
P30011	nadC	0.105772010098333	Non RNA-binding protein	no	0.952861952861953
P19934	tolA	0.105768015909951	Non RNA-binding protein	no	0.308788598574822
P07813	leuS	0.10399802972635	Non RNA-binding protein	no	0.998837209302326
P0AGB3	rpoH	0.103951504877755	Non RNA-binding protein	no	0.992957746478873
Q46791	ygeK	0.103838483277161	Non RNA-binding protein	no	1
P0ADB1	osmE	0.103390346862599	Non RNA-binding protein	no	1
P23862	priC	0.101925417532711	Non RNA-binding protein	no	1
P0AFU6	yiiF	0.101740563115441	Non RNA-binding protein	no	1
P06966	dicA	0.101178136901182	Non RNA-binding protein	no	1
P32680	yjaG	0.10101096957066	Non RNA-binding protein	no	1
P64581	yqjD	0.100516236722661	Non RNA-binding protein	no	0.504950495049505
P0A881	trpR	0.0999745404207055	Non RNA-binding protein	no	0.972222222222222
P36659	cbpA	0.0998666561981196	Non RNA-binding protein	no	0.983660130718954
P23847	dppA	0.0992960066645561	Non RNA-binding protein	no	1
Q9JMR6	yuaY	0.0981040395921616	Non RNA-binding protein	no	1
P0AGG4	trxC	0.096682042281083	Non RNA-binding protein	no	1
P52074	glcF	0.0963109945434488	Non RNA-binding protein	no	0.987714987714988
P24205	lpxM	0.0950520401033918	Non RNA-binding protein	no	0.996904024767802
P27297	bax	0.0947367043929082	Non RNA-binding protein	no	1
P76190	mepH	0.0942110226618445	Non RNA-binding protein	no	0.597785977859779
P0DPM6	yacM	0.0940089923537857	Non RNA-binding protein	no	0
P36680	zapD	0.0931393154847175	Non RNA-binding protein	no	1
P0AB55	yciI	0.0920457530029539	Non RNA-binding protein	no	1
P0AAS9	ybdD	0.0917859358636	Non RNA-binding protein	no	0.969230769230769
P08400	phoR	0.0917542610940935	Non RNA-binding protein	no	1
P27245	marR	0.0913488703910304	Non RNA-binding protein	no	1
P0ACB7	hemY	0.0908045915677505	Non RNA-binding protein	no	0.954773869346734
P0AEL8	fimZ	0.0899422948667125	Non RNA-binding protein	no	1
P0A9K3	ybeZ	0.0897265352197941	Non RNA-binding protein	no	0.942196531791908
P0AG40	ribF	0.0891552774027378	Non RNA-binding protein	no	1
P0A9D8	dapD	0.088978371991784	Non RNA-binding protein	no	1
P0DMC7	rcsB	0.0874517300016526	Non RNA-binding protein	no	1
P28247	bicB	0.0861710818998861	Non RNA-binding protein	no	1
P68661	ybcO	0.0854093857620554	Non RNA-binding protein	no	1
P21515	acpH	0.0851269754171125	Non RNA-binding protein	no	1
P37127	aegA	0.0848858908050822	Non RNA-binding protein	no	0.930197268588771
P38104	rspA	0.0841359291084012	Non RNA-binding protein	no	1
P60664	hisF	0.083840666009272	Non RNA-binding protein	no	1
P76104	rlhA	0.0836964444844381	Non RNA-binding protein	no	0.996937212863706
Q46889	otnK	0.0836145576641785	Non RNA-binding protein	no	1
P0AAH4	sapD	0.0834538558343269	Non RNA-binding protein	no	1
P56979	intM	0.0833032599157372	Non RNA-binding protein	no	1
P22524	mukE	0.0832639198880178	Non RNA-binding protein	no	0.833333333333333
P0A746	msrB	0.0830120360656945	Non RNA-binding protein	no	0.948905109489051
P0A7W1	rpsE	0.0822467894529685	Non RNA-binding protein	yes	1
P00816	cynS	0.0819405694337981	Non RNA-binding protein	no	1
P39305	ulaE	0.0817185351809462	Non RNA-binding protein	no	1
P0AC51	zur	0.081232734875814	Non RNA-binding protein	no	0.976608187134503
P52076	qseB	0.0795600935184996	Non RNA-binding protein	no	1
P42597	ygjP	0.0792632741142464	Non RNA-binding protein	no	1
P0A9E2	soxS	0.0790435708750831	Non RNA-binding protein	no	1
P0DP21	yjiP	0.0785994937822627	Non RNA-binding protein	no	1
P24082	traN	0.0781232633486197	Non RNA-binding protein	no	0.760797342192691
P28917	ydcC	0.0778762059122491	Non RNA-binding protein	no	1
P0ABF4	eutM	0.0760327712306125	Non RNA-binding protein	no	1
P36677	yhdN	0.0750140151980883	Non RNA-binding protein	no	1
P0A8I1	yqgF	0.0740823617058682	Non RNA-binding protein	no	1
P0A6L0	deoC	0.0735902163770232	Non RNA-binding protein	no	1
P0AC41	sdhA	0.0728075895481931	Non RNA-binding protein	no	0.967687074829932
P46859	gntK	0.0722028992802932	Non RNA-binding protein	no	1
P0AC53	zwf	0.0714544257533337	Non RNA-binding protein	no	1
P45578	luxS	0.071058904317615	Non RNA-binding protein	no	1
P04951	kdsB	0.0706594994910633	Non RNA-binding protein	no	0.959677419354839
P25889	preA	0.0705182461040817	Non RNA-binding protein	no	1
P0A9I8	nirD	0.0703237359091817	Non RNA-binding protein	no	1
P47737	yubQ	0.0699437966547841	Non RNA-binding protein	no	0.982248520710059
P0A9M0	lon	0.0696000172836167	Non RNA-binding protein	no	0.934948979591837
P77237	essQ	0.0695239753939784	Non RNA-binding protein	no	1
P52060	yggU	0.0690546501183608	Non RNA-binding protein	no	1
P60390	rsmH	0.0659591205562883	Non RNA-binding protein	no	0.808306709265176
P52128	yfjM	0.0654444230408238	Non RNA-binding protein	no	0.71264367816092
P56256	ysaA	0.0645561331327832	Non RNA-binding protein	no	0.993630573248408
P0ADU2	ygiN	0.064489431308103	Non RNA-binding protein	no	1
P0ACK5	deoR	0.0641438980071949	Non RNA-binding protein	no	1
P76034	yciT	0.0631725821140744	Non RNA-binding protein	no	1
P25397	tehB	0.062710249598228	Non RNA-binding protein	no	1
P0DPN6	yliM	0.0624010233947613	Non RNA-binding protein	no	0
P0ACL9	pdhR	0.0622550247666955	Non RNA-binding protein	no	0.952755905511811
P05847	ttdA	0.0619764405135129	Non RNA-binding protein	no	0.996699669966997
P0A7N4	rpmF	0.0614239473087309	Non RNA-binding protein	no	0
P0ADI0	pinR	0.0613282830444725	Non RNA-binding protein	no	1
P31678	otsB	0.0606336782918213	Non RNA-binding protein	no	0.966165413533835
P52125	yfjJ	0.060377165965986	Non RNA-binding protein	no	1
P39334	bdcR	0.0602171469487457	Non RNA-binding protein	no	0.949238578680203
C1P613	yqeL	0.0597401384605483	Non RNA-binding protein	no	0
P00954	trpS	0.0592897113562674	Non RNA-binding protein	no	1
P77376	ydgJ	0.058830230193176	Non RNA-binding protein	no	1
P16677	phnC	0.057990290526773	Non RNA-binding protein	no	1
P0AF06	motB	0.0576289912882419	Non RNA-binding protein	no	0.688311688311688
P0ACX5	fumD	0.0571433989801006	Non RNA-binding protein	no	1
P62620	ispG	0.0568500165828197	Non RNA-binding protein	no	0.986559139784946
P45563	xapA	0.0567239463149755	Non RNA-binding protein	no	1
P0ADE8	ygfZ	0.0558436040379264	Non RNA-binding protein	no	0.987730061349693
P0ABY7	flhC	0.0536198865702483	Non RNA-binding protein	no	1
P0AC75	waaA	0.0529823613728164	Non RNA-binding protein	no	1
P52123	yfjH	0.0526327711059922	Non RNA-binding protein	no	1
P07395	pheT	0.0508696373133918	Non RNA-binding protein	yes	1
P0A8W8	yfbU	0.050205081379511	Non RNA-binding protein	no	1
Q7DFU6	yghX	0.0498249245241991	Non RNA-binding protein	no	0.803418803418803
P0ACA1	yibF	0.0497266647981566	Non RNA-binding protein	no	0.99009900990099
P0AEL3	feoA	0.0491952996946077	Non RNA-binding protein	no	1
P39304	ulaD	0.0489101204066907	Non RNA-binding protein	no	1
P76055	ttcA	0.0474082036395373	Non RNA-binding protein	yes	0.958199356913183
P77206	yafZ	0.0470671805113742	Non RNA-binding protein	no	1
Q46811	ygfK	0.0468249716158294	Non RNA-binding protein	no	1
P15034	pepP	0.0463418602074118	Non RNA-binding protein	no	1
P39161	uxuR	0.0462086522719883	Non RNA-binding protein	no	0.98443579766537
P77551	rzpR	0.0461227886824243	Non RNA-binding protein	no	1
E2JKY7	mgtL	0.0459694350296346	Non RNA-binding protein	no	0
P24251	crl	0.0450400676907554	Non RNA-binding protein	no	1
Q46806	hyuA	0.0448092438634745	Non RNA-binding protein	no	1
P64559	sdhE	0.0446357589832801	Non RNA-binding protein	no	1
P37344	pspF	0.042880323788364	Non RNA-binding protein	no	1
P0AFX0	hpf	0.042388670323509	Non RNA-binding protein	no	0.978947368421053
P0ACU2	rutR	0.0411505554792816	Non RNA-binding protein	no	1
P45469	yraR	0.0408548603349304	Non RNA-binding protein	no	1
P24203	yjiA	0.0405169501085432	Non RNA-binding protein	no	1
P0A948	rimJ	0.0401394596847353	Non RNA-binding protein	no	1
P69816	frwB	0.0397670740213946	Non RNA-binding protein	no	1
P0AAI3	ftsH	0.0393937096331476	Non RNA-binding protein	no	0.90527950310559
P03014	pinE	0.0393609442960826	Non RNA-binding protein	no	1
P37666	ghrB	0.0385641336333644	Non RNA-binding protein	no	1
P37195	dctR	0.0383507923200171	Non RNA-binding protein	no	1
P0AB43	ycgL	0.0382601509559616	Non RNA-binding protein	no	0.796296296296296
P63224	gmhA	0.0373976074368483	Non RNA-binding protein	no	1
P0AFS9	mepM	0.0371133360234773	Non RNA-binding protein	no	1
P0A887	ubiE	0.0358088928855265	Non RNA-binding protein	no	1
P18355	no	0.0340295555333588	Non RNA-binding protein	no	0.64
P31663	panC	0.0326374136167111	Non RNA-binding protein	no	1
P0A7A5	pcm	0.0324109596575175	Non RNA-binding protein	no	1
P0AB58	lapB	0.0322216836258233	Non RNA-binding protein	no	1
P76362	yeeS	0.0313469641714925	Non RNA-binding protein	no	1
P0AFJ1	phnA	0.0312734398826824	Non RNA-binding protein	no	1
P0A9F6	gcvA	0.029314499754309	Non RNA-binding protein	no	1
P64616	yhcO	0.0282918412734169	Non RNA-binding protein	no	1
P32053	intA	0.0257289385792446	Non RNA-binding protein	no	0.958837772397094
P77695	gnsB	0.0256938138086955	Non RNA-binding protein	no	1
P06134	ada	0.0252844348030649	Non RNA-binding protein	no	0.991525423728814
P23845	cysN	0.0248985563906192	Non RNA-binding protein	no	1
P67762	yhbP	0.0241360686392841	Non RNA-binding protein	no	1
P75679	insN1	0.0239364679624908	Non RNA-binding protein	no	0.962686567164179
P37645	yhjG	0.0239149822605874	Non RNA-binding protein	no	0.927113702623907
P77169	yagJ	0.0238736634050216	Non RNA-binding protein	no	1
P18776	dmsB	0.0237936369405658	Non RNA-binding protein	no	0.84390243902439
P77607	yagL	0.0233147459865674	Non RNA-binding protein	no	1
P0A6X1	hemA	0.0230351624916847	Non RNA-binding protein	no	1
P45395	kdsD	0.0221212476655759	Non RNA-binding protein	no	1
P76053	smrA	0.0205488977962699	Non RNA-binding protein	no	0.957219251336898
P07026	sdiA	0.0197189645468668	Non RNA-binding protein	no	1
P80645	ssuD	0.0194388998952553	Non RNA-binding protein	no	1
P04983	rbsA	0.0192145502519828	Non RNA-binding protein	no	1
P75741	ybfL	0.0184621306172833	Non RNA-binding protein	no	1
P0A756	kefG	0.018184544269672	Non RNA-binding protein	no	1
P37689	gpmI	0.0154503616954302	Non RNA-binding protein	no	1
P09163	yjaB	0.0154207647379889	Non RNA-binding protein	no	1
P0A6V1	glgC	0.0153190026768198	Non RNA-binding protein	no	1
P30015	lhr	0.0151027571361149	Non RNA-binding protein	no	0.996098829648895
P0A8P3	yggX	0.0143932496770035	Non RNA-binding protein	no	0.978021978021978
P0ADG4	suhB	0.014375178978993	Non RNA-binding protein	no	1
Q46793	ygeN	0.0130730935344164	Non RNA-binding protein	no	1
P08201	nirB	0.0128940179891981	Non RNA-binding protein	no	0.95159386068477
P76510	yfdN	0.0128161530587067	Non RNA-binding protein	no	0.701219512195122
P0A7E1	pyrD	0.012727322601414	Non RNA-binding protein	no	1
P77735	yajO	0.0125001225099523	Non RNA-binding protein	no	0.996913580246914
P13960	repA1	0.0105592080841529	Non RNA-binding protein	no	1
P68398	tadA	0.0103705088372719	Non RNA-binding protein	no	0.958083832335329
P0AB77	kbl	0.0102080135450892	Non RNA-binding protein	no	1
P36673	treR	0.00919556548014006	Non RNA-binding protein	no	1
P15005	mcrB	0.00878588285697235	Non RNA-binding protein	no	1
P77268	ddpD	0.00850847579237463	Non RNA-binding protein	no	1
Q2EEU2	yjhX	0.00792025725790801	Non RNA-binding protein	no	0.905882352941176
P33342	yehC	0.00766340365532198	Non RNA-binding protein	no	1
P29745	pepT	0.00730449219189117	Non RNA-binding protein	no	1
P75782	rlmF	0.00537989138733741	Non RNA-binding protein	no	0.974025974025974
P0ACS2	soxR	0.00529506234565325	Non RNA-binding protein	no	0.88961038961039
P45771	yrdD	0.0046976083656996	Non RNA-binding protein	no	1
Q46832	yghD	0.00404132034317561	Non RNA-binding protein	no	1
P0AD33	yfcZ	0.00401992441243704	Non RNA-binding protein	no	1
P37057	ogrK	0.00283291646409822	Non RNA-binding protein	no	1
P31453	yidP	0.00282865029644086	Non RNA-binding protein	no	1
P0CF93	insL3	0.00256443637450882	Non RNA-binding protein	no	0.983783783783784
P0CF92	insL2	0.00256443637450882	Non RNA-binding protein	no	0.983783783783784
P0CF91	insL1	0.00256443637450882	Non RNA-binding protein	no	0.983783783783784
P0ABV6	tolR	0.00123466118931576	Non RNA-binding protein	no	0.992957746478873
P23869	ppiB	0.00067490621393651	Non RNA-binding protein	no	1
P64423	zntB	-0.000638383886730154	Non RNA-binding protein	no	1
P0AAN5	yaiA	-0.00102031748062484	Non RNA-binding protein	no	0
P52627	fliZ	-0.00184017674664921	Non RNA-binding protein	no	1
P77170	pinQ	-0.0022966330064953	Non RNA-binding protein	no	1
P0ACS5	zntR	-0.00258193619584179	Non RNA-binding protein	no	1
P0ADC8	yjiX	-0.00281950747366244	Non RNA-binding protein	no	1
P24182	accC	-0.00351710863677682	Non RNA-binding protein	no	1
P30147	hyi	-0.00447054261152727	Non RNA-binding protein	no	0.992248062015504
P0ABR5	hcaE	-0.00469899164170581	Non RNA-binding protein	no	1
P0ADW8	yheV	-0.00491308596827944	Non RNA-binding protein	no	0.757575757575758
P00582	polA	-0.00528058427067316	Non RNA-binding protein	no	1
P37679	sgbU	-0.00541827025650793	Non RNA-binding protein	no	1
P0A800	rpoZ	-0.00632465726717968	Non RNA-binding protein	no	1
P0A9M5	gpt	-0.00636255981479625	Non RNA-binding protein	no	1
P0C243	yubJ	-0.00668614284874719	Non RNA-binding protein	no	1
P0A9V1	lptB	-0.00802297585817061	Non RNA-binding protein	no	1
P32125	mobB	-0.00811175141759646	Non RNA-binding protein	no	1
P0A8M0	asnS	-0.00812016001816049	Non RNA-binding protein	no	1
P0AFU8	ribC	-0.00818976676141442	Non RNA-binding protein	no	0.915492957746479
P19318	narY	-0.00833072804559817	Non RNA-binding protein	no	1
P39325	ytfQ	-0.008407784166205	Non RNA-binding protein	no	0.990566037735849
P77519	yddL	-0.00949509921012087	Non RNA-binding protein	no	1
P27248	gcvT	-0.00970107784228699	Non RNA-binding protein	no	1
P77333	pgrR	-0.0102072632238526	Non RNA-binding protein	no	1
P52613	fliJ	-0.0102289491720857	Non RNA-binding protein	no	0.829931972789116
P0AFW8	rof	-0.0112112116486006	Non RNA-binding protein	no	0.988095238095238
P45551	yhfY	-0.0123098879145979	Non RNA-binding protein	no	1
P23839	yicC	-0.0123916044850053	Non RNA-binding protein	no	1
P58036	yjbS	-0.0124655227299498	Non RNA-binding protein	no	1
P76520	yfdX	-0.0130427353724119	Non RNA-binding protein	no	1
C1P604	yobI	-0.0134615216838056	Non RNA-binding protein	no	0
P0ACI3	xylR	-0.0136388019716706	Non RNA-binding protein	no	0.997448979591837
P0ACR7	yfeR	-0.0141599910590428	Non RNA-binding protein	no	1
P50465	nei	-0.0142349117376654	Non RNA-binding protein	no	0.961977186311787
P60546	gmk	-0.0142406653727894	Non RNA-binding protein	no	1
P37750	wbbJ	-0.0143595103480842	Non RNA-binding protein	no	1
P30958	mfd	-0.0152651265737051	Non RNA-binding protein	no	1
P0A6D0	argR	-0.0159239987983629	Non RNA-binding protein	no	1
P0A6J1	cysC	-0.0164094818966902	Non RNA-binding protein	no	1
P77795	ydcT	-0.0164432868959389	Non RNA-binding protein	no	1
P76154	ydfK	-0.0172887074324226	Non RNA-binding protein	no	1
P76092	ynbC	-0.0176616510008456	Non RNA-binding protein	no	0.993162393162393
P76611	pinH	-0.0189645725822513	Non RNA-binding protein	no	1
P0A8X0	yjgA	-0.0192735660818956	Non RNA-binding protein	no	0.945355191256831
P77737	oppF	-0.0194579238042943	Non RNA-binding protein	no	1
P76196	ydiL	-0.0196084863700573	Non RNA-binding protein	no	1
P28916	ybfD	-0.0197178794948226	Non RNA-binding protein	no	1
P0A867	talA	-0.0198779049711537	Non RNA-binding protein	no	1
P31142	sseA	-0.0200898120561337	Non RNA-binding protein	no	1
P16432	hycF	-0.0204524524656397	Non RNA-binding protein	no	1
P77754	spy	-0.0204691610954015	Non RNA-binding protein	no	0
P0AEN4	ftsL	-0.0210783192483417	Non RNA-binding protein	no	0.991735537190083
P0ADX9	rsmD	-0.0219593636860897	Non RNA-binding protein	no	0.984848484848485
P17993	ubiG	-0.0221857921369303	Non RNA-binding protein	no	0.958333333333333
P69451	fadD	-0.0228506516219831	Non RNA-binding protein	no	0.996434937611408
Q9S4X2	yubD	-0.0228775262592656	Non RNA-binding protein	no	0.969162995594714
P42625	yhaL	-0.0233250069552526	Non RNA-binding protein	no	0
P0AAI1	ssuB	-0.0239389661382058	Non RNA-binding protein	no	0.988235294117647
P16384	miaA	-0.0243474354488884	Non RNA-binding protein	no	1
P37690	envC	-0.024599086085334	Non RNA-binding protein	no	0.670644391408115
P37774	yecC	-0.0247781514882577	Non RNA-binding protein	no	1
P75711	ybbV	-0.0247938741032717	Non RNA-binding protein	no	1
P0A6Y8	dnaK	-0.0249657309218682	Non RNA-binding protein	no	0.769592476489028
P77634	ybcM	-0.0256971192438175	Non RNA-binding protein	no	0.992452830188679
P0ACP5	gntR	-0.0268330715677605	Non RNA-binding protein	no	1
P0AC81	gloA	-0.0273665065911064	Non RNA-binding protein	no	1
P10026	traM	-0.0275174068362437	Non RNA-binding protein	no	0.905511811023622
P24232	hmp	-0.0287252997756626	Non RNA-binding protein	no	1
P14375	zraR	-0.0289137773685112	Non RNA-binding protein	no	1
P0AAQ6	ybaA	-0.028930759967593	Non RNA-binding protein	no	1
Q2EEP9	yafF	-0.0298289419501616	Non RNA-binding protein	no	1
P0CF64	JW5933	-0.0299594322461523	Non RNA-binding protein	no	1
P0CF63	JW5918	-0.0299594322461523	Non RNA-binding protein	no	1
P0CF62	JW5903	-0.0299594322461523	Non RNA-binding protein	no	1
P0CF61	JW5899	-0.0299594322461523	Non RNA-binding protein	no	1
P0AD12	yeeZ	-0.0301567235938901	Non RNA-binding protein	no	1
P28912	yhhI	-0.0303233666887034	Non RNA-binding protein	no	1
P33997	alpA	-0.0303481717699614	Non RNA-binding protein	no	1
P27278	nadR	-0.0304000752283596	Non RNA-binding protein	no	1
P67699	yddM	-0.0311932593950701	Non RNA-binding protein	no	0.925531914893617
P27238	yfeD	-0.0312534735939768	Non RNA-binding protein	no	1
P0A988	dnaN	-0.0325624448181292	Non RNA-binding protein	no	1
Q57154	repB	-0.0326253533624257	Non RNA-binding protein	no	0.96
P0AAH8	sapF	-0.032864967825348	Non RNA-binding protein	no	1
P0A6Z1	hscA	-0.0329381284720094	Non RNA-binding protein	no	0.88474025974026
P37188	gatB	-0.0333770861901847	Non RNA-binding protein	no	1
P09394	glpQ	-0.0333903515767177	Non RNA-binding protein	no	1
P26649	glgS	-0.0335899836559931	Non RNA-binding protein	no	1
P0AEI4	rimO	-0.0340082745563509	Non RNA-binding protein	no	1
P76509	yfdM	-0.0347589963867035	Non RNA-binding protein	no	1
P77481	ycjV	-0.0349348543347239	Non RNA-binding protein	no	1
P77721	ydjF	-0.0351430392211536	Non RNA-binding protein	no	1
P76542	intZ	-0.0352706284310035	Non RNA-binding protein	no	0.985074626865672
P76168	intQ	-0.0360502192800885	Non RNA-binding protein	no	0.982412060301508
P63264	cbpM	-0.036302159935051	Non RNA-binding protein	no	1
P24173	rfaC	-0.0363621825081552	Non RNA-binding protein	no	1
P39393	yjiV	-0.0367467384520088	Non RNA-binding protein	no	0.884105960264901
P0AEP3	galU	-0.0373619045163039	Non RNA-binding protein	no	1
P76658	hldE	-0.0378973836445091	Non RNA-binding protein	no	1
P0C0L2	osmC	-0.038038269564255	Non RNA-binding protein	no	0.839160839160839
P0AG27	yibN	-0.038610407486553	Non RNA-binding protein	no	1
P37641	yhjC	-0.0393791372077208	Non RNA-binding protein	no	1
Q46899	casC	-0.0401514302004195	Non RNA-binding protein	yes	0.977961432506887
P13035	glpD	-0.04019062764984	Non RNA-binding protein	no	1
P09833	modC	-0.0402837974007961	Non RNA-binding protein	no	1
P13959	repA2	-0.0417721245156625	Non RNA-binding protein	no	0
P31469	cbrC	-0.0422668932045383	Non RNA-binding protein	no	1
P00363	frdA	-0.042363998167824	Non RNA-binding protein	no	0.945182724252492
P24238	yebB	-0.0427422830158904	Non RNA-binding protein	no	0.99
Q46851	gpr	-0.0429560899282202	Non RNA-binding protein	no	1
P18133	pncB	-0.0430512971716071	Non RNA-binding protein	no	1
Q9JMS9	yuaK	-0.0437604767207556	Non RNA-binding protein	no	1
P38393	kilR	-0.0438538647131891	Non RNA-binding protein	no	1
P45465	yraN	-0.0444586024159863	Non RNA-binding protein	no	0.83206106870229
P0A6W9	gshA	-0.045195860425424	Non RNA-binding protein	no	1
Q47152	rayT	-0.0452807884232581	Non RNA-binding protein	no	1
P16659	proS	-0.0455985956109052	Non RNA-binding protein	no	1
P64542	ypeC	-0.0457216677473851	Non RNA-binding protein	no	0.851851851851852
P45769	yhdZ	-0.0473574501190508	Non RNA-binding protein	no	1
P36645	hofB	-0.0474651771343499	Non RNA-binding protein	no	1
P52643	ldhA	-0.0476910599979206	Non RNA-binding protein	no	0.993920972644377
P16919	rhsD	-0.0478830594192337	Non RNA-binding protein	no	0.858345021037868
P0A6R3	fis	-0.0479618736975418	Non RNA-binding protein	no	1
P78067	ynjE	-0.0481622676821016	Non RNA-binding protein	no	0.954022988505747
P0AEP7	gcl	-0.0481742616265409	Non RNA-binding protein	no	1
P0A8U6	metJ	-0.0484975184576609	Non RNA-binding protein	no	1
P07821	fhuC	-0.0487936870915286	Non RNA-binding protein	no	1
P0AEX9	malE	-0.0499583477124123	Non RNA-binding protein	no	0.964646464646465
P45544	frlR	-0.0505331856813762	Non RNA-binding protein	no	1
P39274	yjdJ	-0.0509591975536272	Non RNA-binding protein	no	0.988888888888889
P0AD68	ftsI	-0.0509716356183698	Non RNA-binding protein	no	0.957482993197279
Q46829	bglA	-0.0512635173209474	Non RNA-binding protein	no	1
P0A8N0	matP	-0.0516560786547623	Non RNA-binding protein	no	1
P18033	traQ	-0.0532890177910749	Non RNA-binding protein	no	0.957446808510638
P02929	tonB	-0.0534956527719979	Non RNA-binding protein	no	0.154811715481172
P76063	ydaS	-0.0538917533193937	Non RNA-binding protein	no	0.938775510204082
P0A7I7	ribA	-0.0539486726861466	Non RNA-binding protein	no	1
P77598	ybcV	-0.054155702985655	Non RNA-binding protein	no	1
P0A9D4	cysE	-0.0541770895569613	Non RNA-binding protein	no	1
P63284	clpB	-0.055155228194954	Non RNA-binding protein	no	1
P0A9R2	essD	-0.0555720861280025	Non RNA-binding protein	no	1
P52141	yfjZ	-0.0560002668769664	Non RNA-binding protein	no	1
C1P618	yrbN	-0.0560948505579379	Non RNA-binding protein	no	0
P77044	mhpC	-0.0573994912178317	Non RNA-binding protein	no	1
P0A6Q3	fabA	-0.0584413682853024	Non RNA-binding protein	no	1
P0A9C9	glpX	-0.0587056547501537	Non RNA-binding protein	no	1
P76157	ynfN	-0.0593271009594258	Non RNA-binding protein	no	0.96078431372549
P0AAH0	pstB	-0.0593960579699877	Non RNA-binding protein	no	0.992217898832685
P32162	yiiS	-0.0598577363981577	Non RNA-binding protein	no	1
P76112	mnaT	-0.0600426426370524	Non RNA-binding protein	no	1
P29013	ycgB	-0.0606334216476665	Non RNA-binding protein	no	0.994117647058824
P08839	ptsI	-0.060768777978429	Non RNA-binding protein	no	1
P62615	ispE	-0.0610037188928892	Non RNA-binding protein	no	1
Q47154	lafU	-0.0615391046266768	Non RNA-binding protein	no	0.838862559241706
P0DPC7	rseD	-0.0617849981255108	Non RNA-binding protein	no	1
P0ADV1	lptA	-0.0624588174713239	Non RNA-binding protein	no	0.843243243243243
P52612	fliI	-0.06253417198218	Non RNA-binding protein	no	1
P0A8Y5	yidA	-0.0627253672821363	Non RNA-binding protein	no	1
P76359	yeeP	-0.0628522978398353	Non RNA-binding protein	no	1
P41039	ybiI	-0.0641974293889164	Non RNA-binding protein	no	0
P07012	prfB	-0.0646666433833217	Non RNA-binding protein	yes	0.810958904109589
P76119	yncI	-0.0654031384666243	Non RNA-binding protein	no	1
Q46820	ygfT	-0.0660065671925969	Non RNA-binding protein	no	1
P45424	yhcH	-0.0665372352503143	Non RNA-binding protein	no	0.993506493506494
P75617	yaaW	-0.0668810026929992	Non RNA-binding protein	no	1
Q46786	ygeF	-0.0670630833493251	Non RNA-binding protein	no	0.743243243243243
P76268	kdgR	-0.0682064157299059	Non RNA-binding protein	no	1
P0ADE6	kbp	-0.0683835510230602	Non RNA-binding protein	no	0.979865771812081
P29208	menC	-0.0685138221771108	Non RNA-binding protein	no	1
P21189	polB	-0.068983109192707	Non RNA-binding protein	no	1
P0AC02	bamD	-0.0690633546068296	Non RNA-binding protein	no	1
P76027	oppD	-0.0690770769533753	Non RNA-binding protein	no	1
P0ADT8	ygiM	-0.0694940544107161	Non RNA-binding protein	no	0.995145631067961
P62707	gpmA	-0.0695972949741822	Non RNA-binding protein	no	1
P76573	yfgI	-0.070140681219524	Non RNA-binding protein	no	0
P22259	pckA	-0.070158157165486	Non RNA-binding protein	no	1
P33937	napA	-0.0701591120089278	Non RNA-binding protein	no	1
U3PVA8	iroK	-0.0707324090353915	Non RNA-binding protein	no	0
P0A890	tusA	-0.0719059357680935	Non RNA-binding protein	no	1
P77622	ddpF	-0.0720244054235643	Non RNA-binding protein	no	1
P0AE39	ypdB	-0.0720950697851084	Non RNA-binding protein	no	1
P0AAT2	ybdF	-0.0720976569209642	Non RNA-binding protein	no	1
P76569	yfgD	-0.072098840113924	Non RNA-binding protein	no	0.949579831932773
P0ADF3	rhoL	-0.072271968110437	Non RNA-binding protein	no	0
P16433	hycG	-0.0723571428636951	Non RNA-binding protein	no	1
P24224	acpS	-0.0726162699750254	Non RNA-binding protein	no	1
P0A821	selA	-0.0731565234427891	Non RNA-binding protein	no	1
P60560	guaC	-0.0732062165710166	Non RNA-binding protein	no	1
P0DPP7	yqiD	-0.0735115724434681	Non RNA-binding protein	no	1
P27254	argK	-0.0736538416132023	Non RNA-binding protein	no	1
P69434	pgaA	-0.0737067557944857	Non RNA-binding protein	no	1
P52132	yfjQ	-0.0751473602410915	Non RNA-binding protein	no	1
P0AE08	ahpC	-0.0751597986128857	Non RNA-binding protein	no	1
P71237	wcaC	-0.0751782409455323	Non RNA-binding protein	no	1
P09155	rnd	-0.0761134044134383	Non RNA-binding protein	no	1
P0DPP5	yqfI	-0.0763968895361741	Non RNA-binding protein	no	0
P75719	rzpD	-0.0765323993068171	Non RNA-binding protein	no	0.973856209150327
P31120	glmM	-0.0768176085689904	Non RNA-binding protein	no	1
P07000	pldB	-0.0769087689191141	Non RNA-binding protein	no	0.982352941176471
P05804	uidA	-0.076909638537886	Non RNA-binding protein	no	0.990049751243781
P0AEN1	fre	-0.0775937478847158	Non RNA-binding protein	no	1
P0AEI6	nudJ	-0.0779427996255853	Non RNA-binding protein	no	1
P69228	baeR	-0.0784518872242177	Non RNA-binding protein	no	1
P77775	yfcH	-0.0787418545799735	Non RNA-binding protein	no	1
P0DPP3	yecU	-0.0788740365750878	Non RNA-binding protein	no	1
Q47719	yjhV	-0.0789344732944253	Non RNA-binding protein	no	0.656934306569343
P69922	fucI	-0.0801650274570213	Non RNA-binding protein	no	1
P77668	hyfI	-0.0801808387187971	Non RNA-binding protein	no	1
P64594	yhaV	-0.080240733490993	Non RNA-binding protein	no	0.876623376623377
P77624	yahI	-0.0804886822091061	Non RNA-binding protein	no	1
P61887	rffH	-0.0806574757290734	Non RNA-binding protein	no	1
P64461	lsrG	-0.0819169200996895	Non RNA-binding protein	no	1
P75843	ycaQ	-0.0826967961401092	Non RNA-binding protein	no	1
P57998	insB4	-0.0828197937191699	Non RNA-binding protein	no	0.988023952095808
P0A812	ruvB	-0.0829394347071495	Non RNA-binding protein	no	0.952380952380952
P75734	chiQ	-0.082949866340102	Non RNA-binding protein	no	1
P0DPP6	yqhI	-0.0831573214182288	Non RNA-binding protein	no	1
P0ADP9	yihD	-0.0836915482389871	Non RNA-binding protein	no	1
P0AAY4	ybjH	-0.0837474528563783	Non RNA-binding protein	no	1
P32151	yiiG	-0.0839527400215014	Non RNA-binding protein	no	0.809116809116809
P64588	yqjI	-0.0851158771254932	Non RNA-binding protein	no	0.980676328502415
P33236	mokC	-0.0860160088898621	Non RNA-binding protein	no	1
P0A9R4	fdx	-0.0862916776711304	Non RNA-binding protein	no	1
P0AC35	ttdB	-0.0870599161001883	Non RNA-binding protein	no	1
P0ADN2	yifE	-0.0874850852919123	Non RNA-binding protein	no	0.821428571428571
P0A6P7	engB	-0.0877732446096842	Non RNA-binding protein	no	0.914285714285714
P62617	ispF	-0.0878845594650526	Non RNA-binding protein	no	1
P0A8V6	fadR	-0.0881048847219075	Non RNA-binding protein	no	1
P37177	ptsP	-0.0881596404049587	Non RNA-binding protein	no	1
P52131	yfjP	-0.0891561464412386	Non RNA-binding protein	no	1
P76513	yfdQ	-0.0898772893759608	Non RNA-binding protein	no	1
P19323	fhlA	-0.090071676882759	Non RNA-binding protein	no	1
P60995	hisL	-0.0902230304969249	Non RNA-binding protein	no	0
Q06065	atoC	-0.0903451159886454	Non RNA-binding protein	no	1
A5A607	ylcI	-0.0909275883261625	Non RNA-binding protein	no	0
P52062	yggW	-0.0910725003373635	Non RNA-binding protein	no	1
P04152	umuC	-0.0916423981468954	Non RNA-binding protein	no	1
P00452	nrdA	-0.0918308013202237	Non RNA-binding protein	no	1
P32664	nudC	-0.0923220692335409	Non RNA-binding protein	no	1
P77768	rpnB	-0.092460625843816	Non RNA-binding protein	no	1
P0A6U3	mnmG	-0.0926781227101416	Non RNA-binding protein	no	0.915739268680445
P0AE88	cpxR	-0.0927115844010241	Non RNA-binding protein	no	1
P21866	kdpE	-0.0932450756187187	Non RNA-binding protein	no	1
Q46801	xdhC	-0.093265787625942	Non RNA-binding protein	no	1
P39297	bsmA	-0.0934001458870782	Non RNA-binding protein	no	1
P38035	rtcR	-0.0935824601418425	Non RNA-binding protein	no	1
P77788	nudG	-0.093914005386864	Non RNA-binding protein	no	1
P0AEG8	dsrB	-0.0940587293290776	Non RNA-binding protein	no	0.919354838709677
P17888	priA	-0.094280065863743	Non RNA-binding protein	no	1
P0ACE3	hha	-0.0947717539684494	Non RNA-binding protein	no	1
P15723	dgt	-0.0954842139183782	Non RNA-binding protein	no	1
P65870	queD	-0.0956818970592486	Non RNA-binding protein	no	1
P20343	cysX	-0.0958835373989627	Non RNA-binding protein	no	1
P64599	yhbT	-0.0960043410153099	Non RNA-binding protein	no	0.942528735632184
P76081	paaE	-0.0960185459815925	Non RNA-binding protein	no	1
P0A8D9	yfbV	-0.096490840679096	Non RNA-binding protein	no	1
P24242	ascG	-0.096542502726905	Non RNA-binding protein	no	1
P28903	nrdD	-0.0966572879185829	Non RNA-binding protein	no	0.964887640449438
P65556	yfcD	-0.0978958372526214	Non RNA-binding protein	no	0.977777777777778
P0A9T6	ybaQ	-0.0985840050969423	Non RNA-binding protein	no	1
P37626	yhiI	-0.098865112549365	Non RNA-binding protein	no	0.847887323943662
P0AE56	bfd	-0.0990505400954254	Non RNA-binding protein	no	1
P0A8J4	ybeD	-0.0994605352820434	Non RNA-binding protein	no	1
P76043	ycjQ	-0.10020922953827	Non RNA-binding protein	no	1
P75914	ycdX	-0.100624111636016	Non RNA-binding protein	no	1
P75988	ycgX	-0.101395014410642	Non RNA-binding protein	no	1
P75883	gfcC	-0.101905430207425	Non RNA-binding protein	no	1
P29131	ftsN	-0.102269461081254	Non RNA-binding protein	no	0
P23840	dinD	-0.102788541893428	Non RNA-binding protein	no	0.700729927007299
P65807	ygeY	-0.102952180995203	Non RNA-binding protein	no	1
P76073	ynaE	-0.103545849901545	Non RNA-binding protein	no	1
P0A809	ruvA	-0.104219529384724	Non RNA-binding protein	no	1
P77184	lomR	-0.104485582266632	Non RNA-binding protein	no	1
P27830	rffG	-0.104697428589263	Non RNA-binding protein	no	0.994366197183099
Q47684	yafW	-0.104792658670246	Non RNA-binding protein	no	1
P75828	ybjD	-0.105263233995465	Non RNA-binding protein	no	1
P0A8C4	ygfB	-0.105738323142994	Non RNA-binding protein	no	0.932291666666667
P42616	yqjC	-0.105913055933242	Non RNA-binding protein	no	0.377049180327869
P07014	sdhB	-0.106088645290772	Non RNA-binding protein	no	1
P39380	kptA	-0.106632235574811	Non RNA-binding protein	no	1
P04993	recD	-0.10670773982997	Non RNA-binding protein	no	0.995065789473684
P0CF50	JW5934	-0.106723697334891	Non RNA-binding protein	no	0.966942148760331
P0CF49	JW5919	-0.106723697334891	Non RNA-binding protein	no	0.966942148760331
P0CF48	JW5902	-0.106723697334891	Non RNA-binding protein	no	0.966942148760331
P0CF47	JW5900	-0.106723697334891	Non RNA-binding protein	no	0.966942148760331
P0CF46	insC7	-0.106723697334891	Non RNA-binding protein	no	0.966942148760331
P0CF45	insC6	-0.106723697334891	Non RNA-binding protein	no	0.966942148760331
P0CF44	insC5	-0.106723697334891	Non RNA-binding protein	no	0.966942148760331
P0CF43	insC4	-0.106723697334891	Non RNA-binding protein	no	0.966942148760331
P0CF42	insC3	-0.106723697334891	Non RNA-binding protein	no	0.966942148760331
P0CF41	insC2	-0.106723697334891	Non RNA-binding protein	no	0.966942148760331
P0CF40	insC1	-0.106723697334891	Non RNA-binding protein	no	0.966942148760331
P0ACM2	rspR	-0.106771432660395	Non RNA-binding protein	no	0.995614035087719
Q46865	mqsR	-0.107615118280301	Non RNA-binding protein	no	1
P0AD44	yfhG	-0.107698523353592	Non RNA-binding protein	no	0.662447257383966
P0AAT6	rsfS	-0.107817190498248	Non RNA-binding protein	no	1
P76543	yffL	-0.107838177553391	Non RNA-binding protein	no	0.516431924882629
P60716	lipA	-0.107843525946617	Non RNA-binding protein	no	0.996884735202492
P37014	yfaD	-0.108918629195167	Non RNA-binding protein	no	1
P0A6U5	rsmG	-0.109082992204468	Non RNA-binding protein	no	1
P16679	phnL	-0.109802364858518	Non RNA-binding protein	no	0.973451327433628
P0AD53	ygaC	-0.110144963146123	Non RNA-binding protein	no	1
P09030	xthA	-0.110170556642908	Non RNA-binding protein	no	1
P37051	purU	-0.110231016775761	Non RNA-binding protein	no	1
P15373	prlF	-0.111115961285811	Non RNA-binding protein	no	0.405405405405405
Q46861	ygiQ	-0.111118829788241	Non RNA-binding protein	no	0.837618403247632
P0A8E1	ycfP	-0.111130669245117	Non RNA-binding protein	no	1
P0DPO3	ynaL	-0.111168151515124	Non RNA-binding protein	no	0
P0AG78	sbp	-0.111341369763689	Non RNA-binding protein	no	0.984802431610942
P0ABB4	atpD	-0.111429403119671	Non RNA-binding protein	no	1
P0AC65	nrdH	-0.111926303322519	Non RNA-binding protein	no	0.938271604938272
P64499	yebO	-0.113346476981327	Non RNA-binding protein	no	1
Q47140	hcaF	-0.113994712468756	Non RNA-binding protein	no	1
P78271	yfeS	-0.1143161244315	Non RNA-binding protein	no	1
P0AEC3	arcB	-0.114341153811096	Non RNA-binding protein	no	1
P0ACY3	yeaG	-0.114401324697979	Non RNA-binding protein	no	1
V9HVX0	ypaA	-0.114585345528112	Non RNA-binding protein	no	0.983606557377049
P0ACZ8	cusR	-0.114690057964378	Non RNA-binding protein	no	1
P0A8P8	xerD	-0.114748209279591	Non RNA-binding protein	no	0.946308724832215
P76078	paaB	-0.114758837993286	Non RNA-binding protein	no	1
P62601	treF	-0.11482328480403	Non RNA-binding protein	no	0.994535519125683
P77658	ynaA	-0.115049014125233	Non RNA-binding protein	no	1
P0A9K7	phoU	-0.115564938617634	Non RNA-binding protein	no	1
P37610	tauD	-0.11569216818762	Non RNA-binding protein	no	1
Q46920	queF	-0.115708198282928	Non RNA-binding protein	no	1
P17443	murG	-0.115725491534707	Non RNA-binding protein	no	0.994366197183099
P39221	yabQ	-0.115811634289241	Non RNA-binding protein	no	1
P0A8I3	yaaA	-0.116705968234545	Non RNA-binding protein	no	1
Q46877	norV	-0.116971229690408	Non RNA-binding protein	no	1
P0A6I9	coaE	-0.117219311410098	Non RNA-binding protein	no	1
P09154	ymfS	-0.117325613730676	Non RNA-binding protein	no	0.91970802919708
P0ACL5	glcC	-0.117616297736862	Non RNA-binding protein	no	1
P77766	yciV	-0.1177149541535	Non RNA-binding protein	no	1
P30136	thiC	-0.118086831202975	Non RNA-binding protein	no	0.866877971473851
P30750	metN	-0.118720860570287	Non RNA-binding protein	no	1
P0AA53	qmcA	-0.119059683209236	Non RNA-binding protein	no	0.963934426229508
P64455	ydcY	-0.120423860473199	Non RNA-binding protein	no	0
P76394	yegJ	-0.120537481170429	Non RNA-binding protein	no	1
P0A9W6	ibaG	-0.120818501728083	Non RNA-binding protein	no	1
P0AFK0	pmbA	-0.122099506751191	Non RNA-binding protein	no	1
P0AC19	folX	-0.122207047574048	Non RNA-binding protein	no	1
Q46796	ygeP	-0.122209154256332	Non RNA-binding protein	no	0.97979797979798
P61316	lolA	-0.122479779222719	Non RNA-binding protein	no	0.788177339901478
P0AEF0	dnaC	-0.12252395141958	Non RNA-binding protein	no	0.991836734693878
P0DPM5	yabR	-0.122738057712329	Non RNA-binding protein	no	0
P0A6Y1	ihfB	-0.123009395261463	Non RNA-binding protein	no	0
P07363	cheA	-0.123033751979182	Non RNA-binding protein	no	1
P0AGK8	iscR	-0.123105923702937	Non RNA-binding protein	no	0.833333333333333
P15070	fliN	-0.123251267163626	Non RNA-binding protein	no	0.817518248175182
P0AAY1	bssR	-0.12358422637504	Non RNA-binding protein	no	1
P76148	yneG	-0.124011910379765	Non RNA-binding protein	no	1
P39288	queG	-0.124571358971843	Non RNA-binding protein	no	1
Q47083	cbl	-0.125366213281758	Non RNA-binding protein	no	1
P0AE72	mazE	-0.125529127837875	Non RNA-binding protein	no	1
P0AF59	yjdI	-0.125599419015011	Non RNA-binding protein	no	1
P0A6T5	folE	-0.125827837281414	Non RNA-binding protein	no	0.981981981981982
P24180	acrE	-0.126016884152846	Non RNA-binding protein	no	0.935064935064935
P00864	ppc	-0.12619682149671	Non RNA-binding protein	no	1
P0A9E5	fnr	-0.126292419838778	Non RNA-binding protein	no	1
P75978	ymfN	-0.126535865512103	Non RNA-binding protein	no	1
P62556	sopA	-0.126846343119614	Non RNA-binding protein	no	1
P77569	mhpR	-0.127405617200055	Non RNA-binding protein	no	0.985559566787004
P0AEV4	hycA	-0.127923504605768	Non RNA-binding protein	no	1
P26608	fliS	-0.128092740809068	Non RNA-binding protein	no	1
P0AE42	yqaE	-0.129077882269559	Non RNA-binding protein	no	1
P0AF93	ridA	-0.129237845190015	Non RNA-binding protein	no	1
P76158	rzpQ	-0.130669911682924	Non RNA-binding protein	no	0.993939393939394
P39295	yjfM	-0.131313987276367	Non RNA-binding protein	no	0.764150943396226
P07658	fdhF	-0.131367986834774	Non RNA-binding protein	no	1
P0CF59	insD7	-0.131545016779547	Non RNA-binding protein	no	1
P0CF58	insD6	-0.131545016779547	Non RNA-binding protein	no	1
P0CF57	insD5	-0.131545016779547	Non RNA-binding protein	no	1
P0CF56	insD4	-0.131545016779547	Non RNA-binding protein	no	1
P0CF55	insD3	-0.131545016779547	Non RNA-binding protein	no	1
P0CF54	insD2	-0.131545016779547	Non RNA-binding protein	no	1
P0CF53	insD1	-0.131545016779547	Non RNA-binding protein	no	1
P46883	tynA	-0.132688467646175	Non RNA-binding protein	no	0.910171730515192
P0A7E3	pyrE	-0.132877832970724	Non RNA-binding protein	no	1
P37052	ychJ	-0.133016437440228	Non RNA-binding protein	no	1
P0AED5	uvrY	-0.133119769346708	Non RNA-binding protein	no	1
P37009	fbpC	-0.133876942570334	Non RNA-binding protein	no	1
P0A7E9	pyrH	-0.135182190630363	Non RNA-binding protein	no	1
P42598	ygjQ	-0.135198191857403	Non RNA-binding protein	no	1
P25437	frmA	-0.136016838398679	Non RNA-binding protein	no	1
P32141	yihT	-0.136248613707365	Non RNA-binding protein	no	1
Q9JMT8	yuaB	-0.136538557342405	Non RNA-binding protein	no	1
P17411	chbF	-0.137128748691814	Non RNA-binding protein	no	1
P21177	fadB	-0.137303570457144	Non RNA-binding protein	no	0.998628257887517
P0AAJ8	hybA	-0.138105671882583	Non RNA-binding protein	no	0.942073170731707
P0A729	yceF	-0.138587523681645	Non RNA-binding protein	no	1
P0CF27	insB3	-0.139226747560104	Non RNA-binding protein	no	0.988023952095808
P0CF26	insB2	-0.139226747560104	Non RNA-binding protein	no	0.988023952095808
P0AFC7	nuoB	-0.139243667696691	Non RNA-binding protein	no	0.909090909090909
C1P5Z7	sgrT	-0.139351750145644	Non RNA-binding protein	no	1
P25736	endA	-0.139736315975548	Non RNA-binding protein	no	0.923404255319149
P45463	ttdR	-0.1402303649527	Non RNA-binding protein	no	1
P0AG20	relA	-0.140808916560674	Non RNA-binding protein	no	1
P00370	gdhA	-0.140855142867094	Non RNA-binding protein	no	1
P60906	hisS	-0.141135154955339	Non RNA-binding protein	no	1
P23836	phoP	-0.141454173895111	Non RNA-binding protein	no	1
P27247	plsX	-0.141653547287532	Non RNA-binding protein	no	1
Q9S4W9	yubG	-0.141756819606355	Non RNA-binding protein	no	1
P0AES2	gudD	-0.141794457375544	Non RNA-binding protein	no	1
P0ACH1	sfsB	-0.141906567090177	Non RNA-binding protein	no	1
P0DPP4	yqfH	-0.142464613396749	Non RNA-binding protein	no	0
P0A901	blc	-0.142489764012488	Non RNA-binding protein	no	1
P37671	yiaJ	-0.142563996643774	Non RNA-binding protein	no	0.936170212765957
Q6BF17	dgoD	-0.14263944078439	Non RNA-binding protein	no	1
P61949	fldA	-0.142783796492356	Non RNA-binding protein	no	1
P0A796	pfkA	-0.143632378628112	Non RNA-binding protein	no	1
C1P621	yjeV	-0.143877071288368	Non RNA-binding protein	no	0
P76558	maeB	-0.144225013096597	Non RNA-binding protein	no	1
P0ADF6	edd	-0.144237448268845	Non RNA-binding protein	no	1
P0AFP4	ybbO	-0.144460338111495	Non RNA-binding protein	no	1
P0A6E9	bioD2	-0.144863304465597	Non RNA-binding protein	no	1
P76397	mdtA	-0.145069225357672	Non RNA-binding protein	no	0.918072289156627
P69902	frc	-0.145240496364592	Non RNA-binding protein	no	1
P36682	yacH	-0.145666166520248	Non RNA-binding protein	no	0.489465153970827
P75796	gsiA	-0.145723279738436	Non RNA-binding protein	no	0.998394863563403
P76472	arnD	-0.146428265183746	Non RNA-binding protein	no	1
P0AG07	rpe	-0.147161940970657	Non RNA-binding protein	no	1
P46890	ybaE	-0.147833858038151	Non RNA-binding protein	no	1
P0ACT6	uidR	-0.147927714540926	Non RNA-binding protein	no	0.964285714285714
P27241	rfaZ	-0.148291889939042	Non RNA-binding protein	no	0.996466431095406
P0AEM4	flgM	-0.148333101500058	Non RNA-binding protein	no	0
P78285	rrrD	-0.149582242870056	Non RNA-binding protein	no	1
Q47149	yafQ	-0.151254977312518	Non RNA-binding protein	yes	1
P75898	rutA	-0.151499895269311	Non RNA-binding protein	no	1
P0A8J2	dnaT	-0.151910374393079	Non RNA-binding protein	no	0.849162011173184
P0A8R4	slyX	-0.152212524097779	Non RNA-binding protein	no	0.541666666666667
P77698	ybcK	-0.152260151315036	Non RNA-binding protein	no	1
P00909	trpC	-0.152264228906538	Non RNA-binding protein	no	1
P76616	ygaQ	-0.152283228445434	Non RNA-binding protein	no	0.998666666666667
P0ABB0	atpA	-0.15250000363042	Non RNA-binding protein	no	1
P75829	ybjX	-0.152675060639072	Non RNA-binding protein	no	1
P00547	thrB	-0.15274763853184	Non RNA-binding protein	no	1
P37013	norR	-0.152943046140351	Non RNA-binding protein	no	1
P76909	ynjD	-0.153407908462179	Non RNA-binding protein	no	1
P62522	ilvL	-0.153532413327268	Non RNA-binding protein	no	0
P62623	ispH	-0.153533299974791	Non RNA-binding protein	no	1
P12994	ybhB	-0.153848113241231	Non RNA-binding protein	no	1
P0ADS2	zapA	-0.154024733025943	Non RNA-binding protein	no	0.899082568807339
P0A9T8	ybbA	-0.15458898892193	Non RNA-binding protein	no	1
P23830	pssA	-0.154847326973884	Non RNA-binding protein	no	1
P0A8X2	yceI	-0.154908245875212	Non RNA-binding protein	no	1
P0ADU7	yqiB	-0.15515452693209	Non RNA-binding protein	no	1
P69829	ptsN	-0.155399974789401	Non RNA-binding protein	no	0.920245398773006
P28632	holD	-0.155533827154266	Non RNA-binding protein	no	1
Q46808	yqeB	-0.155549392544016	Non RNA-binding protein	no	1
P77528	peaD	-0.155748881325807	Non RNA-binding protein	no	1
P77748	ydiJ	-0.156164437608127	Non RNA-binding protein	no	1
P33230	rcbA	-0.156444548174862	Non RNA-binding protein	no	0.985507246376812
P69506	ytfE	-0.157279738403332	Non RNA-binding protein	no	1
P30137	thiE	-0.157556568073971	Non RNA-binding protein	no	1
P31473	ravA	-0.157872741885939	Non RNA-binding protein	no	1
P39354	yjhD	-0.15789435382294	Non RNA-binding protein	no	0.934210526315789
P0ACF0	hupA	-0.158058222122052	Non RNA-binding protein	no	1
P0ADS9	yggN	-0.15849247575439	Non RNA-binding protein	no	1
P0A7D4	purA	-0.158739933610132	Non RNA-binding protein	no	0.990740740740741
P11664	yggC	-0.158981635932237	Non RNA-binding protein	no	1
P77689	sufD	-0.159356642234781	Non RNA-binding protein	no	1
P0ACB0	dnaB	-0.159808395707521	Non RNA-binding protein	no	0.921443736730361
P08394	recB	-0.160230070482367	Non RNA-binding protein	no	1
P0ADI4	entB	-0.160988088079119	Non RNA-binding protein	no	1
P03856	repE	-0.161198294729736	Non RNA-binding protein	no	0.952191235059761
P39336	yjgL	-0.161248671063337	Non RNA-binding protein	no	0.900662251655629
Q47319	yfiP	-0.161422397291442	Non RNA-binding protein	no	1
P0A7Y4	rnhA	-0.161509709792464	Non RNA-binding protein	no	0.974193548387097
P0AAR3	ybaK	-0.162368317835044	Non RNA-binding protein	no	1
P16700	cysP	-0.16264081609983	Non RNA-binding protein	no	1
P0AB96	arsC	-0.162996364674733	Non RNA-binding protein	no	0.985815602836879
Q9JMT7	yuaC	-0.162997174265449	Non RNA-binding protein	no	1
P26266	fepE	-0.163006507935182	Non RNA-binding protein	no	1
P63204	gadE	-0.163311432786206	Non RNA-binding protein	no	1
P45530	tusB	-0.163352239359877	Non RNA-binding protein	no	1
P63386	mlaF	-0.163589057330184	Non RNA-binding protein	no	1
P0A9K9	slyD	-0.164095317288977	Non RNA-binding protein	no	0.678571428571429
P0A776	rppH	-0.164178415644498	Non RNA-binding protein	no	0.943181818181818
P76102	insQ	-0.164421755021964	Non RNA-binding protein	no	0.976439790575916
P0DPN2	ykiD	-0.1644963504413	Non RNA-binding protein	no	0
P0A8K5	yaeP	-0.164841796788717	Non RNA-binding protein	no	1
P33229	ralR	-0.165024923478616	Non RNA-binding protein	no	0.703125
P63228	gmhB	-0.165048308081105	Non RNA-binding protein	no	0.973821989528796
P60757	hisG	-0.165096310017194	Non RNA-binding protein	no	1
P0AAQ2	yajD	-0.165190251106555	Non RNA-binding protein	no	1
P0ABD3	bfr	-0.165194369039928	Non RNA-binding protein	no	1
P0CF30	JW2285	-0.166261164931072	Non RNA-binding protein	no	1
P0CF29	insB6	-0.166261164931072	Non RNA-binding protein	no	1
P0CF28	insB5	-0.166261164931072	Non RNA-binding protein	no	1
P0CF25	insB1	-0.166261164931072	Non RNA-binding protein	no	1
P37759	rfbB	-0.166735552889689	Non RNA-binding protein	no	1
P23871	hemH	-0.167123081988759	Non RNA-binding protein	no	1
P0ACI6	asnC	-0.167220030839775	Non RNA-binding protein	no	1
P52102	yfhL	-0.167424991300522	Non RNA-binding protein	no	1
P64508	yobF	-0.167672110363008	Non RNA-binding protein	no	1
P0A879	trpB	-0.16805307431345	Non RNA-binding protein	no	1
P0AC59	grxB	-0.168102266067709	Non RNA-binding protein	no	1
P0A9V5	yiaG	-0.168585965493433	Non RNA-binding protein	no	1
P0AFH8	osmY	-0.169065314565639	Non RNA-binding protein	no	0.990049751243781
P0AC38	aspA	-0.169513427597461	Non RNA-binding protein	no	0.997907949790795
P75830	macA	-0.169701785081609	Non RNA-binding protein	no	0.986522911051213
P31455	yidR	-0.17020641260754	Non RNA-binding protein	no	1
P11875	argS	-0.170462900344197	Non RNA-binding protein	no	1
P22188	murE	-0.170518548159047	Non RNA-binding protein	no	1
P0AE63	chaB	-0.170902733920941	Non RNA-binding protein	no	0
P08997	aceB	-0.171369976291671	Non RNA-binding protein	no	0.964352720450281
P39399	lgoR	-0.171451602320802	Non RNA-binding protein	no	1
P11349	narH	-0.171526405103816	Non RNA-binding protein	no	0.98828125
P0CF72	insE7	-0.171903359874488	Non RNA-binding protein	no	0.737373737373737
P0CF71	insE6	-0.171903359874488	Non RNA-binding protein	no	0.737373737373737
P0CF70	insE5	-0.171903359874488	Non RNA-binding protein	no	0.737373737373737
P0CF69	insE4	-0.171903359874488	Non RNA-binding protein	no	0.737373737373737
P0CF68	insE3	-0.171903359874488	Non RNA-binding protein	no	0.737373737373737
P0CF67	insE2	-0.171903359874488	Non RNA-binding protein	no	0.737373737373737
P0CF66	insE1	-0.171903359874488	Non RNA-binding protein	no	0.737373737373737
P09147	galE	-0.172224118347079	Non RNA-binding protein	no	0.931952662721893
P0A7A7	plsB	-0.172460068659336	Non RNA-binding protein	no	0.998760842627014
P0A6C5	argA	-0.172934938136057	Non RNA-binding protein	no	1
P23865	prc	-0.172998118239355	Non RNA-binding protein	no	0.879765395894428
P26646	acuI	-0.173142964291465	Non RNA-binding protein	no	1
Q9JMR9	yuaV	-0.173803251141627	Non RNA-binding protein	no	0.973684210526316
P10030	pifC	-0.175055729210243	Non RNA-binding protein	no	1
P77427	ybeU	-0.175281614361859	Non RNA-binding protein	no	1
P23917	mak	-0.17567107457285	Non RNA-binding protein	no	1
P63201	gadW	-0.178207875398557	Non RNA-binding protein	no	1
A8DYP9	uof	-0.178257361427533	Non RNA-binding protein	no	0
P08200	icd	-0.178448853345844	Non RNA-binding protein	no	1
P41072	trbG	-0.178743301207259	Non RNA-binding protein	no	0.975903614457831
P0ACH5	marA	-0.178798867478898	Non RNA-binding protein	no	0.897637795275591
P75822	ybjT	-0.178817313625083	Non RNA-binding protein	no	1
P0AC88	gmd	-0.179077584513988	Non RNA-binding protein	no	1
P04425	gshB	-0.179303461323188	Non RNA-binding protein	no	1
P32099	lplA	-0.179525388514721	Non RNA-binding protein	no	1
Q46915	gudX	-0.180248728994799	Non RNA-binding protein	no	1
Q46893	ispD	-0.18156559626829	Non RNA-binding protein	no	1
P77499	sufC	-0.181644395716959	Non RNA-binding protein	no	1
P64448	ynbE	-0.181666756648268	Non RNA-binding protein	no	1
P08179	purN	-0.181757304675981	Non RNA-binding protein	no	0.933962264150943
P0ABD5	accA	-0.182031238573819	Non RNA-binding protein	no	1
Q9S4W2	yubM	-0.182132302597267	Non RNA-binding protein	no	0.906441717791411
P0ABM9	ccmH	-0.182447203379197	Non RNA-binding protein	no	0.954285714285714
P0ADX1	yhfA	-0.182534708633175	Non RNA-binding protein	no	1
P64590	yhaH	-0.18255569233907	Non RNA-binding protein	no	0.958677685950413
P0A717	prs	-0.182975495768873	Non RNA-binding protein	no	1
P31979	nuoF	-0.18300435689373	Non RNA-binding protein	no	1
P76163	ydfV	-0.183044042803161	Non RNA-binding protein	no	1
P28306	mltG	-0.183070159317483	Non RNA-binding protein	no	1
P11447	argH	-0.183725703567394	Non RNA-binding protein	no	1
P00490	malP	-0.18375715574131	Non RNA-binding protein	no	1
P45565	ais	-0.184168207115435	Non RNA-binding protein	no	1
P0ACV2	lpxP	-0.184366417290708	Non RNA-binding protein	no	1
P76254	yeaX	-0.184530746262736	Non RNA-binding protein	no	1
Q46807	yqeA	-0.185926317766535	Non RNA-binding protein	no	1
P0AB24	efeO	-0.186039244830146	Non RNA-binding protein	no	1
P0A703	hybF	-0.186135621765836	Non RNA-binding protein	no	1
Q46891	otnI	-0.186327942145369	Non RNA-binding protein	no	1
P0A7B8	hslV	-0.187095925934829	Non RNA-binding protein	no	1
P00561	thrA	-0.187504575862524	Non RNA-binding protein	no	1
P27838	cyaY	-0.187793322435243	Non RNA-binding protein	no	0.990566037735849
P76536	yfeX	-0.187970125757578	Non RNA-binding protein	no	1
P07010	rem	-0.188502067335626	Non RNA-binding protein	no	1
P33355	yehS	-0.188864693607227	Non RNA-binding protein	no	1
P0AFB8	glnG	-0.189135186505864	Non RNA-binding protein	no	1
P28629	adiA	-0.189240698751827	Non RNA-binding protein	no	1
P0AEZ1	metF	-0.190594296554057	Non RNA-binding protein	no	1
P04335	frsA	-0.190619224093893	Non RNA-binding protein	no	1
P0A8U2	yafD	-0.191122181474947	Non RNA-binding protein	no	0.977443609022556
P76349	yeeL	-0.191433553346762	Non RNA-binding protein	no	1
P05793	ilvC	-0.191521428993516	Non RNA-binding protein	no	1
P46482	aaeA	-0.191774732057563	Non RNA-binding protein	no	1
P33599	nuoC	-0.19298725693698	Non RNA-binding protein	no	0.991610738255034
P64612	zapE	-0.193248932908307	Non RNA-binding protein	no	0.949333333333333
P37440	ucpA	-0.193294791413235	Non RNA-binding protein	no	1
P02924	araF	-0.193410876011387	Non RNA-binding protein	no	0.993920972644377
P0AEK0	exoX	-0.193858683163528	Non RNA-binding protein	no	1
P64557	ygfM	-0.194199169768178	Non RNA-binding protein	no	1
P76231	yeaC	-0.194245410028899	Non RNA-binding protein	no	1
P77395	cnoX	-0.194294934400502	Non RNA-binding protein	no	1
Q47156	yafN	-0.194433989701849	Non RNA-binding protein	no	1
P0A6G5	citX	-0.19451869301221	Non RNA-binding protein	no	1
P0A996	glpC	-0.194537875225625	Non RNA-binding protein	no	1
P0AFG3	sucA	-0.195004366479128	Non RNA-binding protein	no	0.9989281886388
P0ACB2	hemB	-0.195460487258982	Non RNA-binding protein	no	1
P10441	lpxB	-0.195879640444849	Non RNA-binding protein	no	1
P0AEI1	miaB	-0.196677083992634	Non RNA-binding protein	no	0.99789029535865
P0ABW3	yfaE	-0.19708355986221	Non RNA-binding protein	no	1
P0ADV9	lptC	-0.197464315594126	Non RNA-binding protein	no	0.895287958115183
P16687	phnI	-0.197564315498003	Non RNA-binding protein	no	0.985875706214689
P0A799	pgk	-0.197728091348577	Non RNA-binding protein	no	1
P0AA99	yafK	-0.198044514114075	Non RNA-binding protein	no	1
P24171	dcp	-0.19828548358783	Non RNA-binding protein	no	1
P77625	hxpA	-0.198707172726245	Non RNA-binding protein	no	1
P0C066	mltC	-0.198737965825125	Non RNA-binding protein	no	1
P37008	yagB	-0.199203394345873	Non RNA-binding protein	no	1
P0AB18	tusE	-0.199923116183461	Non RNA-binding protein	no	1
P37664	yiaC	-0.199940495057253	Non RNA-binding protein	no	1
P05824	recN	-0.199955390735092	Non RNA-binding protein	no	1
P38684	torR	-0.200367114055134	Non RNA-binding protein	no	1
P75836	ycaN	-0.20133129129166	Non RNA-binding protein	no	1
P76544	yffM	-0.201616104500386	Non RNA-binding protein	no	1
P0AED0	uspA	-0.201814040567532	Non RNA-binding protein	no	1
P75942	flgJ	-0.202290679940652	Non RNA-binding protein	no	1
P51981	ycjG	-0.202351821643954	Non RNA-binding protein	no	1
Q46824	ygfX	-0.20267551027247	Non RNA-binding protein	no	1
P0ACQ0	rbsR	-0.202701190495418	Non RNA-binding protein	no	1
P0ACB4	hemG	-0.203367425313886	Non RNA-binding protein	no	1
P76159	rrrQ	-0.203443795625052	Non RNA-binding protein	no	1
P0AAK1	hycB	-0.203798610944788	Non RNA-binding protein	no	1
P0AGA6	uhpA	-0.203930304262834	Non RNA-binding protein	no	1
P30859	artI	-0.204044362083507	Non RNA-binding protein	no	1
P0AC69	grxD	-0.204734522207168	Non RNA-binding protein	no	0.895652173913044
P0A7A2	gpmB	-0.204847573253332	Non RNA-binding protein	no	1
P0ACS7	rpiR	-0.205089745043745	Non RNA-binding protein	no	1
P33234	adiY	-0.205146956451059	Non RNA-binding protein	no	1
P21363	yciE	-0.205423725495326	Non RNA-binding protein	no	1
P0AES0	gss	-0.205588207331723	Non RNA-binding protein	no	1
P15006	mcrC	-0.206220387556975	Non RNA-binding protein	no	1
P33219	yebF	-0.206467567093801	Non RNA-binding protein	no	1
P0AAC8	iscA	-0.206534320548577	Non RNA-binding protein	no	1
P16676	cysA	-0.206623156209547	Non RNA-binding protein	no	0.967123287671233
P0A9R7	ftsE	-0.207423730407366	Non RNA-binding protein	no	1
P0A7E5	pyrG	-0.207640569966964	Non RNA-binding protein	no	1
P76076	ydbL	-0.207697747524414	Non RNA-binding protein	no	1
Q46919	yqcC	-0.207933710476891	Non RNA-binding protein	no	1
P04036	dapB	-0.207942848553542	Non RNA-binding protein	no	1
P09551	argT	-0.208760278850341	Non RNA-binding protein	no	1
P22787	yifB	-0.209441303586433	Non RNA-binding protein	no	1
Q47538	tauB	-0.209994854599244	Non RNA-binding protein	no	1
P33940	mqo	-0.209996846402491	Non RNA-binding protein	no	1
P26365	amiB	-0.210282466048416	Non RNA-binding protein	no	0.687640449438202
P0AE60	cedA	-0.210616501278647	Non RNA-binding protein	no	0.85
P08957	hsdM	-0.210758184565388	Non RNA-binding protein	no	0.89413988657845
P0AC33	fumA	-0.211247252031734	Non RNA-binding protein	no	1
P0A7G6	recA	-0.211464520843261	Non RNA-binding protein	no	0.917847025495751
Q47138	ydfE	-0.212109635218672	Non RNA-binding protein	no	1
P75824	hcr	-0.21324027949531	Non RNA-binding protein	no	1
P76000	ycgI	-0.213363266698308	Non RNA-binding protein	no	1
P0AEJ2	entC	-0.213627206813099	Non RNA-binding protein	no	0.987212276214834
P55798	pphA	-0.213876178832976	Non RNA-binding protein	no	1
P0A8G3	uxaC	-0.214606592325726	Non RNA-binding protein	no	1
C1P600	ynbG	-0.215313873604556	Non RNA-binding protein	no	0
P77601	ykgA	-0.215840975529352	Non RNA-binding protein	no	1
P0A8U0	syd	-0.216061269444192	Non RNA-binding protein	no	1
Q9S4X1	yubE	-0.216101129764337	Non RNA-binding protein	no	1
P27833	wecE	-0.216272077169195	Non RNA-binding protein	no	1
P0DPN5	ybgU	-0.216385876533502	Non RNA-binding protein	no	1
P0A9F1	mntR	-0.216728017113539	Non RNA-binding protein	no	0.92258064516129
P0AEW6	gsk	-0.217017453472866	Non RNA-binding protein	no	0.949308755760369
P75973	ymfJ	-0.217351778526908	Non RNA-binding protein	no	1
P75971	b1142	-0.218151007061669	Non RNA-binding protein	no	0.669902912621359
Q46896	ygbT	-0.218675165742882	Non RNA-binding protein	no	1
P68739	nfi	-0.218722329359953	Non RNA-binding protein	yes	1
P45750	hofP	-0.219157483992992	Non RNA-binding protein	no	0.664179104477612
P75767	ybhK	-0.219205640239344	Non RNA-binding protein	no	1
P33916	yejF	-0.219208795442285	Non RNA-binding protein	no	1
Q46868	ubiK	-0.219227351051326	Non RNA-binding protein	no	0.416666666666667
Q9Z3A0	yjgW	-0.219449925753769	Non RNA-binding protein	no	0.882882882882883
P77475	yqaB	-0.219509583218766	Non RNA-binding protein	no	1
P76512	yfdP	-0.219730281775266	Non RNA-binding protein	no	0.85
P0A6P9	eno	-0.219737771296292	Non RNA-binding protein	no	0.983796296296296
P0ABY2	fliT	-0.219752832948183	Non RNA-binding protein	no	1
P37745	rfbC	-0.220646868591189	Non RNA-binding protein	no	1
Q46927	tcdA	-0.221415764680506	Non RNA-binding protein	no	1
P23331	tdk	-0.221816221266851	Non RNA-binding protein	no	1
P0AF50	yjbR	-0.221846381443961	Non RNA-binding protein	no	1
P76002	pliG	-0.222278109863357	Non RNA-binding protein	no	0.932330827067669
P75831	macB	-0.222291032324664	Non RNA-binding protein	no	1
P0AB71	fbaA	-0.222494080050235	Non RNA-binding protein	no	1
P0A853	tnaA	-0.222722510095621	Non RNA-binding protein	no	1
P64459	yncJ	-0.222729267332444	Non RNA-binding protein	no	0.973684210526316
Q7DFV4	ymdE	-0.223139043218646	Non RNA-binding protein	no	1
P39187	ytfJ	-0.223250285882545	Non RNA-binding protein	no	1
P0A772	nrdI	-0.223703984749122	Non RNA-binding protein	no	1
P0DPO6	yddY	-0.224293819993811	Non RNA-binding protein	no	0
P00962	glnS	-0.224646732383855	Non RNA-binding protein	no	1
P0ADB7	ecnB	-0.224676829142989	Non RNA-binding protein	no	0.979166666666667
P77316	ybdR	-0.224727878426903	Non RNA-binding protein	no	1
P31119	aas	-0.224815397983025	Non RNA-binding protein	no	1
P15288	pepD	-0.225024575805093	Non RNA-binding protein	no	1
P45579	hcxA	-0.225079219542802	Non RNA-binding protein	no	1
C1P611	shoB	-0.225344115929013	Non RNA-binding protein	no	0
P77174	ybdM	-0.225381028109023	Non RNA-binding protein	no	0.985645933014354
P76170	ynfB	-0.225577762344735	Non RNA-binding protein	no	0.309734513274336
P52108	rstA	-0.225910590284797	Non RNA-binding protein	no	1
P68644	fixC	-0.225912505425571	Non RNA-binding protein	no	1
P77295	ygaV	-0.225913146027444	Non RNA-binding protein	no	1
P0A8B2	yfcN	-0.226590385444451	Non RNA-binding protein	no	0.994535519125683
P76633	ygcW	-0.22696917245322	Non RNA-binding protein	no	1
P05523	mutM	-0.227050797707741	Non RNA-binding protein	no	0.977695167286245
P77746	ybdO	-0.227529033953894	Non RNA-binding protein	no	1
P39902	sprT	-0.227769590039632	Non RNA-binding protein	no	1
P0A9H9	cheZ	-0.227902727452629	Non RNA-binding protein	no	0.948598130841122
P23367	mutL	-0.228034706550637	Non RNA-binding protein	no	0.835772357723577
P0A873	trmD	-0.228042185689082	Non RNA-binding protein	no	0.909803921568627
P22586	fliO	-0.228058052604691	Non RNA-binding protein	no	0.991735537190083
P15033	racC	-0.228096632995372	Non RNA-binding protein	no	1
P0ACT2	envR	-0.228378700231391	Non RNA-binding protein	no	1
P39400	lgoD	-0.228685356586964	Non RNA-binding protein	no	1
P0AA89	dosC	-0.229247151006789	Non RNA-binding protein	no	1
P07003	poxB	-0.229565832873952	Non RNA-binding protein	no	1
P0ACR4	yeiE	-0.229582878225432	Non RNA-binding protein	no	1
P0AFV8	pspD	-0.229708510611671	Non RNA-binding protein	no	0.986301369863014
P39409	yjjW	-0.230573996029582	Non RNA-binding protein	no	1
P76243	yeaO	-0.231189235032856	Non RNA-binding protein	no	0.991304347826087
P39177	uspG	-0.231441947862317	Non RNA-binding protein	no	1
P30864	yafC	-0.231919516136805	Non RNA-binding protein	no	0.996710526315789
P67087	rsmI	-0.232112446314347	Non RNA-binding protein	no	1
P0AD61	pykF	-0.232145327127182	Non RNA-binding protein	no	0.987234042553191
P0A9G2	nhaR	-0.232400992516204	Non RNA-binding protein	no	1
P0ACV0	lpxL	-0.232495785283073	Non RNA-binding protein	no	1
P64554	queE	-0.232639749692544	Non RNA-binding protein	no	1
P76421	yegX	-0.232652303483928	Non RNA-binding protein	no	1
P77357	abgA	-0.232749238349773	Non RNA-binding protein	no	1
P33347	yehK	-0.233010585205575	Non RNA-binding protein	no	1
P31680	djlA	-0.233065673627395	Non RNA-binding protein	no	1
P77329	hyfG	-0.233082180331808	Non RNA-binding protein	no	1
P76135	ydeO	-0.233351939515021	Non RNA-binding protein	no	1
P43341	lpxH	-0.234034286231325	Non RNA-binding protein	no	1
P76235	yeaH	-0.234057012304995	Non RNA-binding protein	no	0.730679156908665
P0AE76	cobU	-0.235597576890583	Non RNA-binding protein	no	1
P76547	yffP	-0.236559665334336	Non RNA-binding protein	no	0.776649746192893
P0AGE0	ssb	-0.237040725966655	Non RNA-binding protein	no	0.426966292134831
P16688	phnJ	-0.237355450085925	Non RNA-binding protein	no	0.99288256227758
P0A7H6	recR	-0.237362854309047	Non RNA-binding protein	no	1
P0A8A2	yeeN	-0.237383313642861	Non RNA-binding protein	no	1
P75809	ybjI	-0.237387647571451	Non RNA-binding protein	no	1
Q47150	dinJ	-0.237733724885944	Non RNA-binding protein	no	1
P0AGL7	rsmE	-0.237860493218855	Non RNA-binding protein	no	0.991769547325103
P64490	yoaC	-0.237874999866695	Non RNA-binding protein	no	1
P00895	trpE	-0.23826689737143	Non RNA-binding protein	no	1
P27550	acs	-0.238661817595792	Non RNA-binding protein	no	1
P0ACD4	iscU	-0.239077801265244	Non RNA-binding protein	no	1
P39377	iadA	-0.239106983733462	Non RNA-binding protein	no	1
P13857	rimL	-0.239294765181837	Non RNA-binding protein	no	1
P56259	yifN	-0.239958292978567	Non RNA-binding protein	no	1
P75995	pdeG	-0.240587357681826	Non RNA-binding protein	no	1
P40120	mdoD	-0.240887286272186	Non RNA-binding protein	no	0.998185117967332
P0AAJ1	ynfG	-0.241494256532344	Non RNA-binding protein	no	0.84390243902439
P31808	yciK	-0.241676308728021	Non RNA-binding protein	no	0.932539682539683
P0A814	ruvC	-0.241967503816285	Non RNA-binding protein	no	1
P77561	ydeP	-0.242113891387289	Non RNA-binding protein	no	0.997364953886693
P46118	hexR	-0.242553701907085	Non RNA-binding protein	no	0.972318339100346
P33224	aidB	-0.242773076675495	Non RNA-binding protein	no	1
P76041	ycjM	-0.243098810786145	Non RNA-binding protein	no	1
P77300	xynR	-0.243132786250875	Non RNA-binding protein	no	1
P37024	hrpB	-0.24339303794301	Non RNA-binding protein	no	0.967861557478368
P0AFL3	ppiA	-0.243555391035962	Non RNA-binding protein	no	1
P32131	hemN	-0.243557765614261	Non RNA-binding protein	no	1
P76393	yegI	-0.243613696130405	Non RNA-binding protein	no	1
P76214	ves	-0.243647976850561	Non RNA-binding protein	no	1
P76516	yfdT	-0.243924907965086	Non RNA-binding protein	no	1
P16690	phnN	-0.243995836179571	Non RNA-binding protein	no	1
P0A9F9	metR	-0.244591100013563	Non RNA-binding protein	no	0.933753943217666
P77434	alaC	-0.244764086068495	Non RNA-binding protein	no	0.983009708737864
P0AD10	yecJ	-0.244831698058878	Non RNA-binding protein	no	1
P0AF20	nagC	-0.245620993183357	Non RNA-binding protein	no	1
Q93K97	nudF	-0.245625385329543	Non RNA-binding protein	no	1
P0A955	eda	-0.245833888099513	Non RNA-binding protein	no	1
P0ACL2	exuR	-0.246824731592633	Non RNA-binding protein	no	0.996124031007752
P77390	citC	-0.246861144450399	Non RNA-binding protein	no	0.980113636363636
P46068	dsdC	-0.24694337402917	Non RNA-binding protein	no	1
P37903	uspF	-0.247043177870238	Non RNA-binding protein	no	1
Q2EES1	yniD	-0.247280208079531	Non RNA-binding protein	no	1
P0AEW9	fruK	-0.247356714806125	Non RNA-binding protein	no	1
P75906	pgaB	-0.247433736524496	Non RNA-binding protein	no	1
P64483	yeaK	-0.24798345306383	Non RNA-binding protein	no	1
P24178	yffB	-0.24827740132074	Non RNA-binding protein	no	1
P24174	manC	-0.248410327476233	Non RNA-binding protein	no	1
P22106	asnB	-0.248745763287844	Non RNA-binding protein	no	0.992779783393502
P0AFS3	folM	-0.248921800222552	Non RNA-binding protein	no	1
P40876	ycbF	-0.248922427007575	Non RNA-binding protein	no	0.995762711864407
P0A8G9	xseB	-0.249004799625269	Non RNA-binding protein	no	0
P37678	sgbH	-0.249775726702012	Non RNA-binding protein	no	1
P32719	alsE	-0.24991146424989	Non RNA-binding protein	no	1
P0A752	nadD	-0.25008828556469	Non RNA-binding protein	no	1
P33228	recT	-0.250278792108397	Non RNA-binding protein	no	0.851301115241636
P52043	scpC	-0.250659497964173	Non RNA-binding protein	no	1
P39280	epmB	-0.250660136655045	Non RNA-binding protein	no	0.973684210526316
P27298	prlC	-0.250664021497935	Non RNA-binding protein	no	1
P39300	ulaG	-0.251264809144889	Non RNA-binding protein	no	1
P0A763	ndk	-0.251343327430773	Non RNA-binding protein	no	1
P0AB06	ycbK	-0.251790082227145	Non RNA-binding protein	no	1
P32714	mdtP	-0.251838333774005	Non RNA-binding protein	no	0.995901639344262
P39173	yeaD	-0.252254500413157	Non RNA-binding protein	no	0.948979591836735
P0A8H8	yacG	-0.252347663284033	Non RNA-binding protein	no	0.676923076923077
P0AE58	caiF	-0.25257204515853	Non RNA-binding protein	no	0.99236641221374
P63417	yhbS	-0.253439304289281	Non RNA-binding protein	no	1
Q47718	insO2	-0.253491781376874	Non RNA-binding protein	no	1
P0AA97	yaeQ	-0.253543067573846	Non RNA-binding protein	no	1
P09424	mtlD	-0.253916554190261	Non RNA-binding protein	no	1
P29009	ydfB	-0.254496175868875	Non RNA-binding protein	no	1
P25531	yicR	-0.255140475428614	Non RNA-binding protein	no	1
P69490	ccmE	-0.255389474383913	Non RNA-binding protein	no	0.773584905660377
P15031	fecE	-0.255614272586413	Non RNA-binding protein	no	0.980392156862745
P30749	moaE	-0.255630122773716	Non RNA-binding protein	no	1
P77423	hyfH	-0.25574107023839	Non RNA-binding protein	no	1
P31550	thiB	-0.255781916178586	Non RNA-binding protein	no	1
P76250	dmlR	-0.256029123349665	Non RNA-binding protein	no	1
P41070	trbD	-0.256125717684543	Non RNA-binding protein	no	1
P0A8W2	slyA	-0.256182867535501	Non RNA-binding protein	no	1
P75800	pdeI	-0.256646795431555	Non RNA-binding protein	no	1
P21599	pykA	-0.256819226358747	Non RNA-binding protein	no	0.964583333333333
P0AAW1	ybhP	-0.256911370885573	Non RNA-binding protein	no	1
P07822	fhuD	-0.257391932983526	Non RNA-binding protein	no	1
P18148	psiA	-0.257807386483946	Non RNA-binding protein	no	1
P0AEN8	fucU	-0.258467802693504	Non RNA-binding protein	no	1
P0A817	metK	-0.258507663385761	Non RNA-binding protein	no	0.973958333333333
P42588	patA	-0.258568707131179	Non RNA-binding protein	no	1
P0CD93	ymjD	-0.259508766673567	Non RNA-binding protein	no	0
Q2EEQ3	yahH	-0.259687337742013	Non RNA-binding protein	no	1
P0A9A9	fur	-0.259838918617924	Non RNA-binding protein	no	0.972972972972973
P77398	arnA	-0.259859667372371	Non RNA-binding protein	no	1
P0A9Q1	arcA	-0.260297941755616	Non RNA-binding protein	no	1
Q47622	sapA	-0.260419011408128	Non RNA-binding protein	no	1
P16525	tus	-0.261314617789503	Non RNA-binding protein	no	1
P0A9H7	cfa	-0.261511862856714	Non RNA-binding protein	no	1
P68646	fixX	-0.261617378278995	Non RNA-binding protein	no	1
P08203	araD	-0.261726877459224	Non RNA-binding protein	no	1
Q47158	yafP	-0.261849590062601	Non RNA-binding protein	no	1
P37744	rfbA	-0.261986926638044	Non RNA-binding protein	no	1
P75974	cohE	-0.262228495180854	Non RNA-binding protein	no	0.790178571428571
P60584	caiA	-0.262307757945952	Non RNA-binding protein	no	1
P0ADW6	yhcC	-0.262321259824178	Non RNA-binding protein	no	0.983818770226537
P0AC00	frlB	-0.262556693212724	Non RNA-binding protein	no	1
P31456	cbrA	-0.263554816774208	Non RNA-binding protein	no	1
P16685	phnG	-0.263847333159504	Non RNA-binding protein	no	1
P0AFC0	nudB	-0.263956247474454	Non RNA-binding protein	no	1
P08368	creB	-0.264298367906075	Non RNA-binding protein	no	1
P27828	wecB	-0.264547131021349	Non RNA-binding protein	no	1
P37676	yiaO	-0.264640783243066	Non RNA-binding protein	no	1
P0A8A0	yebC	-0.264657165080594	Non RNA-binding protein	no	0.922764227642276
P76387	wzc	-0.264862093404701	Non RNA-binding protein	no	0.995833333333333
P0AD35	yfdO	-0.2649097172086	Non RNA-binding protein	no	1
P64602	mlaB	-0.265731862174647	Non RNA-binding protein	no	1
P0A6E6	atpC	-0.266073321517043	Non RNA-binding protein	no	1
P39360	yjhI	-0.266320797859451	Non RNA-binding protein	no	1
P46849	rtcA	-0.266489282529145	Non RNA-binding protein	no	0.997041420118343
P75785	opgE	-0.266539607397723	Non RNA-binding protein	no	1
P0C8J8	gatZ	-0.267262028435175	Non RNA-binding protein	no	1
P0DP89	ilvG	-0.267483632140618	Non RNA-binding protein	no	1
P27375	htrC	-0.267489628128579	Non RNA-binding protein	no	0.994413407821229
P0AA04	ptsH	-0.267526179647073	Non RNA-binding protein	no	0.929411764705882
P32693	yjbL	-0.267754732235496	Non RNA-binding protein	no	1
P39385	yjiN	-0.26805726335652	Non RNA-binding protein	no	1
P75717	exoD	-0.268964210917553	Non RNA-binding protein	no	1
P0DP64	ybeM	-0.26899240149575	Non RNA-binding protein	no	1
P0A8D0	nrdR	-0.269471493252328	Non RNA-binding protein	no	1
P39406	rsmC	-0.269616332177248	Non RNA-binding protein	no	1
P0A6D5	ydiB	-0.2696240324575	Non RNA-binding protein	no	1
P43671	pqiB	-0.269706727791017	Non RNA-binding protein	no	0.785714285714286
P0A7D7	purC	-0.26995920341912	Non RNA-binding protein	no	1
P19931	hyaE	-0.270019706267797	Non RNA-binding protein	no	1
P0DPO2	ymjE	-0.270395917596712	Non RNA-binding protein	no	0.907407407407407
P07464	lacA	-0.270403175070505	Non RNA-binding protein	no	1
P77319	hscC	-0.270486993578539	Non RNA-binding protein	no	1
P28722	yhcA	-0.270564207776049	Non RNA-binding protein	no	1
Q46845	yghU	-0.270634881203489	Non RNA-binding protein	no	0.871527777777778
P0AFM9	pspB	-0.270973133467336	Non RNA-binding protein	no	1
P0AEV7	hycH	-0.271049253454792	Non RNA-binding protein	no	1
P12999	bioC	-0.271232319902597	Non RNA-binding protein	no	1
P0ABL5	napC	-0.271408400897379	Non RNA-binding protein	no	0.985
P76156	ydfO	-0.271867202307966	Non RNA-binding protein	no	1
P52101	glrK	-0.272004818148729	Non RNA-binding protein	no	1
P60240	rapA	-0.272522762749479	Non RNA-binding protein	no	1
P0A759	nagB	-0.272946222034267	Non RNA-binding protein	no	1
P37338	csiR	-0.273210261793641	Non RNA-binding protein	no	1
P0ACJ5	decR	-0.274022555754139	Non RNA-binding protein	no	1
P03825	gspB	-0.2744919340342	Non RNA-binding protein	no	1
P54901	csiE	-0.274994231051817	Non RNA-binding protein	no	0.992957746478873
P69795	chbB	-0.275073337601763	Non RNA-binding protein	no	1
P0A9A6	ftsZ	-0.275233378023073	Non RNA-binding protein	no	0.843342036553525
P75726	citF	-0.276243026801996	Non RNA-binding protein	no	0.97843137254902
P0A912	pal	-0.2762497505244	Non RNA-binding protein	no	1
P37649	pdeK	-0.2764318722912	Non RNA-binding protein	no	1
P0A9H1	mug	-0.276626763843621	Non RNA-binding protein	no	1
Q46938	kduI	-0.276630832054985	Non RNA-binding protein	no	1
P75933	flgA	-0.276725876342737	Non RNA-binding protein	no	1
P00963	asnA	-0.277318559757425	Non RNA-binding protein	no	1
P0A9B2	gapA	-0.277518661510252	Non RNA-binding protein	no	1
P33013	dacD	-0.277725591264042	Non RNA-binding protein	no	1
P36667	wbbL	-0.277926008293916	Non RNA-binding protein	no	1
P0ABK5	cysK	-0.278774346215298	Non RNA-binding protein	no	1
P76575	yfgJ	-0.27924135079967	Non RNA-binding protein	no	1
P0AAZ4	rarA	-0.279447862567716	Non RNA-binding protein	no	1
P64429	ypfJ	-0.279710346128632	Non RNA-binding protein	no	0.885017421602787
P31665	rpnC	-0.279802594543431	Non RNA-binding protein	no	1
P77258	nemA	-0.28074202845085	Non RNA-binding protein	no	1
P64481	ydjM	-0.280968270369091	Non RNA-binding protein	no	1
P31666	yadE	-0.28099072825716	Non RNA-binding protein	no	0.990220048899755
P0AAZ7	ycaR	-0.281764341893918	Non RNA-binding protein	no	1
P37309	arsR	-0.282797391604512	Non RNA-binding protein	no	1
P0ACU5	fabR	-0.283213685118864	Non RNA-binding protein	no	0.987179487179487
P0DPP8	ysdD	-0.284167093768323	Non RNA-binding protein	no	0
P65643	eutT	-0.284229378937323	Non RNA-binding protein	no	0.9812734082397
P09126	hemD	-0.284579525213229	Non RNA-binding protein	no	1
P0ADD7	yjjQ	-0.285175892425246	Non RNA-binding protein	no	0.987551867219917
P33227	stfE	-0.2853406353024	Non RNA-binding protein	no	1
Q46905	ygcO	-0.28536321956496	Non RNA-binding protein	no	1
P09162	yjaA	-0.28570789923343	Non RNA-binding protein	no	1
P39834	ygiL	-0.285793605756853	Non RNA-binding protein	no	1
P29012	dadX	-0.285950126198402	Non RNA-binding protein	no	1
P0A9M8	pta	-0.28646654972136	Non RNA-binding protein	no	1
P09377	rhaS	-0.286829135532811	Non RNA-binding protein	no	1
P26602	ubiC	-0.286834077351775	Non RNA-binding protein	no	1
P76113	curA	-0.287411146545129	Non RNA-binding protein	no	0.904347826086957
P76323	intG	-0.287663818021839	Non RNA-binding protein	no	0.978260869565217
P0A910	ompA	-0.287982465168655	Non RNA-binding protein	no	1
P23256	malY	-0.288076840513711	Non RNA-binding protein	no	1
P0ADP7	ubiJ	-0.288113205496701	Non RNA-binding protein	no	1
P0AAB6	galF	-0.288664941556087	Non RNA-binding protein	no	1
P0AF63	nsrR	-0.289001071439273	Non RNA-binding protein	no	1
P39829	garD	-0.289231082843533	Non RNA-binding protein	no	1
P33030	yeiR	-0.28948673628615	Non RNA-binding protein	no	1
P77231	citG	-0.290196597955451	Non RNA-binding protein	no	0.996575342465753
P0AFP2	atl	-0.290638415333075	Non RNA-binding protein	no	1
Q9XB42	ykfH	-0.291003163383415	Non RNA-binding protein	no	1
P28915	ybfC	-0.291009144015654	Non RNA-binding protein	no	1
P76518	yfdE	-0.29132414012231	Non RNA-binding protein	no	0.929133858267717
Q9JMT4	yuaF	-0.291880896463556	Non RNA-binding protein	no	1
P24255	rpoN	-0.292026900811387	Non RNA-binding protein	no	0.754716981132076
P0C0K3	srkA	-0.292337523225488	Non RNA-binding protein	no	1
P52133	yfjR	-0.292931298591582	Non RNA-binding protein	no	1
P25665	metE	-0.293007791464069	Non RNA-binding protein	no	1
P56257	ykgL	-0.293041234926024	Non RNA-binding protein	no	0.706666666666667
P0DPM9	ykgV	-0.293094409056778	Non RNA-binding protein	no	1
P60293	mukF	-0.29325327312366	Non RNA-binding protein	no	1
P76143	lsrF	-0.2935295566973	Non RNA-binding protein	no	0.969072164948454
P0AAC0	uspE	-0.293568780265328	Non RNA-binding protein	no	0.971518987341772
P64503	yebV	-0.293580226726623	Non RNA-binding protein	no	1
P77393	yahL	-0.294045562948502	Non RNA-binding protein	no	1
P64442	yceO	-0.29441601151753	Non RNA-binding protein	no	1
Q7DFV3	ymgG	-0.294623501970711	Non RNA-binding protein	no	1
P0A749	murA	-0.295163646167985	Non RNA-binding protein	no	1
P0ACF4	hupB	-0.29535695472885	Non RNA-binding protein	no	1
P0AAB4	ubiD	-0.296355739672313	Non RNA-binding protein	no	1
P77649	ydiU	-0.296847229023029	Non RNA-binding protein	no	0.99581589958159
P0ABX8	fliL	-0.296851264378119	Non RNA-binding protein	no	1
P75749	ybgP	-0.296997734223358	Non RNA-binding protein	no	1
A5A619	yojO	-0.297063945429587	Non RNA-binding protein	no	1
P26647	plsC	-0.297471566679426	Non RNA-binding protein	no	1
P0ADP0	yigB	-0.297839985434065	Non RNA-binding protein	no	1
P39384	yjiM	-0.298470502244436	Non RNA-binding protein	no	1
P0AD05	yecA	-0.298521259317273	Non RNA-binding protein	no	1
P32056	gmm	-0.298723559728498	Non RNA-binding protein	no	1
P76469	rhmA	-0.298767103504271	Non RNA-binding protein	no	1
P76461	atoB	-0.298881823971389	Non RNA-binding protein	no	1
P0A9Q7	adhE	-0.298913839186906	Non RNA-binding protein	no	0.97979797979798
P77779	ybfO	-0.299159863493394	Non RNA-binding protein	no	0.947589098532495
P75905	pgaC	-0.300240543883353	Non RNA-binding protein	no	1
P25550	aslB	-0.300801840365167	Non RNA-binding protein	no	1
P16528	iclR	-0.300975563808525	Non RNA-binding protein	no	0.930656934306569
P0A8Q0	frdC	-0.301186402655258	Non RNA-binding protein	no	1
P0AGG8	tldD	-0.301392970755027	Non RNA-binding protein	no	0.997920997920998
P0A8Y3	yihX	-0.301399401426488	Non RNA-binding protein	no	1
P03007	dnaQ	-0.301839534754017	Non RNA-binding protein	no	1
P0A843	tatE	-0.301922365068959	Non RNA-binding protein	no	1
P64585	yqjE	-0.302198456266267	Non RNA-binding protein	no	1
P0A8N5	lysU	-0.302204659352935	Non RNA-binding protein	yes	0.954455445544554
P0A8W5	yqgE	-0.302460918941017	Non RNA-binding protein	no	1
P0A9L3	fklB	-0.303051971143087	Non RNA-binding protein	no	1
P55914	yjjZ	-0.303196991613248	Non RNA-binding protein	no	1
P0A9M2	hpt	-0.303356516910105	Non RNA-binding protein	no	1
P37757	yddE	-0.303706444215573	Non RNA-binding protein	no	1
P45548	php	-0.304379725702994	Non RNA-binding protein	no	1
P14175	proV	-0.304612475315023	Non RNA-binding protein	no	1
P0AAJ3	fdnH	-0.30476055061566	Non RNA-binding protein	no	0.976190476190476
P31467	yieH	-0.304969259169202	Non RNA-binding protein	no	1
P08506	dacC	-0.305056885870745	Non RNA-binding protein	no	1
P33222	yjfC	-0.305062113279246	Non RNA-binding protein	no	1
P39208	idnK	-0.305217807873416	Non RNA-binding protein	no	1
P69411	rcsF	-0.305404007561752	Non RNA-binding protein	no	1
P0A898	ybeY	-0.305521044849314	Non RNA-binding protein	no	1
P0A6R0	fabH	-0.306044197413285	Non RNA-binding protein	no	1
P0A9V8	yihU	-0.306079350347655	Non RNA-binding protein	no	1
P0ACC7	glmU	-0.306097724720949	Non RNA-binding protein	no	0.93859649122807
P76044	ycjR	-0.306750151273494	Non RNA-binding protein	no	1
P77136	yqeK	-0.307139145669308	Non RNA-binding protein	no	1
P37677	lyx	-0.307319097519928	Non RNA-binding protein	no	1
P42914	yraI	-0.307361722837637	Non RNA-binding protein	no	0.987012987012987
P24211	rhsE	-0.307655240280987	Non RNA-binding protein	no	0.901759530791789
P14407	fumB	-0.308570051207368	Non RNA-binding protein	no	1
P0A6S7	gpsA	-0.308735040696846	Non RNA-binding protein	no	0.970501474926254
P10907	ugpC	-0.308765361134794	Non RNA-binding protein	no	0.997191011235955
P0A862	tpx	-0.309017456937683	Non RNA-binding protein	no	1
P18473	trbC	-0.309034283876532	Non RNA-binding protein	no	0.995283018867924
P76548	yffQ	-0.310033092629018	Non RNA-binding protein	no	1
P0AEK2	fabG	-0.310049858930647	Non RNA-binding protein	no	1
P75797	gsiB	-0.310201274475567	Non RNA-binding protein	no	1
P0ADT5	ygiC	-0.310263748696437	Non RNA-binding protein	no	1
P33195	gcvP	-0.310523856236004	Non RNA-binding protein	no	1
P77445	eutE	-0.31093131201393	Non RNA-binding protein	no	1
P15068	trbF	-0.310975705612369	Non RNA-binding protein	no	0.984126984126984
P36999	rlmA	-0.311150997703282	Non RNA-binding protein	no	1
P31548	thiQ	-0.311296349007321	Non RNA-binding protein	no	1
P03023	lacI	-0.311388611060903	Non RNA-binding protein	no	1
P0DPP1	ynfP	-0.311524949338624	Non RNA-binding protein	no	1
P42620	yqjG	-0.311565415543467	Non RNA-binding protein	no	1
P0ADN0	viaA	-0.311830710086797	Non RNA-binding protein	no	1
P0ACW0	ydaF	-0.312085610139954	Non RNA-binding protein	no	0.862745098039216
P38134	etk	-0.312287636185698	Non RNA-binding protein	no	0.984848484848485
P08321	traL	-0.312307552646065	Non RNA-binding protein	no	1
P0DP90	ilvG	-0.312364597534819	Non RNA-binding protein	no	0.996350364963504
P0A790	panD	-0.312526534135379	Non RNA-binding protein	no	1
P76068	ynaK	-0.312534863895742	Non RNA-binding protein	no	1
P45541	frlC	-0.313507119844758	Non RNA-binding protein	no	1
P0ADF0	fruL	-0.313698464055209	Non RNA-binding protein	no	0
P04391	argI	-0.31393690677712	Non RNA-binding protein	no	1
P36553	hemF	-0.313971980274915	Non RNA-binding protein	no	1
P0C0U4	rimK	-0.314414012721513	Non RNA-binding protein	no	1
P0ADF8	ilvN	-0.314997748001419	Non RNA-binding protein	no	1
P0ADZ7	yajC	-0.315101786303128	Non RNA-binding protein	no	1
P15977	malQ	-0.315238034370669	Non RNA-binding protein	no	0.985590778097983
P77541	prpB	-0.315347729138322	Non RNA-binding protein	no	1
P0A6G7	clpP	-0.315575266226224	Non RNA-binding protein	no	1
P75976	ymfL	-0.316328833068163	Non RNA-binding protein	no	1
P0AC16	folB	-0.316388939995115	Non RNA-binding protein	no	1
P77555	allD	-0.31756635999031	Non RNA-binding protein	no	1
P0DPN8	ymgK	-0.318326085083101	Non RNA-binding protein	no	0
P39267	yjcZ	-0.319389842593916	Non RNA-binding protein	no	1
Q9JMR7	yuaX	-0.31963236214659	Non RNA-binding protein	no	0
Q47013	elaD	-0.319675956271368	Non RNA-binding protein	no	0.957816377171216
P76515	yfdS	-0.320025920534059	Non RNA-binding protein	no	1
P39220	yabP	-0.320172577606413	Non RNA-binding protein	no	1
P36767	rdgC	-0.320306255495021	Non RNA-binding protein	no	1
P10902	nadB	-0.320552538424691	Non RNA-binding protein	no	1
P75987	iraM	-0.320952393082159	Non RNA-binding protein	no	1
P06611	btuD	-0.32095301010433	Non RNA-binding protein	no	1
P46144	yedJ	-0.321675516620071	Non RNA-binding protein	no	1
Q47269	ybcN	-0.321835746969051	Non RNA-binding protein	no	1
P0A700	hypA	-0.32187644749748	Non RNA-binding protein	no	1
P31470	yieK	-0.322157404274075	Non RNA-binding protein	no	1
P23878	fepC	-0.322637558040747	Non RNA-binding protein	no	1
P0AEY5	mdaB	-0.322687297998155	Non RNA-binding protein	no	1
P0AA31	yedF	-0.322692613324714	Non RNA-binding protein	no	1
P77503	ycjS	-0.322931915447395	Non RNA-binding protein	no	1
P0A6J5	dadA	-0.323040525497181	Non RNA-binding protein	no	0.972222222222222
P0A6G3	pncC	-0.323060838992775	Non RNA-binding protein	no	1
P46857	yrhB	-0.32322300588333	Non RNA-binding protein	no	1
P77360	yphC	-0.323600377884217	Non RNA-binding protein	no	1
P0AE37	astA	-0.323786587698805	Non RNA-binding protein	no	1
P32177	fdhD	-0.324062763672574	Non RNA-binding protein	no	0.978339350180505
P0DPO9	ynfR	-0.324112631135217	Non RNA-binding protein	no	0
P64574	yghW	-0.324336890113784	Non RNA-binding protein	no	1
P76344	zinT	-0.324419064951686	Non RNA-binding protein	no	0.99537037037037
P38489	nfsB	-0.324472080344907	Non RNA-binding protein	no	1
P17115	gutQ	-0.324664662405301	Non RNA-binding protein	no	1
P08331	cpdB	-0.324869797394229	Non RNA-binding protein	no	1
P33667	selU	-0.324884908913876	Non RNA-binding protein	no	1
P66817	diaA	-0.324895709934837	Non RNA-binding protein	no	1
P39367	yjhP	-0.324906257005343	Non RNA-binding protein	no	1
P09152	narG	-0.325095481033507	Non RNA-binding protein	no	0.993584603047314
P39411	yjjX	-0.325198499917506	Non RNA-binding protein	no	1
P16095	sdaA	-0.325328663497844	Non RNA-binding protein	no	1
P33634	yfiE	-0.325513356374182	Non RNA-binding protein	no	1
P0A8P6	xerC	-0.325602333875896	Non RNA-binding protein	no	0.98993288590604
P37639	gadX	-0.32661310718798	Non RNA-binding protein	no	1
P31129	dgcZ	-0.32701056899196	Non RNA-binding protein	no	1
P02919	mrcB	-0.328007453397905	Non RNA-binding protein	no	0.860189573459716
P39333	bdcA	-0.328117451140345	Non RNA-binding protein	no	1
P27249	glnD	-0.328208030876474	Non RNA-binding protein	no	0.980898876404494
Q2EER5	ymjC	-0.328805434235697	Non RNA-binding protein	no	0
C1P5Z9	ymiB	-0.329366843514217	Non RNA-binding protein	no	0
P0AC13	folP	-0.329422366791535	Non RNA-binding protein	no	1
P77688	ylbG	-0.329462039027001	Non RNA-binding protein	no	1
P67826	cutC	-0.329527024622814	Non RNA-binding protein	no	1
P76612	ypjB	-0.329533621641512	Non RNA-binding protein	no	1
P64570	yqgC	-0.329563187451886	Non RNA-binding protein	no	0.71830985915493
P33352	yehP	-0.330162480388943	Non RNA-binding protein	no	1
P37682	yiaU	-0.330312227010927	Non RNA-binding protein	no	0.959876543209877
Q46953	ypjF	-0.330487002700919	Non RNA-binding protein	no	1
P37634	rlmJ	-0.330603076647973	Non RNA-binding protein	yes	1
P45759	gspE	-0.330681722310213	Non RNA-binding protein	no	1
P0ABK9	nrfA	-0.330705609323757	Non RNA-binding protein	no	0.99163179916318
P10908	ugpQ	-0.331069193890823	Non RNA-binding protein	no	1
P64596	yraP	-0.331338665517114	Non RNA-binding protein	no	1
P0ADM6	yidX	-0.331834496190136	Non RNA-binding protein	no	1
P71229	hyfR	-0.332090291586646	Non RNA-binding protein	no	1
P0ACU0	cecR	-0.332139342055757	Non RNA-binding protein	no	0.995515695067265
P37673	yiaL	-0.332374350360733	Non RNA-binding protein	no	1
P09832	gltD	-0.332614871106774	Non RNA-binding protein	no	1
P06615	resD	-0.332969849680598	Non RNA-binding protein	no	1
P24197	ygiD	-0.333107835547969	Non RNA-binding protein	no	1
P0A9S3	gatD	-0.333129277754214	Non RNA-binding protein	no	1
P77161	glxR	-0.333589442448897	Non RNA-binding protein	no	1
P06960	argF	-0.33382641111188	Non RNA-binding protein	no	1
P06136	ftsQ	-0.334277089655877	Non RNA-binding protein	no	0.840579710144927
P34211	yuaR	-0.334515639508444	Non RNA-binding protein	no	0.983967935871743
P76483	yfbM	-0.334865193100419	Non RNA-binding protein	no	1
P0ABI4	corA	-0.334891496565387	Non RNA-binding protein	no	1
P45545	yhfS	-0.335339192014912	Non RNA-binding protein	no	1
P0ABR1	dinI	-0.33546850745982	Non RNA-binding protein	no	1
P42909	agaB	-0.335591495600037	Non RNA-binding protein	no	1
P32694	yjbM	-0.335671742704844	Non RNA-binding protein	no	1
P76210	ydjO	-0.336082247213221	Non RNA-binding protein	no	1
P32057	wcaI	-0.336572345645059	Non RNA-binding protein	no	1
P05459	pdxB	-0.336853278289887	Non RNA-binding protein	no	1
P11519	flmC	-0.33720885923441	Non RNA-binding protein	no	1
P75962	ymfA	-0.337470807831226	Non RNA-binding protein	no	0.96078431372549
P0A6K6	deoB	-0.337606536006162	Non RNA-binding protein	no	1
P64515	yecN	-0.337682705510694	Non RNA-binding protein	no	1
P27832	wecD	-0.337811211666844	Non RNA-binding protein	no	1
P75616	yaaX	-0.337814789208536	Non RNA-binding protein	no	0.622448979591837
P0A6I3	coaA	-0.338265736331528	Non RNA-binding protein	no	1
P04995	sbcB	-0.338400637318156	Non RNA-binding protein	no	1
P45423	yhcG	-0.338595919804787	Non RNA-binding protein	no	1
P75675	ykfJ	-0.338666793128298	Non RNA-binding protein	no	0.965909090909091
P09184	vsr	-0.338704613100383	Non RNA-binding protein	no	1
Q47151	yafL	-0.338923380055534	Non RNA-binding protein	no	1
P00894	ilvH	-0.339455565701972	Non RNA-binding protein	no	1
P00903	pabA	-0.339854336900577	Non RNA-binding protein	no	1
P0AD96	livJ	-0.340277588342823	Non RNA-binding protein	no	1
P75862	zapC	-0.340643163072672	Non RNA-binding protein	no	1
P10371	hisA	-0.340918896207651	Non RNA-binding protein	no	1
P39206	caiE	-0.341296256525522	Non RNA-binding protein	no	0.836734693877551
P76481	yfbK	-0.341366668351844	Non RNA-binding protein	no	0.79304347826087
P23843	oppA	-0.341381464410563	Non RNA-binding protein	no	1
P21893	recJ	-0.341613092944336	Non RNA-binding protein	no	0.998266897746967
P08370	ygdB	-0.341886605194696	Non RNA-binding protein	no	1
Q2M7M3	ysaB	-0.341918408819318	Non RNA-binding protein	no	1
P25553	aldA	-0.341966984613223	Non RNA-binding protein	no	1
P37047	cdaR	-0.342000729771951	Non RNA-binding protein	no	1
P21170	speA	-0.342018818443862	Non RNA-binding protein	no	0.97112462006079
P0C054	ibpA	-0.342303029208739	Non RNA-binding protein	no	1
P0A9G4	cueR	-0.342356440915955	Non RNA-binding protein	no	1
P11865	yhaB	-0.342387985204828	Non RNA-binding protein	no	1
P39283	yjeN	-0.343272166194292	Non RNA-binding protein	no	0.990384615384615
P31063	yedD	-0.343673867990166	Non RNA-binding protein	no	0.81021897810219
P76069	ydaY	-0.344046925816799	Non RNA-binding protein	no	0.92436974789916
P37691	yibQ	-0.344122736256676	Non RNA-binding protein	no	0.978056426332288
P31068	fliH	-0.344260380013052	Non RNA-binding protein	no	0.557017543859649
P39353	yjhC	-0.344412252629508	Non RNA-binding protein	no	1
P31572	caiB	-0.344804762213233	Non RNA-binding protein	no	1
P0A9I3	gcvR	-0.345309367179811	Non RNA-binding protein	no	0.931578947368421
P75959	nagK	-0.345367599803063	Non RNA-binding protein	no	1
P0ABL1	nrfB	-0.345368122950647	Non RNA-binding protein	no	0.941489361702128
P0A9U1	ybhF	-0.345617597503939	Non RNA-binding protein	no	1
P0C0L9	iscX	-0.346316672170457	Non RNA-binding protein	no	1
P0AC73	ebgC	-0.346465351042398	Non RNA-binding protein	no	1
P75811	rcdA	-0.34646599897569	Non RNA-binding protein	no	0.97752808988764
P69820	ulaC	-0.34687567741015	Non RNA-binding protein	no	1
P0A8V0	rbn	-0.34689546973788	Non RNA-binding protein	no	1
P0ADY1	ppiD	-0.34707919253795	Non RNA-binding protein	no	0.993579454253612
P32128	yihF	-0.347610738321776	Non RNA-binding protein	no	0.989495798319328
P0AAK4	hydN	-0.3481256186984	Non RNA-binding protein	no	1
P00935	metB	-0.348254160418494	Non RNA-binding protein	no	0.987046632124352
P0ADB4	ecnA	-0.348354514621558	Non RNA-binding protein	no	1
P77539	ydjL	-0.348904075722594	Non RNA-binding protein	no	1
P76228	ynjI	-0.349131563310938	Non RNA-binding protein	no	1
P0A8A8	rimP	-0.349567564059688	Non RNA-binding protein	no	1
P76506	mlaA	-0.349832853489643	Non RNA-binding protein	no	0.924302788844621
P0AB33	bssS	-0.350691810057787	Non RNA-binding protein	no	1
P0AA57	yobA	-0.350795230821226	Non RNA-binding protein	no	0.991935483870968
P08192	folC	-0.35130598637931	Non RNA-binding protein	no	1
P0A8S5	uspB	-0.351638905342522	Non RNA-binding protein	no	1
P76322	yedM	-0.351906034927744	Non RNA-binding protein	no	1
P64467	cnu	-0.351923849332387	Non RNA-binding protein	no	1
P31443	yidF	-0.351977228172384	Non RNA-binding protein	no	1
P14377	zraS	-0.352026449995211	Non RNA-binding protein	no	1
P52696	ybhD	-0.352334000724938	Non RNA-binding protein	no	1
P0ABQ2	garR	-0.352401658490707	Non RNA-binding protein	no	1
P75954	ycfS	-0.35243148773894	Non RNA-binding protein	no	0.903125
P77692	ykfI	-0.353002229643914	Non RNA-binding protein	no	1
P76234	yeaE	-0.353118334624845	Non RNA-binding protein	no	1
P0ADK6	yibA	-0.353122852706725	Non RNA-binding protein	no	1
P31545	efeB	-0.353451552867112	Non RNA-binding protein	no	0.983451536643026
P0AAP5	iprA	-0.354049202491105	Non RNA-binding protein	no	1
P77743	prpR	-0.35405597911156	Non RNA-binding protein	no	1
P77165	paoA	-0.354068763184284	Non RNA-binding protein	no	0.890829694323144
P0ACW4	ydcA	-0.35431118382736	Non RNA-binding protein	no	1
P0AD21	yejG	-0.35466113371143	Non RNA-binding protein	no	1
P0A6Z6	nikR	-0.354738446839015	Non RNA-binding protein	no	0.977443609022556
P0A6Q6	fabZ	-0.355372406953077	Non RNA-binding protein	no	1
P75994	ymgC	-0.355840274856066	Non RNA-binding protein	no	1
P0ACR9	mprA	-0.355843399370721	Non RNA-binding protein	no	0.982954545454545
Q47536	yaiP	-0.3564742362685	Non RNA-binding protein	no	1
P75992	ymgA	-0.357135679299594	Non RNA-binding protein	no	0.588888888888889
C1P601	rzoQ	-0.357193540876186	Non RNA-binding protein	no	1
P39332	yjgH	-0.357384587349772	Non RNA-binding protein	no	1
P77615	ycjW	-0.357503026375089	Non RNA-binding protein	no	0.987951807228916
P32167	yiiX	-0.357736871949873	Non RNA-binding protein	no	1
P22186	mraZ	-0.358062575022034	Non RNA-binding protein	no	1
A5A614	yciZ	-0.358076806822166	Non RNA-binding protein	no	1
P06149	dld	-0.358095234556122	Non RNA-binding protein	no	0.933450087565674
P10805	envY	-0.358289141385875	Non RNA-binding protein	no	1
P38683	torT	-0.358678023085504	Non RNA-binding protein	no	1
P64521	yeeT	-0.359037026734847	Non RNA-binding protein	no	0.931506849315068
P0AGC7	ytjB	-0.359121316959213	Non RNA-binding protein	no	0.901869158878505
P00448	sodA	-0.359196678776968	Non RNA-binding protein	no	1
P0ABA4	atpH	-0.35939034491023	Non RNA-binding protein	no	1
P0AFT5	btsR	-0.359461816093526	Non RNA-binding protein	no	1
P0AD92	trpL	-0.359776387908191	Non RNA-binding protein	no	0
Q2EET0	ypdJ	-0.359858666318729	Non RNA-binding protein	no	1
P39361	sgcR	-0.359911747084338	Non RNA-binding protein	no	1
P0AEZ7	mltD	-0.360132985038196	Non RNA-binding protein	no	0.946902654867257
Q9JMS2	yuaS	-0.360188470093408	Non RNA-binding protein	no	1
P75839	ycaP	-0.360329317409039	Non RNA-binding protein	no	1
P32718	alsK	-0.360509341023136	Non RNA-binding protein	no	0.996763754045307
P75718	renD	-0.360676419237396	Non RNA-binding protein	no	1
P75794	ybiY	-0.360925645866441	Non RNA-binding protein	no	1
P0AD65	mrdA	-0.361563472315822	Non RNA-binding protein	no	0.971563981042654
P0ACX3	ydhR	-0.361705738742136	Non RNA-binding protein	no	1
P45807	ybaM	-0.361859933758995	Non RNA-binding protein	no	0.962264150943396
P77173	zipA	-0.361967360796967	Non RNA-binding protein	no	0.378048780487805
P0AFM4	psiF	-0.362613229817338	Non RNA-binding protein	no	0.452830188679245
P27242	waaU	-0.363271556055321	Non RNA-binding protein	no	1
P0AF54	yjcH	-0.36327884868863	Non RNA-binding protein	no	1
P77324	paoB	-0.363397498721844	Non RNA-binding protein	no	1
P0C960	emtA	-0.363763960507849	Non RNA-binding protein	no	1
P0A6F3	glpK	-0.3639975342137	Non RNA-binding protein	no	1
P08244	pyrF	-0.364790634857311	Non RNA-binding protein	no	1
P54746	mngB	-0.36510747379027	Non RNA-binding protein	no	1
P0AGE6	chrR	-0.365165178105479	Non RNA-binding protein	no	1
P76241	nimR	-0.365489576659168	Non RNA-binding protein	no	0.93040293040293
P09099	xylB	-0.365508884417679	Non RNA-binding protein	no	1
P71296	yagM	-0.365583637117997	Non RNA-binding protein	no	1
P17854	cysH	-0.365915487478809	Non RNA-binding protein	no	1
P39404	bglJ	-0.365954323947994	Non RNA-binding protein	no	1
P37003	ybfG	-0.366132597677042	Non RNA-binding protein	no	1
P75684	yagP	-0.366176759396315	Non RNA-binding protein	no	1
P37348	yecE	-0.367202884019466	Non RNA-binding protein	no	1
P77306	yqiK	-0.367299132802537	Non RNA-binding protein	no	0.62748643761302
P77269	yphF	-0.367531293296831	Non RNA-binding protein	no	0.987767584097859
P77509	yphE	-0.368080218860033	Non RNA-binding protein	no	1
P75677	ykfF	-0.368570633708956	Non RNA-binding protein	no	0.493670886075949
P45524	yheT	-0.369057370848787	Non RNA-binding protein	no	0.997058823529412
P0ACV8	ymjA	-0.369197034958747	Non RNA-binding protein	no	1
P21367	ycaC	-0.369522232044756	Non RNA-binding protein	no	1
P0A9J8	pheA	-0.369922524783337	Non RNA-binding protein	no	1
P0A8N3	lysS	-0.370031838158552	Non RNA-binding protein	yes	0.962376237623762
P0A8F4	udk	-0.370133991268384	Non RNA-binding protein	no	1
P76012	ycgY	-0.371235782873745	Non RNA-binding protein	no	1
P13979	traT	-0.371826360717555	Non RNA-binding protein	no	1
P39176	erfK	-0.372115839661458	Non RNA-binding protein	no	0.932258064516129
P0AB89	purB	-0.372378143803973	Non RNA-binding protein	no	1
P0ACG6	hokD	-0.372433233627713	Non RNA-binding protein	no	1
P0AEF4	dpiA	-0.372606486656648	Non RNA-binding protein	no	1
P76505	yfdF	-0.372726905764672	Non RNA-binding protein	no	0.909090909090909
P0ACK2	agaR	-0.372977225428849	Non RNA-binding protein	no	0.910780669144981
P0AEU0	hisJ	-0.373208487487688	Non RNA-binding protein	no	1
P77732	rhmR	-0.373212132028744	Non RNA-binding protein	no	1
P13001	bioH	-0.373235485589458	Non RNA-binding protein	no	1
P69910	gadB	-0.37338510122441	Non RNA-binding protein	no	1
P64517	yodC	-0.373651530896886	Non RNA-binding protein	no	0.75
P39410	yjjJ	-0.373911109838752	Non RNA-binding protein	no	0.988713318284424
P0AE78	corC	-0.374219270773881	Non RNA-binding protein	no	0.938356164383562
P17109	menD	-0.374955198272458	Non RNA-binding protein	no	1
P32170	rhaA	-0.374989807759224	Non RNA-binding protein	no	1
P32676	frwD	-0.375843667132372	Non RNA-binding protein	no	1
Q2EES3	yoeF	-0.376323007778908	Non RNA-binding protein	no	1
P75804	yliI	-0.376735833312365	Non RNA-binding protein	no	0.994609164420485
Q47274	quuD	-0.376815326357006	Non RNA-binding protein	no	1
P25738	msyB	-0.376971739331446	Non RNA-binding protein	no	0.435483870967742
P32716	mdtN	-0.377394101084645	Non RNA-binding protein	no	1
P0A715	kdsA	-0.377498730497486	Non RNA-binding protein	no	1
P77467	paaG	-0.377760638104094	Non RNA-binding protein	no	1
P39298	yjfP	-0.377958839370818	Non RNA-binding protein	no	1
P77536	ykgF	-0.377995365100684	Non RNA-binding protein	no	0.898947368421053
P0A722	lpxA	-0.378018740136808	Non RNA-binding protein	no	1
P38135	fadK	-0.378483038276161	Non RNA-binding protein	no	0.996466431095406
P0A6M4	dtd	-0.3786136864818	Non RNA-binding protein	yes	1
Q46822	idi	-0.378850526506587	Non RNA-binding protein	no	1
[truncated: 2,483 more rows]
